# Supplementary material for: Biological and therapeutic implications of a unique subtype of NPM1 mutated AML
Source: Nat Commun. 2021 Feb 16;12:1054. doi: 10.1038/s41467-021-21233-0 (PMC7886883; doi:10.1038/s41467-021-21233-0)
Supplement: Supplementary file 3 — Supplementary Data Files 1–6 [file 41467_2021_21233_MOESM3_ESM.zip]

Archive with 8 entries (7 files):
- sup_data/
- sup_data/Description of Additional Supplementary Files .pdf
- sup_data/Supplementary Data 1.xlsx
- sup_data/Supplementary Data 2.xlsx
- sup_data/Supplementary Data 3.xlsx
- sup_data/Supplementary Data 4.xlsx
- sup_data/Supplementary Data 5.pdf
- sup_data/Supplementary Data 6.xlsx
