# Supplementary material for: Biological and therapeutic implications of a unique subtype of NPM1 mutated AML
Source: Nat Commun. 2021 Feb 16;12:1054. doi: 10.1038/s41467-021-21233-0 (PMC7886883; doi:10.1038/s41467-021-21233-0)
Supplement: Supplementary file 3 — Supplementary Data Files 1–6 [file 41467_2021_21233_MOESM3_ESM.zip › sup_data/Supplementary Data 1.xlsx]

## Sheet: sheet1
GENENAME	estimate	se	p	fdr	uhn.estimate	uhn.p	tcga.estimate	tcga.p	ki.estimate	ki.p	BeatAML.estimate	BeatAML.p	Leucegene.estimate	Leucegene.p
FAM84A	-5.79889	1.09042	1.04889e-07	3.86943e-07	-8.01554	2.15959e-09	-3.52481	6.44845e-09	-6.88555	2.61204e-12	-8.16927	3.98385e-15	-3.14312	4.31758e-05
ATRNL1	-4.93778	1.19917	3.82751e-05	0.000100892	-6.7188	2.54041e-06	-3.12042	1.63055e-07	-4.20334	3.5917e-08	-8.86335	1.03675e-28	-2.30897	3.45974e-06
VCAN	4.66718	0.52015	2.89181e-19	3.06743e-18	3.80115	3.3164e-22	6.06229	1.04667e-27	3.84464	1.07582e-18	5.93019	8.23915e-42	3.80622	9.15621e-15
HHIP	-4.64208	0.884456	1.5333e-07	5.53916e-07	-5.202	1.41168e-07	-3.40109	5.89997e-12	-6.0952	1.97682e-14	-6.60437	7.98705e-22	-2.2921	1.25791e-07
ARHGEF10L	4.626	0.642516	6.02901e-13	3.83436e-12	3.57664	3.9245e-25	5.73093	5.89259e-55	4.18622	3.53997e-26	6.49209	7.2988e-70	3.08348	7.03891e-11
CDH2	-4.58315	0.613489	7.98164e-14	5.4705e-13	-4.50927	5.03298e-07	-4.83753	3.36146e-11	-6.00363	2.16277e-19	-5.02732	9.4205e-16	-2.59305	2.81937e-05
IL31RA	4.58016	0.890061	2.66249e-07	9.36116e-07	1.80985	0.00094258	5.98055	1.06182e-32	4.03594	2.21174e-12	6.90834	1.88198e-45	4.11203	3.21848e-15
CD14	4.57664	0.44721	1.3999e-24	2.13516e-23	3.57469	7.40326e-17	6.0458	2.65134e-42	4.10199	7.96931e-24	5.17383	1.42736e-35	3.98725	1.76166e-17
CD300E	4.46842	0.397817	2.82868e-29	5.89078e-28	3.68522	4.38699e-22	5.72897	5.95154e-24	4.01748	3.08692e-21	5.30563	9.87024e-37	3.81265	3.61192e-17
PRLR	4.45595	0.650347	7.30029e-12	4.19899e-11	3.43645	1.73593e-10	6.09923	1.06515e-29	3.99137	5.01066e-16	5.92379	5.27321e-27	2.92226	2.59191e-11
DES	4.38936	0.755933	6.37727e-09	2.69288e-08	4.82819	1.9388e-17	2.30059	0.000115422	3.43708	8.33467e-09	6.80863	4.51003e-38	4.49778	1.32453e-17
MSR1	4.38765	0.551706	1.82247e-15	1.44729e-14	3.09297	4.39015e-10	7.34885	1.52873e-21	4.25305	9.93168e-21	4.42631	4.64451e-16	3.47914	6.91625e-28
PDK4	4.36667	0.488317	3.81185e-19	3.98655e-18	3.51627	1.15666e-20	5.95184	7.47703e-34	3.23283	1.06896e-13	4.96014	2.74575e-23	4.30113	2.40173e-19
MARCO	4.35071	0.769287	1.55384e-08	6.28499e-08	2.73534	8.38435e-12	7.46398	4.54505e-45	4.07295	8.65558e-19	4.05337	9.109e-16	3.51896	1.81201e-13
ADAMTS2	4.30292	0.411564	1.3893e-25	2.24246e-24	3.15813	5.25032e-07	5.92951	7.05431e-23	4.25531	2.0867e-19	3.96398	2.24327e-09	4.17434	9.84777e-20
CD163	4.29092	0.634481	1.3528e-11	7.60479e-11	4.04598	3.29135e-22	7.19475	7.32484e-38	3.40553	4.94029e-17	3.53454	9.57626e-14	3.413	2.60627e-11
PXDN	-4.28351	0.631993	1.22033e-11	6.88938e-11	-4.53568	6.92344e-07	-5.43196	3.5487e-15	-2.91346	6.32003e-05	-5.75092	1.11756e-14	-2.95213	2.88532e-07
CES1	4.25602	0.981722	1.45591e-05	4.07011e-05	1.07372	0.0734459	7.00112	1.13175e-34	3.53977	1.66845e-10	5.57357	1.56302e-23	4.06703	4.53674e-12
MAFB	4.24012	0.377591	2.92501e-29	6.0596e-28	3.20515	1.77324e-19	5.60178	2.82699e-42	4.08847	4.64911e-33	4.1396	2.27864e-25	4.24297	4.89206e-25
CD1D	4.21623	0.447682	4.60156e-21	5.50339e-20	3.19755	1.04885e-21	4.98037	2.46234e-50	4.00635	3.25783e-30	5.47026	4.66859e-55	3.37859	5.13078e-15
SNCAIP	-4.17748	0.90538	3.94879e-06	1.19995e-05	-4.28264	2.63476e-07	-5.65305	1.99692e-11	-5.78515	5.08305e-17	-3.99368	4.92241e-07	-1.32194	0.0324323
LILRB4	4.16753	0.454497	4.75043e-20	5.29842e-19	2.94075	1.36476e-20	5.36085	5.8408e-44	3.79179	3.15578e-25	4.94853	4.26703e-37	3.85667	1.31771e-20
FCGR2C	4.15096	0.325274	2.69258e-37	8.72456e-36	3.82323	1.18316e-26	5.19968	2.49794e-26	4.21061	3.29363e-35	4.58416	4.61703e-43	2.99631	2.67353e-12
C1QA	4.14921	0.661511	3.55709e-10	1.73941e-09	3.80125	2.0905e-13	7.56324	6.65645e-25	3.1381	1.47595e-12	2.97142	1.50379e-08	3.68693	1.87758e-13
MYO7A	4.13589	0.27464	2.99813e-51	1.81288e-49	3.82051	4.87303e-23	4.84486	1.94438e-44	3.94126	1.52626e-30	4.65827	3.78664e-39	3.36182	2.54743e-19
TRPV4	4.09594	0.488245	4.89843e-17	4.40046e-16	2.56562	1.53109e-05	3.79173	4.3527e-12	4.46213	8.15056e-16	5.77643	1.43472e-21	3.9182	1.01139e-14
LRP1	4.08177	0.465853	1.91936e-18	1.91647e-17	3.47042	4.86728e-24	5.48992	2.82146e-52	3.4998	1.37961e-22	4.88083	4.21491e-34	3.06339	8.18905e-14
SMPDL3A	4.03512	0.385036	1.06907e-25	1.7421e-24	2.84466	1.43567e-13	4.90324	2.2807e-23	3.48292	2.09094e-22	4.28174	1.12885e-30	4.77576	4.0625e-35
SLC46A2	4.02876	0.570819	1.69095e-12	1.03721e-11	3.61457	5.98497e-22	2.53345	9.45464e-19	4.87121	9.88559e-27	5.91269	9.95502e-37	3.39631	4.47441e-23
MPEG1	4.02761	0.431476	1.01479e-20	1.18395e-19	3.28469	4.99284e-24	4.899	4.13741e-38	3.67575	1.34427e-24	5.2411	2.42934e-43	3.04588	2.41675e-13
HK3	4.00357	0.375066	1.34225e-26	2.36172e-25	3.81922	8.86989e-30	5.25977	2.12024e-44	3.46211	3.92955e-21	4.46701	2.11656e-54	2.93097	3.10798e-12
LGALS2	4.00237	0.400343	1.56516e-23	2.22219e-22	3.43171	8.543e-14	4.6403	6.0667e-16	3.84492	2.4407e-16	5.13	5.46572e-31	2.97841	2.27768e-09
C1QC	3.9995	0.837535	1.79417e-06	5.68861e-06	5.01491	3.40113e-20	7.14653	2.3805e-21	1.71888	0.000519729	3.75798	6.05268e-15	2.63061	7.38869e-07
EPB41L3	3.99428	0.531351	5.59539e-14	3.87965e-13	2.70533	1.18714e-14	5.7024	1.65641e-31	3.22932	6.5808e-16	4.80586	1.45827e-32	3.64886	8.67509e-17
SLC7A7	3.99139	0.345158	6.27403e-31	1.45401e-29	3.35219	1.33831e-26	4.51626	1.62108e-43	4.07232	1.59768e-41	4.90717	1.03432e-65	3.06194	2.83328e-19
PLBD1	3.9878	0.275217	1.40897e-47	7.32912e-46	3.1807	1.54133e-12	4.83788	2.88523e-33	3.69539	1.21617e-20	4.18646	4.36553e-21	3.97841	3.2118e-20
NEK10	-3.96783	0.974032	4.629e-05	0.000120447	-4.89572	1.27816e-13	-2.95023	3.01559e-07	-5.59813	1.18043e-25	-5.44632	4.57685e-33	-1.00024	0.0236455
RBM47	3.96381	0.322268	9.08826e-35	2.64693e-33	3.56097	2.71796e-42	5.05749	2.25622e-58	3.51819	3.73702e-32	4.41415	5.15252e-52	3.27517	3.94467e-23
GPR12	-3.9617	0.614853	1.16874e-10	6.00604e-10	-3.76971	2.11127e-05	-4.49519	5.2961e-13	-5.20713	1.57303e-12	-4.41046	4.24274e-09	-2.21009	2.50847e-06
SIRPD	3.95044	0.456355	4.86419e-18	4.69548e-17	3.19248	3.98827e-19	4.88059	3.03991e-53	3.39617	5.57152e-19	5.18188	5.13565e-46	3.02353	2.15583e-12
SIGLEC1	3.93885	0.663324	2.88449e-09	1.26463e-08	5.01108	3.69031e-21	5.8604	2.56171e-21	1.68074	0.000666272	3.98711	1.32503e-21	3.29902	1.42331e-13
TLR8	3.93854	0.446464	1.12807e-18	1.14168e-17	3.2075	4.3945e-23	5.09429	3.6885e-31	3.45837	8.95047e-22	5.02042	3.53688e-44	2.96605	3.0352e-13
RGL3	3.91927	0.658156	2.60179e-09	1.14406e-08	2.96657	1.77741e-05	2.0284	8.34324e-06	4.6126	1.88514e-12	5.55963	4.15135e-25	4.43439	1.14604e-29
C1QB	3.9123	0.775428	4.52702e-07	1.54461e-06	4.14548	7.15142e-14	7.5851	1.12387e-20	2.03783	3.98239e-05	3.72183	1.53466e-14	2.52104	1.60051e-06
FCN1	3.91152	0.347188	1.92545e-29	4.06665e-28	3.4532	1.33391e-19	5.06802	6.3179e-35	3.64441	1.50428e-24	4.38897	5.45118e-39	2.99295	3.41909e-13
PPARG	3.89415	0.383472	3.14912e-24	4.72448e-23	3.1231	1.31691e-13	5.28194	2.0673e-40	3.56479	2.03156e-15	3.86607	3.52662e-14	3.60819	3.95621e-26
LILRA6	3.86255	0.17051	1.30674e-113	1.19737e-110	3.48588	5.77176e-30	4.16035	1.95714e-40	3.79598	3.27004e-35	4.34897	2.91969e-37	3.4948	7.48079e-20
SIGLEC9	3.84157	0.401235	1.02486e-21	1.27968e-20	3.3199	6.73864e-33	5.12999	6.67989e-59	3.36924	1.19594e-32	4.47921	2.99566e-41	2.91022	1.16334e-15
VSIG4	3.83269	0.52181	2.05767e-13	1.36551e-12	4.19066	2.25822e-21	5.89888	5.42986e-26	2.531	3.45367e-07	2.93529	1.13709e-08	3.68828	1.38623e-21
CYP1B1	3.82621	0.34803	4.08953e-28	8.02545e-27	2.78773	8.56455e-11	4.71143	9.58429e-26	3.39882	6.63348e-12	4.05717	1.60451e-15	4.18874	3.09955e-22
SIGLEC11	3.81617	0.690036	3.19524e-08	1.24588e-07	4.43143	3.17209e-24	4.44111	1.18207e-24	3.35987	3.35592e-12	5.04362	4.77156e-30	1.91159	9.11101e-16
DNTT	-3.80927	0.47961	1.98252e-15	1.56811e-14	-5.1408	5.59127e-10	-2.56806	0.000449854	-4.38216	4.24535e-09	-2.73806	0.000118635	-4.30609	1.19586e-13
AVPR1A	-3.80892	0.439689	4.60495e-18	4.45505e-17	-4.4264	3.15272e-12	-2.46755	8.51359e-06	-4.44199	2.72365e-12	-4.68611	1.87083e-15	-3.19976	8.89381e-10
S1PR3	3.80449	0.494018	1.34877e-14	1.00103e-13	2.35432	1.38745e-06	5.26413	1.73953e-42	3.47761	6.42698e-18	4.71251	3.4531e-25	3.1966	9.72849e-36
CNTN1	-3.79258	0.258324	8.47381e-49	4.71682e-47	-3.28385	2.12006e-05	-3.28734	6.06856e-07	-4.13589	1.41741e-13	-4.41512	3.49129e-15	-3.56367	1.74461e-14
APOBEC3A	3.7783	0.176598	1.49022e-101	8.45312e-99	3.81517	1.3478e-17	4.45969	7.91528e-24	3.48952	8.10279e-19	3.60722	1.98357e-26	3.7334	1.84999e-22
C5AR1	3.74278	0.368178	2.82183e-24	4.24414e-23	3.07317	1.76531e-17	5.33889	8.59575e-35	3.43984	9.98783e-19	3.4083	5.17317e-22	3.57121	1.63471e-20
AGT	3.73139	0.685961	5.33821e-08	2.03094e-07	0.239873	0.808528	3.66048	1.32282e-11	4.31014	1.14733e-10	5.14213	8.1812e-07	4.86139	6.72126e-20
SDC2	3.72538	0.699833	1.01938e-07	3.76288e-07	2.36614	5.6098e-08	6.44871	1.0753e-41	3.27819	3.11967e-13	2.43659	1.93713e-07	4.11072	1.21077e-30
CLEC10A	3.69969	0.566784	6.687e-11	3.51991e-10	3.73298	3.74706e-20	5.76539	3.35991e-29	3.79052	5.85101e-14	3.0752	2.0923e-09	2.15138	1.32375e-05
LILRA5	3.69229	0.256914	7.79242e-47	3.9166e-45	3.27472	1.06146e-18	4.82865	3.93425e-23	3.88956	2.67933e-29	3.46324	3.93237e-21	3.23691	9.41801e-16
IFI30	3.68264	0.265066	6.95519e-44	3.11467e-42	3.29219	6.49513e-36	4.54234	4.43871e-35	3.49219	8.04373e-20	4.09598	2.14124e-35	3.06619	4.95637e-19
MEFV	3.68132	0.419338	1.65087e-18	1.65531e-17	3.14476	1.01559e-24	4.81982	7.50923e-38	3.60445	3.26543e-22	4.39285	1.60794e-36	2.53138	7.80592e-18
PRKCDBP	3.67342	0.368326	1.99505e-23	2.82245e-22	2.83972	1.4732e-08	5.00855	8.83079e-27	3.34776	2.4916e-12	3.74554	7.69667e-13	3.39979	5.43775e-15
CHST15	3.66923	0.269106	2.48319e-42	1.00955e-40	3.36414	1.75122e-26	4.70436	1.50002e-38	3.51742	2.99828e-29	3.76327	1.17725e-28	2.9984	1.82015e-14
FBP1	3.66517	0.257348	5.01818e-46	2.45994e-44	3.17783	7.27465e-31	4.41232	3.55946e-33	3.53593	6.39087e-29	4.17756	9.60902e-39	3.08847	1.65055e-17
SIGLEC7	3.66316	0.357264	1.14268e-24	1.75633e-23	2.98366	2.30677e-22	4.67422	2.32858e-47	3.11241	6.27881e-18	4.31148	1.15682e-37	3.20723	1.49346e-17
SLC11A1	3.66025	0.307229	1.00373e-32	2.59359e-31	3.65388	1.55612e-34	4.73535	3.46322e-39	3.40766	1.65397e-25	3.8045	1.47935e-27	2.74617	2.71267e-16
FXYD6	3.65642	0.416634	1.69235e-18	1.69405e-17	3.073	9.87904e-23	5.13936	2.30301e-64	3.30259	4.90064e-26	3.98847	1.9205e-51	2.73516	2.55975e-15
LYZ	3.64977	0.232865	2.30296e-55	1.60426e-53	3.386	4.80373e-22	4.42138	1.18513e-28	3.11826	3.36335e-21	3.97602	2.1387e-38	3.38033	1.80595e-15
SERPINA1	3.64107	0.263359	1.78827e-43	7.77442e-42	3.28309	4.32617e-22	4.4351	2.99834e-21	3.55486	7.59266e-21	4.09909	7.09494e-41	2.84378	4.26093e-11
CLEC4E	3.63683	0.285539	3.69618e-37	1.18676e-35	2.81033	1.31074e-08	4.83909	1.88913e-21	3.43715	6.21653e-18	3.54894	2.19734e-16	3.64159	7.5139e-24
SECTM1	3.63641	0.198617	7.05395e-75	1.27313e-72	3.61438	2.93615e-30	4.33537	5.49894e-24	3.91451	1.97399e-29	3.48581	7.5301e-35	2.97375	4.48528e-15
CR1	3.62744	0.352635	8.09281e-25	1.26015e-23	2.90745	5.09548e-20	4.91687	3.59224e-46	3.1741	1.22805e-18	3.69955	3.59416e-27	3.45016	5.77526e-22
SCN2A	-3.62693	0.733534	7.63537e-07	2.53845e-06	-3.17217	0.000531781	-4.47595	1.78822e-09	-0.776806	0.433705	-5.66446	5.01845e-16	-3.54925	1.2832e-08
SLC15A3	3.62464	0.224793	1.72059e-58	1.40381e-56	3.51086	2.88814e-40	4.51087	1.98858e-56	3.28387	3.84232e-30	3.4459	3.22997e-37	3.35539	1.39537e-24
GPBAR1	3.62223	0.373812	3.32592e-22	4.30167e-21	3.81857	1.94803e-28	3.53285	1.2407e-23	3.65372	1.07201e-34	4.65291	3.39579e-57	2.4468	6.30014e-16
CLEC4G	3.61172	0.221474	8.70852e-60	7.35715e-58	2.77746	3.33273e-10	3.55664	4.77071e-14	3.86689	5.52e-17	3.94627	7.15921e-18	3.90031	7.54321e-22
MTMR11	3.60092	0.387684	1.56792e-20	1.8063e-19	2.78246	1.5029e-18	4.21679	4.03473e-45	3.26309	1.14354e-26	4.76357	9.68535e-59	2.94484	4.22928e-19
FGL2	3.59149	0.261315	5.53739e-43	2.33906e-41	3.13931	8.24793e-24	4.38276	2.79589e-31	3.5657	1.34648e-25	3.99715	6.24564e-31	2.90123	4.08108e-14
CCR1	3.58807	0.2376	1.58706e-51	9.64544e-50	2.69688	3.46709e-18	3.93495	1.81991e-42	3.76218	2.52858e-38	4.00684	1.1279e-46	3.47784	2.40032e-23
GUCY2C	3.5807	0.409245	2.14276e-18	2.12882e-17	3.15536	3.04495e-15	4.3823	1.5918e-38	2.25121	0.000423429	4.66266	5.18475e-22	3.13893	4.99997e-11
LRRC25	3.5805	0.274704	7.83571e-39	2.70548e-37	3.47812	1.61816e-38	4.60866	4.47316e-46	3.21022	9.31953e-29	3.78327	3.81134e-48	2.83392	1.18195e-18
CCL1	-3.5788	0.481219	1.03044e-13	7.03418e-13	-3.27681	9.48533e-08	-4.01799	1.11026e-12	-2.06345	0.0021635	-3.30676	6.21677e-09	-4.86961	1.22851e-31
KIF26B	3.57535	0.537823	2.97471e-11	1.62099e-10	3.20598	7.1085e-22	3.45328	2.17845e-26	2.80474	3.08514e-12	5.57329	4.91588e-68	2.79152	7.88004e-15
SCPEP1	3.56569	0.304028	9.1412e-32	2.20872e-30	2.84464	1.11001e-25	4.49403	7.8233e-60	3.31477	4.12015e-33	3.988	3.02882e-55	3.14897	5.74927e-21
CDC42EP1	3.556	0.571866	5.02748e-10	2.41384e-09	2.37788	2.50398e-09	5.06009	1.69967e-36	2.70463	1.67095e-11	4.81061	3.98909e-36	2.8156	3.56851e-12
ASGR2	3.54714	0.277941	2.66579e-37	8.6762e-36	3.31602	6.4318e-25	4.65445	1.38253e-34	3.11854	2.42904e-20	3.55731	6.84385e-19	3.1456	4.2337e-16
NID1	3.53877	0.349863	4.75279e-24	7.00684e-23	2.56123	5.58166e-12	4.47276	3.53668e-25	3.50888	2.5944e-25	4.25124	2.00313e-25	2.99527	4.3368e-15
TMEM176B	3.53807	0.204678	5.99625e-67	7.36364e-65	3.44903	1.04463e-13	4.14724	8.54228e-12	3.33724	1.95721e-17	4.02973	1.14163e-17	3.14775	1.41469e-13
FPR1	3.52938	0.318792	1.7326e-28	3.46288e-27	3.20592	2.20505e-15	4.87559	3.13024e-26	3.2445	4.00023e-17	2.88618	5.2744e-15	3.59423	2.71585e-20
CYBB	3.52426	0.373278	3.67954e-21	4.44981e-20	2.91582	6.582e-27	4.79222	1.69669e-43	3.0609	3.42808e-21	4.0415	3.81318e-39	2.81647	3.34458e-13
CX3CR1	3.52363	0.367357	8.65203e-22	1.09061e-20	2.96069	3.81187e-22	4.2209	5.89053e-22	3.40981	1.80494e-15	4.57566	1.76218e-25	2.5497	4.43075e-09
CAMK1	3.52344	0.45144	5.95516e-15	4.56192e-14	2.94541	1.09356e-33	2.57883	2.09183e-27	3.70977	9.08942e-24	5.23515	5.18007e-55	3.23437	2.63375e-20
SCN9A	-3.52298	0.522243	1.52122e-11	8.50373e-11	-3.39744	1.73953e-05	-4.98189	8.80837e-13	-2.31174	0.000693813	-2.47595	3.62482e-05	-4.34583	4.71027e-23
CDKN2B	3.52146	0.240175	1.12764e-48	6.24766e-47	2.99899	8.68431e-18	3.96611	4.44644e-22	3.05798	1.00926e-16	4.29367	7.49689e-22	3.51028	3.72043e-24
PID1	3.51255	0.312725	2.83699e-29	5.89777e-28	2.56634	1.05318e-09	4.48243	1.10272e-15	3.33593	4.40857e-17	4.13469	9.34087e-21	3.30669	1.48376e-18
LGALS3	3.511	0.218652	5.06768e-58	3.99777e-56	3.56683	1.31099e-32	3.91294	3.14261e-34	2.75949	1.85855e-20	3.92535	2.72325e-39	3.40711	7.98562e-25
CYP27A1	3.508	0.307607	3.98559e-30	8.80823e-29	2.90663	1.37365e-09	4.77993	2.19677e-22	3.48635	2.95504e-16	3.07514	7.6888e-13	3.37935	2.19877e-15
LILRB1	3.50029	0.219342	2.5026e-57	1.86318e-55	2.90688	2.37776e-23	4.04573	2.5403e-25	3.73757	1.54841e-28	3.76013	3.81488e-42	3.07241	1.51943e-13
SIRPB1	3.49968	0.353242	3.86883e-23	5.35256e-22	2.83586	2.90619e-18	4.60612	4.16536e-57	3.24674	1.2557e-24	3.9429	4.09874e-45	2.77286	8.2866e-14
KCTD12	3.49509	0.299797	2.08458e-31	4.93669e-30	3.11166	7.3198e-33	4.25825	4.07253e-40	2.97499	1.85665e-27	4.24873	1.51596e-45	2.92257	1.82397e-19
NCF1	3.48725	0.321239	1.87506e-27	3.5119e-26	3.4249	4.68052e-24	4.44374	1.07107e-45	2.96361	1.10129e-16	3.90014	2.7734e-49	2.58952	1.42958e-12
CLEC7A	3.48525	0.17994	1.41148e-83	3.29678e-81	3.28372	1.32779e-24	4.19682	6.40808e-28	2.98732	9.0553e-19	3.46988	4.43133e-33	3.60266	1.08168e-32
IL1R2	3.46489	0.647263	8.64398e-08	3.22579e-07	1.68138	0.00106094	6.86502	5.72217e-14	3.16073	2.51028e-11	2.52202	7.71934e-07	3.84254	1.37501e-16
CYB5R2	3.45569	0.519254	2.83112e-11	1.54486e-10	2.87944	1.18373e-09	3.9316	6.27244e-20	2.94459	4.29942e-10	5.42881	5.19875e-23	2.34574	1.83388e-25
DPP10	-3.44483	0.911177	0.000156428	0.000375225	-3.41726	0.000348551	-4.18122	1.03653e-07	-4.85735	8.06133e-11	-3.99773	3.30809e-06	-1.08259	0.00170178
IL1RN	3.44114	0.300744	2.57652e-30	5.79085e-29	2.54317	8.32935e-15	4.18704	1.40146e-36	3.12756	5.03446e-13	3.79069	9.42215e-33	3.51365	7.53763e-20
S100A9	3.43833	0.231608	7.44618e-50	4.22376e-48	3.43837	1.3173e-18	4.46691	2.39941e-16	2.93549	2.94448e-14	3.58062	3.74336e-27	3.01776	6.92209e-10
KCNC3	3.43382	0.373659	3.93882e-20	4.41385e-19	2.17761	1.44548e-11	3.92518	8.55338e-20	3.59356	4.9842e-21	4.15473	7.52025e-27	3.4287	1.66385e-20
ZNF521	-3.41816	0.627012	4.9946e-08	1.9063e-07	-4.5833	1.09242e-10	-2.81432	3.68612e-05	-4.63219	1.4753e-13	-3.76898	1.37359e-09	-1.31293	0.040638
NLRP12	3.41064	0.391368	2.9166e-18	2.87129e-17	3.06395	2.4822e-26	4.56118	1.75264e-49	2.92848	7.07227e-17	4.05337	2.51641e-37	2.42372	1.37896e-13
LILRB2	3.40683	0.218144	5.54705e-55	3.81945e-53	3.40045	3.08815e-33	4.02077	7.67542e-32	3.44286	3.82946e-33	3.48449	3.84723e-34	2.13634	7.6117e-05
MS4A4A	3.40364	0.45798	1.07079e-13	7.28871e-13	3.72375	1.15361e-32	4.59647	5.80001e-39	3.22635	1.25816e-19	3.70719	3.92333e-27	1.75844	4.39981e-07
HMOX1	3.39695	0.416357	3.38557e-16	2.83407e-15	3.74647	1.41644e-34	4.92742	1.96642e-39	2.49478	1.18467e-11	2.63173	1.11883e-10	3.15917	3.89028e-23
ADAP2	3.38508	0.245365	2.69073e-43	1.15295e-41	3.13199	1.78848e-43	4.1773	4.56486e-49	3.06643	1.0611e-28	3.78657	1.83454e-43	2.79897	8.6979e-25
ZMYND15	3.38305	0.301127	2.75647e-29	5.75045e-28	3.7267	2.49349e-21	4.40621	7.3025e-23	3.04869	7.59821e-19	2.48926	2.52255e-11	3.39498	7.25802e-22
FGD2	3.38041	0.272077	1.92425e-35	5.74479e-34	3.0103	5.17047e-34	3.86018	2.44733e-33	3.45378	3.00354e-30	4.08031	1.93096e-39	2.5266	4.29407e-15
LRRK2	3.37953	0.285913	3.07131e-32	7.65387e-31	2.99691	1.00327e-19	4.29178	5.69622e-32	2.62361	1.13193e-09	3.71832	1.27796e-27	3.17712	1.97716e-15
TLR7	3.37256	0.260929	3.24373e-38	1.09151e-36	3.16134	9.54446e-30	4.02232	1.73814e-21	3.11711	2.35417e-19	4.08181	2.35556e-27	2.67376	4.78846e-16
GABBR1	3.37107	0.176616	3.23714e-81	6.76506e-79	2.84416	7.96967e-18	3.39098	3.95983e-16	3.78952	1.58569e-25	3.6718	4.39114e-34	3.17046	7.03046e-21
AQP9	3.35004	0.336172	2.16292e-23	3.05268e-22	3.27429	1.0437e-15	4.80969	1.02443e-23	2.79038	1.70687e-12	2.99359	7.38295e-14	3.02817	1.36092e-11
CD300LB	3.3391	0.228244	1.82095e-48	9.981e-47	3.01264	4.7801e-27	3.40949	2.65537e-25	3.46189	1.76964e-20	4.077	1.03369e-37	2.76287	9.93262e-17
SASH1	3.32865	0.713356	3.06846e-06	9.4546e-06	1.02447	0.119172	4.05026	8.65217e-17	1.95766	0.000367452	5.75464	6.97492e-25	3.70787	1.64672e-25
NETO1	-3.31335	0.369318	2.92423e-19	3.09906e-18	-3.10262	7.41197e-06	-3.44158	5.85853e-08	-4.36491	8.8822e-09	-3.82005	3.75838e-07	-2.19348	0.000379263
GAS2	-3.31146	0.320234	4.60922e-25	7.24341e-24	-3.11708	4.25063e-07	-3.63349	4.86732e-16	-2.74732	1.17902e-08	-4.43441	1.18806e-18	-2.76446	2.57997e-16
S100A8	3.30968	0.30439	1.54736e-27	2.92111e-26	4.10829	1.1722e-20	4.1577	4.68197e-13	2.60643	1.20316e-11	3.18135	7.87232e-20	2.80093	3.74182e-11
SYT17	3.30666	0.402823	2.23585e-16	1.90511e-15	2.87618	7.46936e-19	3.97891	5.23795e-27	3.13251	3.96986e-18	4.30883	8.43246e-45	2.31417	8.2571e-25
CXCL16	3.30436	0.344548	8.77273e-22	1.10349e-20	2.94762	7.4518e-26	4.71896	3.69894e-33	3.063	2.10942e-18	2.38211	2.70306e-09	3.44821	6.33859e-30
DKK2	3.30323	0.529693	4.48542e-10	2.16932e-09	0.85396	0.166159	4.40258	9.88249e-19	3.51917	1.80787e-15	3.7803	3.2946e-15	3.73438	1.03159e-13
LILRB3	3.2986	0.227619	1.36626e-47	7.16958e-46	2.97909	4.45105e-29	3.95181	6.5714e-40	3.17782	8.91841e-26	3.6629	1.29629e-32	2.61619	2.12808e-11
ANXA5	3.29281	0.193353	4.91748e-65	5.4238e-63	2.99564	9.11942e-39	3.67265	1.61739e-26	2.86975	2.607e-24	3.82128	4.25785e-44	3.19341	1.31984e-20
CTSH	3.28244	0.169931	3.91784e-83	8.80552e-81	3.1745	2.1505e-38	3.39744	1.7894e-43	3.2559	1.68763e-25	3.82443	2.09202e-40	2.69197	2.36073e-17
CASP5	3.27096	0.333123	9.32001e-23	1.25478e-21	3.3283	1.90723e-17	3.67441	5.46276e-15	3.31104	2.1996e-16	3.95948	5.54309e-31	2.07982	9.93932e-08
SERINC2	3.25787	0.365109	4.53814e-19	4.72538e-18	2.32766	1.04027e-08	4.60647	8.90665e-26	3.04909	2.97275e-17	3.63702	2.75127e-28	2.71252	1.58086e-12
C2	3.24582	0.235967	4.72881e-43	2.00461e-41	3.1802	3.16323e-15	3.67736	8.75249e-07	3.04962	3.8466e-14	3.92064	1.63532e-21	2.59323	9.60575e-09
PARD3	-3.24285	0.374689	4.93872e-18	4.76357e-17	-3.50612	3.77221e-09	-2.02754	5.50112e-05	-3.44478	6.72699e-12	-4.24771	1.55669e-20	-2.97684	2.3495e-11
TMEM176A	3.24068	0.248498	7.14403e-39	2.48104e-37	3.33691	4.7791e-13	3.92125	4.32868e-11	3.02333	4.12024e-16	3.76386	4.7845e-16	2.47531	3.13093e-08
FCGR3A	3.24009	0.297523	1.28311e-27	2.4416e-26	3.16154	4.74283e-17	4.41837	6.19924e-09	3.69755	4.83262e-21	3.25993	1.30596e-20	2.27575	3.82397e-09
RAB11FIP5	3.23727	0.387349	6.40623e-17	5.70763e-16	1.94045	5.68716e-10	2.94127	1.49107e-13	3.35113	3.88741e-30	3.98476	7.75462e-35	3.95008	5.89837e-37
MEX3A	-3.23646	0.473704	8.35969e-12	4.78523e-11	-4.45707	3.84155e-21	-3.51718	1.29721e-15	-3.82418	2.22004e-16	-2.67854	3.44144e-10	-1.80811	3.75331e-06
S100A12	3.23115	0.359008	2.25295e-19	2.40692e-18	3.68803	2.66964e-16	4.68922	8.70843e-13	2.28163	1.55378e-08	2.79049	3.93906e-12	3.18885	2.82216e-13
MS4A6A	3.22001	0.291538	2.32e-28	4.58306e-27	2.92578	4.85802e-24	4.30808	8.61186e-38	2.95242	1.14514e-20	3.29109	3.05019e-17	2.62141	2.43603e-12
CRISPLD2	3.21292	0.382941	4.85659e-17	4.36617e-16	3.44172	5.80473e-21	4.62935	5.36296e-35	2.24795	1.34567e-11	3.03688	1.6497e-20	2.77975	1.50761e-18
ZNF703	3.20918	0.157027	7.82051e-93	2.91118e-90	3.04887	6.02807e-23	3.49883	9.91728e-13	3.11088	2.04738e-12	3.43574	5.61223e-24	3.1287	8.95085e-28
CPM	3.20825	0.475124	1.45368e-11	8.14497e-11	2.0406	1.46567e-21	4.46939	5.25104e-47	2.94765	1.00883e-21	4.18957	4.29976e-34	2.48913	2.25009e-23
TLR5	3.20371	0.24249	7.50742e-40	2.73481e-38	3.06128	2.34778e-28	3.81183	2.43826e-33	2.9019	2.36596e-19	3.73936	2.75991e-28	2.4872	1.27345e-12
P2RY13	3.2013	0.27973	2.51271e-30	5.65812e-29	3.34935	1.49365e-20	3.71464	4.83504e-26	2.25725	5.76318e-10	3.72228	2.07035e-38	2.86298	1.16057e-13
PDE4A	3.19984	0.235449	4.56552e-42	1.83731e-40	2.70373	4.78643e-27	3.87725	1.32999e-41	2.67348	5.77232e-20	3.36146	1.3257e-28	3.42743	1.03113e-29
FCGR2A	3.19951	0.225298	9.00037e-46	4.35823e-44	3.21843	1.36842e-33	4.11692	4.20589e-40	2.79031	1.6124e-30	3.00284	4.94942e-25	2.93882	1.6153e-20
SLC37A2	3.19875	0.546135	4.71111e-09	2.01576e-08	2.27494	4.59432e-12	3.9608	7.26436e-34	3.51453	3.46236e-22	4.49886	2.71263e-43	1.79287	3.87788e-13
CADM1	3.19236	0.608155	1.52714e-07	5.51921e-07	2.03242	1.44439e-06	4.55626	6.59341e-16	1.92377	2.42144e-07	2.97316	2.26768e-10	4.53912	5.12414e-45
UPK3A	3.19085	0.44545	7.88098e-13	4.96448e-12	1.84399	7.58505e-05	3.05558	7.71209e-12	3.20177	6.76285e-11	4.57833	1.54368e-22	3.2872	7.47405e-10
NFAM1	3.18	0.335652	2.69117e-21	3.26449e-20	3.10772	9.6806e-23	3.93957	6.17934e-30	2.71762	5.02742e-14	3.88355	2.37556e-44	2.20363	4.54693e-11
NLRC4	3.17821	0.24905	2.6953e-37	8.72456e-36	3.39224	1.10543e-40	3.61964	1.46028e-55	2.75598	1.48268e-21	3.69956	1.66425e-33	2.27969	7.1658e-11
CCR2	3.16952	0.387433	2.8192e-16	2.37835e-15	2.36031	2.91965e-12	4.00308	2.17622e-29	2.9548	4.69522e-16	4.1797	1.42113e-22	2.35376	2.17934e-07
CLDN10	-3.15926	0.84191	0.000175083	0.000416785	-3.92068	4.28694e-07	-2.32718	0.000417245	-5.23104	3.24447e-19	-3.50831	1.10636e-08	-0.951193	0.0241978
NCR2	-3.15777	1.45559	0.0300515	0.0473602	-4.48551	9.69773e-08	2.18679	0.00125149	-4.88157	1.78788e-10	-3.08257	7.16683e-06	-5.5433	3.71812e-23
VANGL2	-3.15721	0.483391	6.51631e-11	3.43462e-10	-4.83374	3.80387e-16	-2.55143	1.13846e-07	-3.72365	2.95058e-14	-3.13689	7.21961e-16	-1.79766	4.56346e-06
SCUBE1	3.15674	0.254447	2.41626e-35	7.17768e-34	2.31387	1.38512e-10	4.01818	1.71933e-24	3.23062	1.79642e-20	3.25652	2.58281e-22	3.02838	3.91453e-21
KCNJ2	3.15253	0.373156	2.95632e-17	2.68822e-16	3.24563	2.06719e-20	4.63125	2.214e-29	2.80333	5.43415e-12	2.86187	1.05267e-16	2.30402	1.51689e-11
CD300C	3.15126	0.246343	1.81282e-37	5.93249e-36	2.87965	1.12746e-36	3.42188	2.82501e-33	3.3791	2.9823e-36	3.77499	2.1501e-44	2.29577	3.00893e-15
FCER1G	3.14745	0.158315	5.94628e-88	1.68648e-85	3.23443	9.34669e-38	3.66259	6.48428e-34	2.96939	3.47104e-40	3.30265	3.59637e-51	2.61537	1.43127e-21
LIPN	3.14598	0.216047	4.92992e-48	2.64528e-46	3.15777	3.74092e-17	3.70892	2.39971e-19	2.66738	5.0852e-11	3.51112	5.08105e-34	2.61007	5.7444e-13
IGSF6	3.14534	0.321071	1.16674e-22	1.55985e-21	3.3371	1.57234e-27	3.3884	1.12429e-31	3.17293	3.0002e-20	3.85616	1.05485e-25	2.0899	7.8932e-17
NCF2	3.14436	0.238119	8.21156e-40	2.96412e-38	2.95745	3.9773e-27	3.6595	1.30999e-32	3.15501	7.05298e-24	3.59602	9.17771e-42	2.28083	7.23045e-12
CDA	3.14157	0.302108	2.50928e-25	3.99607e-24	3.56339	4.89898e-23	4.03092	1.84239e-23	2.49592	3.83896e-12	3.28132	5.9594e-25	2.35345	1.40411e-09
FEZ1	3.13562	0.599039	1.65511e-07	5.96178e-07	0.683423	0.12414	4.28071	4.62007e-20	3.37259	6.73956e-22	4.34328	6.40493e-32	2.96699	1.54374e-18
PTPRD	-3.13548	0.917333	0.000630735	0.00136979	-2.39869	0.00375795	-2.10773	0.000888242	-5.0301	3.95075e-17	-5.1823	1.44452e-21	-0.893443	0.103554
VNN3	3.13221	0.472836	3.48897e-11	1.88887e-10	3.45299	1.12339e-16	4.6897	7.41332e-29	2.66352	5.72905e-10	2.95861	4.62473e-15	2.03361	9.73598e-20
SLC8A1	3.13003	0.388171	7.41224e-16	6.05172e-15	2.71899	1.13458e-26	4.67756	2.43497e-43	2.47892	1.84725e-13	3.17553	2.87816e-17	2.64073	5.94061e-17
PLA2G7	3.12581	0.5245	2.52866e-09	1.11519e-08	3.13044	5.33978e-12	5.0151	3.19585e-23	1.66962	0.00138509	3.54205	2.10149e-11	2.37177	2.4518e-18
PTAFR	3.12542	0.198456	7.01441e-56	4.94412e-54	2.90942	1.0034e-22	3.57166	3.90144e-28	2.9201	4.33279e-21	3.57744	4.50123e-40	2.56119	9.57917e-14
C3orf14	3.12043	0.608018	2.86462e-07	1.00274e-06	1.51496	0.00861268	3.1483	1.44237e-08	3.60268	2.34173e-12	2.24102	0.000241203	4.94567	1.19533e-25
TYMP	3.11822	0.184442	4.04526e-64	4.22694e-62	3.01504	6.61312e-42	3.93647	1.23286e-36	3.09939	7.43773e-31	2.95232	4.5852e-36	2.67599	2.24824e-18
SPOCK1	3.10571	0.347099	3.63297e-19	3.81286e-18	2.10573	8.42999e-09	4.04822	2.37595e-35	2.74611	3.1451e-18	3.7734	2.07041e-34	2.80493	2.36208e-18
TRNP1	3.10533	0.174831	1.39369e-70	2.0752e-68	3.005	3.47344e-14	3.20313	3.92115e-17	3.61917	9.97749e-16	3.12238	4.70618e-18	2.71123	1.33175e-12
USP44	-3.0995	0.501854	6.57061e-10	3.11457e-09	-3.43309	2.30402e-13	-2.77941	2.55339e-05	-4.3399	2.29433e-18	-3.4369	9.58498e-11	-1.48199	0.00225654
SDC3	3.09588	0.516093	1.9891e-09	8.88087e-09	3.23876	1.28071e-16	4.43763	4.80412e-27	1.81754	1.86897e-05	3.98828	7.85951e-27	2.03054	1.47339e-11
EPHB2	3.09145	0.446857	4.57346e-12	2.689e-11	2.62722	1.10965e-10	4.6014	2.2468e-22	3.16509	8.07682e-09	3.26806	2.98828e-19	1.99117	5.31731e-13
RUFY4	3.08452	0.358563	7.80368e-18	7.40107e-17	1.70022	0.000471653	3.0769	4.25257e-13	3.37824	9.63912e-14	4.00885	5.41349e-30	3.07275	6.14453e-17
SCARA3	-3.0845	0.232782	4.47668e-40	1.64587e-38	-3.57676	1.57886e-09	-3.04185	5.10479e-08	-3.36498	5.0116e-11	-2.80427	1.45182e-07	-2.81838	2.20841e-10
KCNE1	3.08099	0.182193	3.76163e-64	3.96536e-62	2.99621	2.09011e-21	3.52774	1.98031e-15	3.53298	2.97796e-26	2.96866	4.84719e-17	2.58591	8.04052e-17
CCR5	3.07242	0.209761	1.40246e-48	7.73431e-47	2.50589	4.05912e-17	3.72628	1.72676e-24	3.04353	4.56003e-21	3.35072	2.20493e-25	2.83399	1.70675e-15
RCN3	3.06712	0.281212	1.06936e-27	2.04466e-26	3.84506	3.1526e-27	3.49106	9.89839e-25	2.33208	3.25219e-12	3.20886	6.80478e-26	2.50148	1.93538e-15
SEZ6L2	-3.06687	0.465318	4.37133e-11	2.34133e-10	-4.92818	8.50441e-13	-2.51345	1.1087e-05	-3.7276	2.42212e-11	-2.48972	5.44686e-08	-2.11447	1.41516e-07
LILRB5	3.06613	0.925374	0.000921705	0.00194911	4.61828	9.41252e-17	4.97966	1.44302e-26	1.31886	0.0119991	3.64136	9.03318e-28	0.865005	2.50519e-06
CD93	3.06535	0.339857	1.88902e-19	2.0327e-18	2.57419	4.00031e-14	3.24995	2.6092e-15	3.46994	4.32964e-21	3.96853	1.05106e-28	2.0805	1.40631e-08
CECR1	3.06302	0.204281	8.02191e-51	4.73055e-49	3.02639	1.33943e-38	3.3355	9.85277e-49	3.02527	2.80315e-28	3.57314	6.73346e-45	2.28112	9.42227e-16
FGR	3.06123	0.190475	4.03864e-58	3.20722e-56	3.1746	6.2871e-50	3.57435	3.84521e-46	2.95418	1.38005e-30	3.21271	6.40845e-52	2.24961	1.13777e-13
LY86	3.05688	0.167716	3.17645e-74	5.48375e-72	2.74766	3.02677e-19	3.44333	1.44074e-16	3.1779	1.46405e-15	3.37086	2.46178e-16	2.83296	9.03594e-14
FAM20A	3.05334	0.190977	1.54819e-57	1.18218e-55	2.79558	7.0099e-08	2.94485	4.73847e-12	3.59369	1.74328e-15	3.12602	1.91874e-09	2.91142	1.91032e-19
CAMK2D	3.04658	0.292485	2.09089e-25	3.34767e-24	2.26751	1.43032e-19	2.82788	1.96099e-16	2.81187	2.51648e-21	3.5779	1.87797e-37	3.77721	1.933e-35
NRGN	3.04031	0.344047	9.84025e-19	1.00186e-17	2.32738	2.73839e-11	2.93969	2.22259e-11	2.98223	1.31623e-12	4.28643	8.17217e-28	2.69956	3.6858e-12
DSG2	-3.03591	0.953683	0.00145578	0.00296837	-4.60427	1.68739e-08	-2.10287	0.00496929	-4.30749	8.93757e-13	-4.05262	6.88453e-10	-0.287468	0.527231
MSLN	3.03573	0.529018	9.55598e-09	3.97038e-08	4.99312	8.81517e-10	2.58662	8.60234e-06	1.12414	0.143461	3.94476	4.93629e-15	2.62019	1.75175e-12
TRPM4	3.02941	0.340787	6.14069e-19	6.34964e-18	2.84388	1.09598e-12	3.96069	2.30073e-15	2.63366	1.23825e-10	3.77053	8.19951e-19	2.23795	1.79097e-18
FCER2	3.02182	0.220016	6.30399e-43	2.64448e-41	2.76449	1.77458e-11	2.94703	1.66094e-13	2.98929	5.71882e-14	3.69627	2.82477e-34	2.55804	9.61333e-14
PLA2G16	3.02094	0.324226	1.19234e-20	1.38029e-19	2.81333	2.03067e-15	3.52654	6.16454e-16	2.67559	2.03642e-14	2.1457	2.82899e-08	3.92056	1.37724e-34
GPR173	-3.01734	0.691421	1.27723e-05	3.58828e-05	-2.42545	0.0119171	-3.62892	7.74324e-08	-3.04532	4.54532e-05	-4.87218	6.2354e-11	-1.2974	0.00439991
GIMAP8	2.99187	0.411587	3.61834e-13	2.34503e-12	2.92347	2.00683e-24	3.50174	3.88206e-19	2.49863	1.85831e-12	4.2698	3.23157e-33	1.80132	1.11757e-07
MYBPH	2.98686	0.477346	3.91854e-10	1.90911e-09	1.91476	0.0031895	3.37583	1.19355e-11	2.35154	5.37971e-06	4.59048	3.63391e-21	2.52392	6.76714e-07
MS4A14	2.97772	0.265935	4.20929e-29	8.64502e-28	2.94598	5.90201e-23	3.92809	5.29578e-26	2.44662	1.0884e-14	3.21578	7.87077e-20	2.39873	3.05515e-10
TBC1D12	2.97741	0.36063	1.50459e-16	1.30442e-15	2.02758	2.6126e-07	3.15977	1.27844e-13	2.57471	1.04203e-11	3.07127	3.77557e-12	3.96089	8.00185e-41
CD86	2.96996	0.117334	2.36185e-141	9.3781e-138	2.8296	6.4258e-44	3.24968	5.59548e-29	3.12695	8.20045e-29	3.12443	1.15772e-28	2.62998	7.58643e-19
RHOU	2.96771	0.214617	1.72842e-43	7.54173e-42	2.35782	1.55808e-18	3.04278	9.76404e-24	2.83355	1.00367e-27	3.59697	9.84145e-48	2.98742	9.55899e-21
FCGR2B	2.95082	0.185035	2.97199e-57	2.1989e-55	3.16948	1.42497e-21	3.38776	1.40143e-18	2.37281	2.08633e-12	3.20408	4.80152e-20	2.70775	3.49365e-16
MT1E	2.94642	0.552246	9.53676e-08	3.5379e-07	1.91148	3.04502e-06	4.79584	3.75945e-27	1.61916	0.000560165	2.81528	5.22773e-12	3.57213	6.84431e-21
NPL	2.93515	0.421157	3.18657e-12	1.9065e-11	3.36138	8.27123e-25	4.09038	1.37076e-30	1.45147	0.000619585	3.37088	1.26218e-24	2.3284	1.93123e-15
CLEC1A	2.9338	0.679686	1.58593e-05	4.40465e-05	3.13899	1.04033e-12	3.915	2.8229e-28	2.21446	2.92432e-06	4.17409	5.68757e-28	1.28312	1.12426e-12
CD70	2.93376	0.321336	6.85882e-20	7.54407e-19	1.75035	5.63831e-05	3.53903	8.80569e-14	3.11537	3.91386e-15	2.76569	1.88923e-09	3.46586	3.2512e-20
MDFI	-2.93222	0.342596	1.14045e-17	1.06885e-16	-3.80452	1.18242e-18	-3.34001	5.83319e-15	-2.8003	1.38587e-12	-1.66436	5.92212e-05	-3.07002	4.34565e-19
CACNA2D3	2.92789	0.406746	6.09628e-13	3.87508e-12	2.24915	3.28724e-07	3.33497	3.55448e-12	3.28218	5.80216e-13	4.05453	6.29218e-17	1.77235	0.000115614
VNN2	2.92437	0.294428	3.00951e-23	4.2126e-22	2.5616	3.73799e-15	4.09426	1.95964e-30	2.615	7.84706e-12	2.90696	6.63579e-20	2.45003	8.27743e-12
PILRA	2.92321	0.103864	2.79722e-174	3.33205e-170	3.16615	5.62746e-38	3.07932	3.38294e-42	2.8306	2.50514e-33	2.91826	6.39003e-44	2.5897	6.21742e-25
ARAP3	2.92045	0.354427	1.72314e-16	1.4831e-15	2.91072	1.43257e-19	3.99482	4.08394e-34	1.96847	6.67692e-07	3.39792	1.67013e-34	2.23797	6.59612e-12
LARP6	-2.91313	0.953447	0.00224789	0.00441135	-4.4764	8.79154e-13	-2.01154	0.000249325	-4.66682	7.51707e-16	-3.26063	9.42971e-09	-0.31976	0.292771
PNPLA1	2.9125	0.474314	8.22889e-10	3.85764e-09	2.80946	2.26129e-10	3.88988	3.57627e-28	2.84799	8.53268e-19	3.49697	1.43251e-28	1.6043	2.00253e-15
MS4A7	2.91111	0.215154	1.03544e-41	4.08415e-40	2.8535	2.12077e-25	3.84785	8.6186e-24	2.60503	2.28198e-18	3.02439	3.17433e-26	2.4094	1.55045e-15
KLF4	2.91013	0.217214	6.25562e-41	2.38073e-39	2.30534	4.68323e-22	3.43644	9.68906e-29	3.22212	3.52722e-17	3.07921	2.99912e-27	2.67607	3.8816e-20
C19orf38	2.9096	0.14498	1.37872e-89	4.56201e-87	3.28059	8.73551e-34	2.59905	6.23718e-17	2.79066	7.5551e-30	3.17596	7.19926e-51	2.56346	1.35805e-20
LYNX1	2.90905	0.166647	3.0805e-68	3.94568e-66	3.11507	1.40746e-17	2.88456	2.82975e-08	2.67409	1.00958e-13	3.33794	4.82952e-23	2.49898	6.28461e-13
DPPA4	-2.90883	0.640851	5.65176e-06	1.6743e-05	-3.44605	2.48648e-06	-3.15221	4.55468e-05	-2.96907	2.82591e-06	-4.25909	5.34153e-10	-1.01432	0.0272996
SGSH	2.90763	0.128338	1.21846e-113	1.19737e-110	2.72487	5.31175e-29	3.27071	2.48355e-22	2.91096	2.05484e-21	2.51963	1.30968e-15	3.13946	2.15483e-36
FPR2	2.90725	0.169689	8.45429e-66	9.97104e-64	2.95139	6.5791e-16	3.6137	2.62725e-15	2.96591	1.39482e-16	2.73737	4.23187e-13	2.51914	2.99531e-12
SERPINB2	2.90368	0.331549	1.98861e-18	1.98395e-17	1.81626	0.000733484	3.43376	7.58627e-07	3.69502	5.74741e-18	2.53502	8.02457e-09	3.04355	2.11139e-11
ST14	2.90311	0.187668	5.58537e-54	3.69628e-52	2.30555	1.88805e-12	3.38169	9.74644e-23	3.15061	1.01751e-34	2.99587	2.86284e-19	2.61991	4.35083e-14
CEBPD	2.90244	0.133662	1.48585e-104	9.833e-102	3.32822	1.55864e-28	3.11035	1.26858e-24	2.6499	4.23061e-21	2.67679	1.23546e-18	2.77683	1.45203e-19
IL10	2.90119	0.555833	1.79368e-07	6.44145e-07	3.37052	7.26176e-13	5.00706	4.62065e-24	2.7951	3.93821e-13	1.07398	0.00635956	2.42532	1.54958e-21
BCL6	2.89449	0.221531	5.16277e-39	1.79821e-37	2.90839	9.70392e-38	3.68496	1.80995e-40	2.30532	2.09203e-18	2.64179	5.92169e-22	2.9503	8.12923e-25
CARD14	2.87584	0.65064	9.86948e-06	2.82066e-05	3.25322	9.50303e-22	3.02142	3.30095e-18	4.38406	1.43841e-17	2.79656	1.23324e-12	1.10914	2.53133e-17
EPS8	2.87476	0.410415	2.47841e-12	1.49407e-11	2.83472	4.6313e-21	4.5349	2.09817e-35	1.80122	2.14819e-09	2.95954	4.93827e-25	2.33352	1.45539e-17
SHD	-2.87464	0.636215	6.23237e-06	1.8358e-05	-3.80727	0.000583517	-4.45597	7.87429e-13	-2.38064	0.00104814	-2.89767	4.92348e-06	-1.11333	0.0627851
UNC5A	2.86331	0.845748	0.000710395	0.00153107	4.56968	5.84927e-37	5.17279	4.1184e-43	0.128703	0.918584	0.474638	0.445478	2.96868	2.08357e-12
TRIM7	2.86307	0.416928	6.55308e-12	3.79486e-11	2.67769	1.76641e-23	2.21473	7.64888e-20	3.7087	1.26261e-26	4.09221	1.6041e-31	1.79767	6.90478e-24
MYOF	2.85669	0.320211	4.60947e-19	4.79546e-18	2.33161	1.24275e-11	3.25147	5.77374e-09	3.45069	6.11699e-19	3.40866	4.27819e-18	1.89777	1.89675e-05
ADAMTS14	-2.85627	0.300948	2.29022e-21	2.80093e-20	-2.76259	1.35469e-07	-3.13279	9.08056e-14	-1.64303	0.000447064	-3.61646	5.20976e-20	-2.94707	6.31088e-25
PTPRO	2.85597	0.275674	3.77158e-25	5.95849e-24	2.89903	2.98631e-35	3.72228	2.01918e-36	2.44858	6.8622e-18	3.17515	7.01187e-28	2.03896	3.0605e-12
G0S2	2.85273	0.416245	7.20668e-12	4.14915e-11	2.41867	1.04336e-06	1.86081	0.00141622	3.23566	6.85189e-12	2.37215	2.20853e-07	4.21703	5.79894e-21
EMR3	2.8504	0.351343	4.94333e-16	4.09492e-15	3.19656	1.7231e-21	4.07004	1.2544e-15	2.1109	2.97217e-07	3.07341	7.14534e-19	1.91288	1.83582e-06
PLD2	2.84525	0.167716	1.49928e-64	1.60895e-62	2.63939	8.42054e-29	3.47814	1.07877e-40	2.87932	9.63071e-31	2.77555	2.13778e-26	2.47747	2.6364e-22
CD101	2.84355	0.318511	4.35255e-19	4.53609e-18	2.65864	4.69748e-22	3.72834	1.11022e-33	2.13542	2.77549e-08	3.44449	5.74145e-38	2.15339	1.32959e-11
GPC6	-2.84203	0.809709	0.0004482	0.000999243	-3.73611	4.13728e-06	-3.26368	1.03909e-07	-3.55485	9.53232e-07	-4.08956	7.12837e-08	0.413069	0.573526
NRG1	2.83822	0.681887	3.15056e-05	8.39585e-05	4.05411	1.34049e-06	2.04112	2.30665e-06	2.63123	0.000258238	1.0233	0.0992584	4.51663	1.30416e-22
HSPA6	2.83785	0.301517	4.87252e-21	5.81578e-20	3.08413	1.95169e-23	3.81257	1.77742e-24	2.11698	0.00195354	2.31998	9.3889e-12	2.51468	3.02579e-09
CSMD1	2.83674	0.507785	2.31699e-08	9.19695e-08	2.16818	0.00166456	2.48108	9.88869e-05	1.38114	0.0421691	4.46926	3.17852e-10	3.54692	5.12225e-18
TPRG1	2.83451	0.281468	7.46382e-24	1.0803e-22	1.98962	3.24526e-07	3.4974	6.10212e-17	2.36215	5.40265e-12	3.61442	5.53927e-24	2.76127	1.30419e-34
ADM	2.82813	0.276148	1.29404e-24	1.98131e-23	2.72369	3.59911e-12	3.03362	2.49043e-08	2.21505	7.40708e-06	2.38031	8.95561e-09	3.70202	6.25061e-21
ARHGAP29	2.81687	0.836043	0.000753616	0.00161633	2.69307	1.41906e-10	4.60875	7.24556e-23	2.60246	1.49095e-08	3.6309	3.27486e-13	0.684303	2.3605e-06
SAMHD1	2.81197	0.23658	1.4014e-32	3.58229e-31	2.60456	3.9796e-33	3.48096	5.22909e-36	2.91813	4.59463e-25	3.07113	4.97292e-29	1.9789	2.40761e-11
CPA3	-2.80986	0.353503	1.88634e-15	1.49601e-14	-3.95608	4.05942e-19	-3.21708	3.31299e-20	-2.65348	1.38902e-14	-2.62796	1.81551e-12	-1.73873	1.28681e-07
CLEC4A	2.80896	0.125362	3.38823e-111	2.37415e-108	2.82185	4.72104e-21	3.05384	1.07309e-24	2.65383	7.17366e-21	2.89086	2.09464e-32	2.61204	1.82901e-19
CD1A	2.8063	0.246208	4.27469e-30	9.41223e-29	2.17275	2.14679e-07	2.50962	1.277e-10	2.76962	1.5367e-06	3.31737	7.20044e-11	3.40355	8.12326e-16
GLT1D1	2.80325	0.299676	8.41832e-21	9.85059e-20	2.36678	7.12375e-06	3.6273	3.50294e-12	2.10718	2.76588e-05	2.44491	1.21721e-08	3.41082	1.07688e-16
APCDD1	2.79321	0.45338	7.23501e-10	3.41727e-09	1.30203	0.00412261	2.78333	6.03711e-08	2.50593	7.28429e-08	4.14779	4.36055e-22	3.1561	3.16408e-22
MYO1B	-2.79293	0.181648	2.38862e-53	1.53801e-51	-3.16964	1.30784e-19	-2.62812	2.62522e-11	-2.3893	9.58958e-08	-3.30591	1.7725e-18	-2.50109	1.18712e-20
BAG3	2.78737	0.505426	3.49e-08	1.35416e-07	1.14769	0.000386832	2.70116	2.59149e-15	3.8014	1.32878e-12	2.61525	2.46864e-14	3.78059	1.32698e-39
FAM198B	2.78661	0.233282	6.8737e-33	1.79168e-31	2.85997	4.35113e-20	3.44788	1.00782e-29	2.2721	1.5265e-15	3.08822	7.93739e-21	2.281	3.01015e-12
BMP2	2.78591	0.745356	0.00018572	0.000439733	1.54855	0.0129992	4.03476	2.41997e-16	0.515774	0.299822	3.45141	4.63329e-12	4.26436	8.02376e-28
ABI3	2.77828	0.255457	1.50425e-27	2.84668e-26	3.00552	1.83176e-27	3.26139	5.10639e-16	2.39991	5.45174e-15	3.27969	3.73669e-33	1.96445	7.43464e-10
FN1	2.77264	0.488719	1.40084e-08	5.7142e-08	2.23348	9.93318e-08	3.87802	1.39599e-10	1.13481	0.0232718	4.0674	1.9618e-14	2.72039	7.55728e-14
FCGRT	2.76557	0.173999	6.95387e-57	5.05089e-55	3.09076	1.30886e-32	3.17443	1.40127e-28	2.22478	1.6411e-18	2.78875	1.3837e-28	2.58475	2.64203e-20
FOLR3	2.76428	0.496754	2.62634e-08	1.03353e-07	2.1631	4.67599e-05	2.46384	6.35092e-05	1.76662	0.000745662	4.42277	5.05638e-24	2.85421	3.3321e-10
RRAS	2.7632	0.235374	7.98614e-32	1.93355e-30	3.39914	2.75231e-35	2.81169	3.43121e-18	2.98929	1.19324e-30	2.65616	1.10997e-27	1.96704	5.28033e-13
KHDRBS3	-2.75958	0.423591	7.28162e-11	3.8194e-10	-3.69931	2.64039e-15	-2.63461	5.46822e-07	-3.51245	3.69728e-17	-2.54176	4.27671e-09	-1.45917	0.000276005
CD68	2.75682	0.20196	2.0088e-42	8.22295e-41	2.93166	3.82145e-32	3.36388	1.48017e-41	2.81456	9.44068e-23	2.21776	4.2435e-15	2.42359	8.44722e-24
PHACTR3	2.74958	0.647746	2.18751e-05	5.94379e-05	0.606425	0.28284	5.28515	8.56729e-20	2.44585	1.64873e-06	3.1465	1.81765e-08	2.3401	1.86061e-14
FAM20C	2.74711	0.211264	1.17327e-38	3.99315e-37	2.23133	1.10087e-16	3.38171	7.96411e-36	2.4593	3.02461e-16	2.87125	9.74782e-20	2.79204	7.96458e-18
IRF8	2.74282	0.35143	5.96229e-15	4.56445e-14	1.36242	2.654e-06	3.14844	2.0169e-30	2.96536	3.58079e-25	3.26883	3.10047e-29	2.96818	3.82574e-21
MMP2	-2.74178	0.393459	3.20566e-12	1.91696e-11	-3.76882	6.8478e-21	-3.2171	5.71379e-18	-2.31456	2.79953e-10	-2.92927	7.73438e-16	-1.58837	9.05621e-08
GIMAP4	2.73423	0.267449	1.55844e-24	2.36486e-23	2.96202	3.46806e-19	2.82721	2.53884e-06	2.06631	9.86354e-10	3.50329	7.5249e-22	2.3801	1.66612e-11
PTK6	2.72687	0.425339	1.44509e-10	7.35685e-10	2.61583	2.70212e-24	1.6964	2.69901e-10	3.5396	1.77847e-21	3.91553	1.13256e-46	1.95117	2.33411e-20
WDR86	-2.72082	0.655477	3.31159e-05	8.80529e-05	-0.910311	1.68193e-05	-3.12822	4.92211e-08	-2.82969	3.23938e-08	-3.65201	3.39888e-15	-3.23429	2.32384e-22
NKD2	-2.72025	0.546871	6.55121e-07	2.19393e-06	-3.56274	4.36121e-07	-3.42418	1.08843e-08	-3.2406	8.82786e-07	-2.79254	1.24109e-07	-0.792493	0.128889
CXCL10	2.71981	0.3513	9.77733e-15	7.3667e-14	2.91555	3.84509e-18	3.03073	1.02599e-09	1.79045	5.27632e-05	2.01314	3.7719e-05	3.72524	2.29014e-21
LY96	2.71704	0.215937	2.63352e-36	8.10607e-35	3.32012	6.65065e-37	3.01959	1.1345e-18	2.56533	3.89679e-22	2.13925	1.90858e-21	2.64118	3.37564e-23
FFAR2	2.7109	0.328505	1.55454e-16	1.34479e-15	3.32074	8.55829e-21	2.68775	1.07863e-07	2.22349	7.72251e-07	3.43962	1.85514e-16	1.9602	1.23797e-12
HTR7	2.70873	0.291641	1.57354e-20	1.81102e-19	2.0892	7.39367e-09	3.84041	1.71768e-19	2.27839	6.43701e-14	2.99896	3.63683e-17	2.48803	1.2452e-10
SMO	-2.70869	0.35043	1.0787e-14	8.10183e-14	-4.01534	7.20294e-20	-2.45049	1.86066e-09	-3.05486	1.2131e-14	-2.14407	1.24429e-08	-2.0182	1.27232e-09
VPREB1	-2.70653	0.397552	9.89661e-12	5.63251e-11	-2.85389	5.70446e-06	-4.15818	3.04485e-17	-1.67672	0.00364204	-2.28053	6.57463e-09	-2.55094	6.1101e-10
ACVRL1	2.70528	0.410235	4.26783e-11	2.28796e-10	2.34457	1.86985e-07	4.07348	1.47144e-28	2.58125	2.74836e-10	2.70158	1.86383e-10	1.85506	4.38662e-11
ZNF711	-2.70477	0.60603	8.07851e-06	2.33288e-05	-3.54888	1.96464e-11	-3.18711	3.88707e-09	-3.4849	5.98131e-16	-2.91976	2.25362e-09	-0.418839	0.36928
SOCS2	-2.69816	0.24196	7.05915e-29	1.43741e-27	-2.75545	7.51215e-15	-2.33326	0.000384425	-2.00911	8.90563e-06	-3.53029	8.37513e-20	-2.59801	6.77919e-21
TMEM38A	2.69763	0.293579	3.97285e-20	4.4478e-19	1.72307	5.52535e-05	2.64294	4.99586e-10	2.86457	3.2845e-13	3.67102	2.49014e-22	2.53464	1.50976e-20
LRP1B	2.69742	0.568384	2.07708e-06	6.53346e-06	1.8048	0.00481577	3.12094	1.06801e-07	3.41105	1.43944e-12	4.04493	1.70328e-14	1.06989	0.0298996
FGD4	2.68285	0.213467	3.16715e-36	9.69849e-35	2.71573	9.02462e-26	3.1718	9.60718e-25	2.70997	4.23215e-24	2.96056	6.83894e-36	1.86301	1.79582e-11
VSTM1	2.68146	0.426615	3.26914e-10	1.60189e-09	2.7	1.65612e-08	2.87363	3.63524e-07	2.63676	1.40797e-09	3.80888	4.07056e-25	1.08178	0.0690475
C19orf59	2.67611	0.309141	4.86106e-18	4.69548e-17	2.42341	8.63851e-11	3.50476	1.123e-31	2.08354	4.09318e-09	3.21779	5.92184e-26	2.0443	5.12391e-09
PLEKHA6	-2.66356	0.28649	1.44185e-20	1.66428e-19	-3.52094	7.21446e-23	-2.5044	1.0384e-08	-2.96459	4.18375e-16	-2.50747	2.90778e-15	-1.87119	3.36265e-09
DGAT2	2.66275	0.255285	1.79913e-25	2.88831e-24	1.72432	5.69879e-07	3.29756	1.3407e-27	3.07358	7.03905e-19	2.6518	1.56295e-14	2.54062	1.07456e-26
FOXC1	-2.66198	0.426041	4.15243e-10	2.01893e-09	-3.35732	1.10949e-11	-2.76961	0.000351759	-3.36172	1.40097e-13	-2.66925	1.93347e-09	-1.15136	0.0198227
TNFRSF1B	2.65784	0.146503	1.48901e-73	2.42974e-71	2.56143	1.83634e-38	3.12389	1.39754e-32	2.70935	7.78038e-27	2.77135	1.02031e-33	2.15043	4.39535e-17
ASGR1	2.65484	0.24547	2.91305e-27	5.36326e-26	3.32512	1.84783e-29	2.48745	8.79502e-22	3.13632	1.14552e-28	2.45519	4.22409e-24	1.99476	4.19588e-22
REN	-2.64922	0.503858	1.45742e-07	5.27684e-07	-3.92059	1.00956e-09	-3.55063	7.05101e-12	-1.66045	0.00703013	-2.84426	4.49481e-08	-1.35965	0.00484652
DTX4	2.64861	0.32428	3.1437e-16	2.64275e-15	3.45463	6.92997e-34	2.75698	3.28803e-21	1.63826	6.5087e-06	2.11817	1.26041e-16	3.22488	9.0126e-24
ADAMTS1	-2.64738	0.55853	2.13816e-06	6.70963e-06	-3.57992	1.23435e-09	-2.18486	7.77259e-05	-3.34065	5.19609e-10	-3.36935	1.26144e-10	-0.919683	0.0276172
BICC1	-2.64443	0.74992	0.000421426	0.000942905	-2.28326	0.00100144	-1.47625	0.0283008	-4.30544	2.61153e-16	-4.19846	1.98443e-12	-0.948501	0.0387118
LILRA1	2.64174	0.250244	4.73109e-26	7.98254e-25	2.70258	3.30622e-30	2.79647	2.92598e-20	2.97029	3.99496e-20	3.10259	5.83699e-31	1.54035	4.90909e-06
SLC26A11	2.63623	0.163897	3.26643e-58	2.61139e-56	2.21904	3.55161e-19	2.26824	7.11714e-11	2.89037	2.21827e-14	2.88607	1.43757e-25	2.89975	1.42875e-37
STX11	2.63441	0.116333	1.54844e-113	1.3175e-110	2.58689	1.85222e-26	3.05397	4.35967e-29	2.35122	3.49281e-16	2.49122	1.08328e-21	2.67544	6.85399e-28
KLK1	2.63384	0.210719	7.53394e-36	2.27777e-34	2.08715	1.28826e-09	2.50536	2.31384e-10	2.52127	6.29475e-07	3.34687	3.70711e-15	2.81185	3.44934e-17
PLXNB1	-2.63375	0.470976	2.24318e-08	8.91583e-08	-3.77794	1.42568e-15	-2.81646	3.74145e-12	-3.38298	4.5544e-22	-2.2729	9.49088e-12	-0.991885	0.00954718
AIM2	2.63326	0.259818	3.86331e-24	5.73098e-23	2.95774	4.87978e-24	2.82378	1.55197e-13	2.33511	1.95062e-13	3.22279	4.26363e-29	1.81583	3.67779e-09
MT1G	2.62655	0.802715	0.00106757	0.00222791	1.98142	1.91201e-05	4.888	7.04202e-16	-0.213848	0.690976	2.67536	4.88041e-08	3.83146	2.00561e-18
ARHGAP24	2.62517	0.242356	2.43146e-27	4.51146e-26	2.92639	1.26768e-23	2.77542	4.00101e-18	1.78033	3.76924e-06	3.22917	3.72944e-27	2.25326	1.9079e-12
VDR	2.61748	0.133385	9.73014e-86	2.46607e-83	2.44885	7.79205e-28	3.03963	3.80081e-49	2.47834	8.45024e-29	2.74409	2.07817e-34	2.30234	1.6622e-20
RASSF4	2.6169	0.246204	2.18406e-26	3.77598e-25	2.11595	1.5428e-21	3.28672	8.23217e-44	2.7073	2.45611e-24	2.9411	6.56697e-33	2.01594	2.91092e-13
ITGAM	2.6141	0.171401	1.61135e-52	1.01558e-50	2.4501	2.65105e-27	3.26632	2.6777e-38	2.62368	1.09013e-26	2.55517	1.57574e-30	2.16738	1.64016e-15
GNG4	-2.61227	0.717607	0.00027237	0.000628408	-5.18339	2.31868e-15	-1.46499	7.63467e-05	-2.86837	4.09841e-07	-3.17091	1.24264e-10	-0.746569	0.00168527
CTSS	2.61019	0.114253	1.61125e-115	1.74484e-112	2.83458	5.98469e-44	2.75488	6.43493e-25	2.6098	1.1035e-39	2.68428	6.41526e-46	2.16506	4.62482e-23
43525	2.60972	0.270844	5.65946e-22	7.1795e-21	2.68188	3.42738e-33	2.86068	2.29644e-24	3.16272	2.78541e-24	2.79701	2.48663e-16	1.61463	5.57036e-10
GPR65	2.60377	0.143576	1.68066e-73	2.70541e-71	2.5203	5.68184e-31	3.26329	3.92239e-24	2.42301	9.68548e-23	2.29081	1.83016e-15	2.67765	2.95827e-28
POU2F2	2.59734	0.202624	1.29132e-37	4.23752e-36	2.87598	1.34406e-53	2.93804	1.80145e-25	2.30121	5.98911e-30	2.9519	5.67983e-54	1.90879	7.57999e-16
SLC7A2	-2.5908	0.763628	0.000691957	0.00149404	-3.07686	0.000352838	-1.64607	0.00503734	-3.13523	1.37979e-06	-4.70586	1.08733e-12	-0.62768	0.171688
FCAR	2.59036	0.257929	9.87306e-24	1.41696e-22	2.49419	2.78797e-09	3.46103	1.14302e-13	2.41527	1.71851e-09	2.78262	1.83258e-15	1.62585	0.00230973
RNASE1	2.58775	0.479826	6.92519e-08	2.60312e-07	3.75647	5.96525e-15	3.53897	7.99068e-12	1.06751	0.0292861	2.28441	7.55927e-06	2.31414	6.78751e-08
FCGR1B	2.58652	0.157681	1.80487e-60	1.59256e-58	2.8752	3.04205e-29	2.90557	1.64326e-22	2.50369	1.93123e-24	2.64487	3.24489e-36	1.91168	6.43652e-10
SEPP1	-2.58247	0.173059	2.35256e-50	1.36038e-48	-3.3346	4.71426e-17	-2.33357	1.99729e-10	-2.49335	6.64019e-14	-2.6767	5.6078e-14	-2.30989	2.62607e-16
TBC1D9	2.57803	0.131256	6.85932e-86	1.77627e-83	2.53066	2.70935e-24	2.85639	1.47259e-16	2.24167	3.64964e-16	2.94539	1.43446e-16	2.5775	9.45336e-20
S100A11	2.57093	0.138096	2.33931e-77	4.80446e-75	2.94811	1.63197e-35	2.79834	8.46367e-31	2.27577	5.0099e-31	2.60449	2.79053e-26	2.28028	1.46578e-19
TIFAB	2.56819	0.805483	0.00143069	0.00292322	0.120675	0.833877	3.2057	2.72295e-10	2.87924	1.27751e-08	4.97002	9.95095e-25	1.57687	0.00473758
PTPRJ	2.55909	0.270081	2.66098e-21	3.23115e-20	1.83306	1.31453e-12	3.36099	2.17824e-34	2.24592	1.68935e-24	3.04735	7.11948e-49	2.30844	1.09929e-18
TNNI2	2.55725	0.143737	8.27321e-71	1.26347e-68	2.6348	8.54462e-15	2.25287	1.51056e-08	2.92783	2.51958e-17	2.6684	7.4021e-24	2.23957	1.79839e-13
KCNH3	2.55432	0.215384	1.92441e-32	4.84643e-31	3.07329	7.45514e-23	2.46711	5.02253e-15	2.28286	4.05479e-11	2.97953	1.15133e-25	2.02939	2.55925e-18
ARHGAP31	2.55395	0.189315	1.77923e-41	6.9262e-40	2.29065	1.41808e-26	3.15148	3.18481e-27	2.13222	1.39229e-15	2.93168	4.63574e-30	2.34296	5.51638e-20
GRN	2.55123	0.143195	5.26923e-71	8.15157e-69	2.53601	2.42301e-36	2.90464	3.52318e-45	2.39185	2.3696e-24	2.76759	1.76388e-50	2.03669	1.88468e-16
CTXN1	-2.54685	0.477806	9.8047e-08	3.63051e-07	-4.26867	4.0485e-19	-1.51154	0.000655898	-1.93414	0.0037662	-2.98587	4.18974e-16	-1.98076	3.24054e-08
HCK	2.54531	0.227699	5.20028e-29	1.06436e-27	2.63493	1.45889e-30	3.0465	7.04029e-24	2.61093	2.24931e-22	2.81544	6.54652e-36	1.55406	2.68311e-07
TMTC1	2.54433	0.181566	1.29356e-44	5.97246e-43	1.88228	0.000821764	3.2491	8.91736e-10	2.87643	1.15514e-11	2.43979	5.52254e-07	2.41583	4.03628e-20
COL6A1	-2.54274	0.498036	3.29854e-07	1.14722e-06	-3.58858	1.01698e-13	-1.38759	0.00339412	-3.36454	1.86334e-09	-3.11956	1.85253e-15	-1.37958	9.95108e-05
P2RY12	2.53689	0.409733	5.95743e-10	2.8386e-09	2.66309	1.81835e-11	1.53121	0.000226257	1.84437	6.69508e-05	4.18472	3.59976e-18	2.53526	9.82319e-15
OTOA	2.53412	0.253552	1.61176e-23	2.28562e-22	2.11097	0.000127333	3.53449	4.32988e-16	2.55494	4.14306e-10	2.1057	7.34615e-05	2.29453	4.58405e-18
SYDE1	-2.53289	0.410793	7.01032e-10	3.31508e-09	-2.08734	1.70723e-08	-2.10493	1.38759e-05	-3.13011	1.7246e-07	-4.0282	2.81203e-13	-1.58415	0.000697844
SORCS2	2.53199	0.394276	1.34602e-10	6.87848e-10	2.37822	6.92124e-11	3.57415	3.38885e-19	2.04353	1.08429e-06	3.2515	1.22432e-18	1.40898	0.000200521
RGS2	2.52744	0.25485	3.49872e-23	4.87447e-22	2.58149	2.57915e-21	3.64008	7.73793e-22	2.04996	1.96116e-12	1.95885	3.30929e-14	2.60337	2.95373e-25
SULF2	2.50177	0.12804	5.11038e-85	1.2175e-82	2.3753	1.19419e-23	2.84903	5.59551e-17	2.58676	1.38395e-16	2.64422	1.68698e-20	2.22145	1.34264e-14
ABCC3	2.50152	0.162096	9.91624e-54	6.49024e-52	2.24338	2.77893e-09	3.00183	4.14519e-09	2.68764	2.18235e-11	2.92594	3.45509e-13	2.23938	6.66081e-18
SAMD4A	2.49495	0.410958	1.27067e-09	5.82611e-09	3.46422	7.0507e-29	3.08579	5.56314e-15	2.26058	3.62259e-15	2.44112	4.98e-18	1.35864	4.85999e-14
PDE9A	-2.49216	0.393981	2.52265e-10	1.25103e-09	-2.82385	1.29296e-12	-3.82963	1.90951e-21	-1.49744	0.00144637	-2.16949	3.90048e-06	-2.06839	2.97038e-09
LUM	-2.49078	0.885207	0.00489616	0.00904795	-5.09497	1.16899e-08	0.467131	0.348457	-2.53167	2.03644e-05	-3.36735	6.79655e-09	-2.27645	4.976e-05
NUAK2	2.488	0.129004	7.02469e-83	1.52142e-80	2.63913	8.08759e-23	2.29728	2.69002e-12	2.24412	2.87193e-13	2.60221	9.52322e-20	2.54843	9.34029e-22
GBP1	2.4825	0.404445	8.355e-10	3.9106e-09	2.98627	1.67606e-18	1.90199	2.27346e-05	3.27722	1.22985e-13	1.22909	0.000498896	3.03322	1.55838e-16
GLI2	-2.47963	0.485689	3.30106e-07	1.14776e-06	-2.43008	0.020238	-3.3695	3.2613e-05	-0.0518419	0.962351	-2.94789	0.00149901	-2.73606	1.00455e-06
RPGRIP1	2.47858	0.517161	1.6458e-06	5.24612e-06	2.09873	1.30494e-16	2.19964	2.30522e-14	2.92238	7.23242e-13	4.24813	1.52177e-28	1.10454	1.84683e-14
NPTX2	-2.47366	0.698018	0.000394353	0.000886662	-2.54238	0.000397381	-4.84974	1.83226e-11	-2.71438	0.000193173	-1.73913	0.0070265	-0.732031	0.174249
EBI3	2.47202	0.565775	1.24665e-05	3.51065e-05	3.37784	1.63376e-16	4.0683	8.8178e-15	2.57509	1.43648e-07	0.598977	0.198129	1.81672	2.62397e-08
LDLRAD3	2.47099	0.173806	7.19516e-46	3.49831e-44	2.17259	2.60163e-13	3.04509	1.0322e-15	2.82487	5.50217e-18	2.20658	3.16138e-10	2.25282	4.89695e-13
NHS	2.46907	0.250754	7.09106e-23	9.64255e-22	2.35122	5.53049e-12	3.06513	1.76498e-25	1.66132	1.56261e-07	2.89461	1.41187e-22	2.32389	7.85979e-14
LAPTM4B	-2.46822	0.238053	3.45363e-25	5.47798e-24	-3.09649	1.57291e-21	-2.40089	7.4847e-11	-1.59666	2.01768e-05	-2.5404	5.46082e-13	-2.60373	7.44076e-16
CD163L1	2.46586	0.355289	3.90911e-12	2.31208e-11	2.31476	5.00507e-08	3.70929	3.45654e-15	1.45659	7.3792e-05	2.69843	2.06345e-10	2.31158	1.52991e-09
SLC16A6	2.46562	0.175611	8.84343e-45	4.13109e-43	2.11262	6.24342e-10	2.4253	1.65608e-08	3.16122	1.40833e-21	2.24129	4.53878e-10	2.38864	9.7037e-30
CD36	2.46414	0.171938	1.38944e-46	6.89624e-45	2.57285	5.05355e-14	2.54725	4.03907e-10	2.28189	5.52893e-08	2.78559	1.12765e-12	2.10984	2.15447e-08
ELOVL3	2.46398	0.423485	5.94317e-09	2.52389e-08	1.88115	2.78295e-05	2.69853	4.20046e-12	2.7648	1.83952e-10	3.71808	5.82816e-20	1.14493	0.017388
CEP70	-2.46332	0.202884	6.36148e-34	1.76639e-32	-3.25147	5.59216e-32	-2.50364	1.28862e-19	-2.16741	4.00697e-19	-2.4402	2.99552e-24	-2.04063	4.85205e-20
BCL2A1	2.4629	0.14101	2.59495e-68	3.3599e-66	2.67086	1.7772e-23	2.05751	8.4558e-09	2.79609	2.24814e-15	2.14608	6.5859e-14	2.5976	6.23824e-18
MAP1A	-2.46176	0.23974	9.77606e-25	1.50845e-23	-3.13491	7.04441e-18	-2.65129	3.14378e-15	-1.6473	5.46646e-07	-2.24171	1.24236e-11	-2.66332	6.58606e-22
GPNMB	2.46166	0.65356	0.000165525	0.00039609	2.88676	9.45748e-12	4.96302	1.04102e-27	1.72727	0.00131027	1.25757	0.00127506	1.52519	4.99293e-07
HVCN1	2.46068	0.178114	2.06398e-43	8.90801e-42	2.66989	8.86022e-45	2.72013	2.87403e-39	2.13303	6.91423e-23	2.86473	3.29544e-30	1.89969	1.13038e-15
SLC6A12	2.45912	0.422046	5.65503e-09	2.40839e-08	3.39354	8.39605e-26	3.5774	4.58948e-16	1.6791	1.0728e-05	1.66495	0.000476836	1.94447	9.54924e-09
PADI2	2.45877	0.21874	2.57605e-29	5.3835e-28	2.24432	1.13845e-09	3.17138	2.03887e-19	1.81681	2.90687e-06	2.64379	4.391e-17	2.32096	3.36153e-11
PSAP	2.45825	0.0891469	2.2017e-167	1.31133e-163	2.51959	7.99337e-40	2.80043	3.29425e-39	2.3052	5.1935e-36	2.44411	1.47144e-41	2.2665	1.06366e-26
ZDHHC15	-2.45442	0.7513	0.00108736	0.00226326	-3.05712	1.04851e-10	-2.86752	7.04332e-10	-2.19066	0.000170772	-3.72351	1.05044e-11	-0.60338	2.53703e-07
UPP1	2.45291	0.174969	1.1911e-44	5.52076e-43	2.30757	1.58547e-29	3.00014	1.07546e-23	2.17993	9.6921e-12	2.00801	5.35685e-13	2.76395	1.95639e-31
COPZ2	2.44951	0.148178	2.19926e-61	2.04669e-59	2.25768	4.34346e-11	2.04917	1.2848e-05	2.33331	4.77452e-15	2.58949	2.20778e-15	2.74058	4.06589e-21
ST6GALNAC3	2.44702	0.249212	9.3224e-23	1.25478e-21	1.80764	6.51216e-05	2.5775	2.43095e-09	2.12397	4.41193e-08	3.31962	3.48691e-17	2.34703	1.10846e-11
BASP1	2.43874	0.273785	5.22036e-19	5.41209e-18	1.76769	2.30246e-09	3.21992	3.50369e-22	2.75108	6.45901e-18	2.65353	3.05966e-20	1.85168	7.45125e-10
TNFRSF19	-2.43504	0.529221	4.20085e-06	1.27071e-05	-4.04884	7.61039e-11	-1.17115	0.0211568	-3.18939	7.44723e-10	-2.73121	1.08192e-09	-1.30732	2.2884e-05
MRAS	2.43462	0.454219	8.32186e-08	3.1085e-07	0.438115	0.2671	3.49543	3.36029e-14	2.59415	7.42285e-17	2.73985	1.8366e-15	2.89799	6.85468e-28
CD209	2.43448	0.589359	3.61605e-05	9.55297e-05	2.17451	1.70352e-05	4.37862	4.61419e-22	2.07824	1.37811e-05	2.43644	1.65667e-06	1.22404	4.30977e-11
TICAM2	2.43413	0.363107	2.03297e-11	1.12531e-10	2.29659	3.16693e-15	1.4491	7.2519e-18	2.40197	1.05848e-16	3.23215	1.37102e-37	2.85178	6.16149e-24
TM4SF1	-2.43262	0.224331	2.13196e-27	3.96192e-26	-2.72989	7.66312e-07	-1.94939	0.00480413	-2.39091	4.19789e-07	-2.03498	0.000135881	-2.68182	7.9254e-12
HIST3H2A	2.43144	0.708542	0.000599997	0.00130757	1.72385	0.00029407	2.11714	2.67359e-06	1.13193	0.00151907	2.38566	5.38177e-08	4.75315	4.98128e-43
XG	-2.43138	0.636953	0.000134977	0.000327264	-2.33876	2.98598e-05	-1.85805	0.000201481	-2.84126	1.85789e-08	-4.1453	5.48746e-31	-0.949011	0.0107679
SGK1	2.43105	0.168292	2.68006e-47	1.37607e-45	1.97154	3.37399e-12	2.76169	3.7803e-14	2.67747	8.26845e-20	2.10435	1.66455e-12	2.69997	7.34458e-25
PPFIBP2	2.42732	0.204422	1.61405e-32	4.09076e-31	1.77055	2.63468e-17	2.80174	7.62083e-32	2.3268	9.34285e-26	2.90677	5.5821e-33	2.38379	3.23223e-27
FOLR2	2.42525	0.333988	3.82908e-13	2.47891e-12	3.19649	3.11624e-17	3.1665	1.30505e-20	2.03036	2.77765e-06	1.94953	8.20509e-06	1.71017	7.08264e-07
UGT2B28	-2.42417	0.480085	4.43059e-07	1.51509e-06	-3.94606	8.15512e-09	-2.75574	3.77443e-08	-0.123396	0.969012	-1.08692	0.154634	-2.06105	8.44305e-07
IL10RA	2.42238	0.252643	8.96597e-22	1.12542e-20	2.15685	1.60333e-23	2.99616	7.6809e-19	1.82214	6.66144e-09	2.05473	4.699e-15	3.12778	7.16074e-32
ZFP36L1	2.42096	0.221807	9.80273e-28	1.88036e-26	2.2326	1.59504e-18	2.7451	1.61275e-13	2.10634	5.32042e-12	1.94973	3.05391e-11	3.14091	1.73791e-26
COTL1	2.4197	0.116226	2.91281e-96	1.28509e-93	2.71495	4.60456e-42	2.46445	5.49622e-26	2.24725	1.99548e-25	2.55616	1.9187e-52	2.05319	2.96402e-22
RAPH1	2.41844	0.524758	4.05253e-06	1.22928e-05	1.08298	1.17e-05	1.45158	7.39694e-06	2.7958	7.44282e-16	3.38727	1.69904e-20	3.41358	7.18508e-40
MTSS1	2.4175	0.134022	9.78024e-73	1.53292e-70	2.61367	1.80753e-31	2.48635	1.21438e-16	2.21473	4.24222e-15	2.77207	3.99797e-24	2.07701	2.35971e-22
ADAMTS7	-2.41499	0.441019	4.35208e-08	1.66833e-07	-4.16662	2.06311e-11	-1.72226	0.0007482	-2.16942	6.70997e-07	-2.91738	1.57845e-12	-1.38699	0.000370322
CD4	2.41485	0.196583	1.10233e-34	3.20268e-33	2.39452	6.50244e-31	2.91681	8.81033e-38	2.24366	1.88913e-20	2.73486	6.20877e-36	1.71943	3.59755e-11
TGFBI	2.41004	0.363978	3.55853e-11	1.92416e-10	2.4458	1.18476e-09	3.73039	3.84964e-12	1.66404	5.59686e-05	1.51177	0.000972193	2.82257	4.93813e-15
SIGLEC14	2.40845	0.202115	9.73975e-33	2.52217e-31	2.6633	2.31295e-17	2.59626	6.59911e-16	2.47117	3.16098e-14	2.68627	3.06147e-22	1.65153	1.49202e-08
VSIG2	2.40432	0.388367	5.98401e-10	2.84784e-09	1.57609	1.69451e-05	3.24359	7.58672e-16	0.362795	0.838273	2.31469	1.92622e-05	2.84208	1.25335e-13
GNA14	2.40406	0.130076	2.88805e-76	5.63974e-74	1.97646	2.12322e-07	2.73325	3.52541e-24	2.10282	7.98585e-13	2.50423	7.54959e-18	2.45218	1.97659e-21
FCGR1A	2.40019	0.120466	2.51002e-88	7.66651e-86	2.75057	1.21183e-28	2.45117	1.44358e-13	2.28694	1.74655e-26	2.45969	6.32935e-28	1.96361	7.46219e-11
FAM49A	2.39892	0.171225	1.3474e-44	6.19698e-43	2.31692	1.53303e-47	3.03429	1.24512e-32	1.94777	7.8402e-18	2.19067	3.28774e-19	2.58496	3.40775e-23
RNASE6	2.39367	0.189338	1.23365e-36	3.89794e-35	2.19514	3.86923e-15	3.0503	8.30879e-19	1.88953	1.45845e-07	2.58294	6.40934e-13	2.29299	5.79197e-12
CLEC4F	2.39133	0.481195	6.71072e-07	2.24545e-06	3.99998	9.47309e-11	2.44586	4.74628e-06	2.75982	0.000207129	1.35504	0.0389702	1.47639	0.00596917
IL4I1	2.3844	0.622036	0.000126479	0.000307536	2.94031	5.23452e-21	0.701394	2.8229e-05	2.20328	4.65023e-07	2.78388	2.73285e-17	3.33554	6.67584e-37
TREM1	2.38298	0.144241	2.59792e-61	2.39895e-59	2.44834	3.05453e-18	2.45102	8.84853e-12	2.73696	3.14227e-22	2.46781	7.18797e-19	1.92782	8.26281e-15
CEBPB	2.38243	0.0983354	1.14002e-129	2.71599e-126	2.44958	6.37728e-36	2.49514	1.66199e-24	2.55396	5.16896e-30	2.00552	5.88765e-19	2.39975	3.64657e-28
QPCT	2.3792	0.336011	1.43428e-12	8.87082e-12	2.64967	3.05543e-12	3.39065	1.27441e-15	1.25815	0.000437224	2.1061	1.92429e-08	2.56702	6.05299e-17
PAPSS2	2.37561	0.419419	1.47833e-08	6.01019e-08	2.21158	2.14608e-19	1.67382	5.24467e-10	3.29644	1.68263e-23	3.45789	5.79861e-31	1.34307	8.53725e-13
RBP7	2.37402	0.285102	8.29836e-17	7.32223e-16	2.88484	8.79671e-09	3.18366	2.64993e-15	1.9541	8.32398e-05	2.19946	4.77524e-07	1.8474	3.90483e-15
DOCK1	-2.37393	0.409785	6.90977e-09	2.90435e-08	-3.31436	5.40668e-12	-2.82847	5.48175e-07	-1.18916	0.0195784	-2.91429	8.50477e-08	-1.70163	0.000102552
SEPT10	2.37314	0.255901	1.79818e-20	2.06159e-19	1.64021	7.74185e-05	3.24994	1.05194e-14	2.02238	2.24208e-08	2.32303	9.6476e-09	2.62355	8.07505e-17
BLVRA	2.37138	0.134391	1.10298e-69	1.60229e-67	2.49364	2.82567e-19	2.41013	7.61505e-10	2.2738	1.17134e-15	2.3334	6.08858e-16	2.3566	1.40278e-15
FLVCR2	2.36746	0.119689	4.41979e-87	1.22438e-84	2.39924	1.01354e-26	2.08286	7.98033e-10	2.66926	1.566e-25	2.39338	1.80453e-17	2.13371	7.65002e-15
TMEM150B	2.36022	0.19511	1.09771e-33	2.99907e-32	2.52196	5.47478e-19	2.36312	9.68003e-14	2.88992	7.74166e-24	2.30691	5.86264e-14	1.74671	1.02406e-10
SLC27A6	-2.35711	0.33669	2.54447e-12	1.53234e-11	-3.55816	2.10752e-10	-2.27014	0.000237551	-1.78591	0.000413779	-1.63133	0.000371907	-2.65129	2.57483e-10
SIGLEC10	2.35518	0.246674	1.32553e-21	1.64477e-20	2.68276	9.31224e-34	2.4621	2.30548e-21	2.30134	2.89554e-16	2.82419	4.2115e-41	1.48396	1.85875e-10
KNDC1	2.34896	0.475028	7.61894e-07	2.53369e-06	3.07839	8.38979e-10	1.10841	0.030379	3.82201	7.29092e-08	2.7374	9.41938e-14	1.33305	0.000204208
PALM	-2.34833	0.36378	1.0796e-10	5.56717e-10	-3.39808	5.08207e-19	-2.42023	4.02101e-07	-2.61304	2.37336e-11	-2.07396	1.978e-09	-1.32783	3.66882e-05
CAV2	-2.34418	0.68193	0.000586965	0.00128245	-3.46988	8.07362e-09	-1.4522	0.0101912	-3.50839	1.57084e-10	-2.88743	2.47833e-07	-0.606374	0.0328751
CABP4	2.33902	0.678241	0.000563392	0.00123525	4.72803	2.26748e-15	2.38553	9.53513e-08	1.00488	0.00365151	3.22528	4.92376e-14	0.675961	4.19343e-05
TANC1	-2.33834	0.252299	1.89426e-20	2.16966e-19	-3.14328	3.18266e-12	-1.57508	0.000709561	-2.3484	5.73688e-08	-2.65486	2.45e-13	-1.98112	4.9264e-09
NOD2	2.33804	0.117181	1.42792e-88	4.47616e-86	2.18678	3.90838e-24	2.71764	3.07541e-15	2.47402	9.82229e-22	2.17945	1.50727e-15	2.34742	3.50179e-19
TIMD4	2.33676	0.63764	0.000247633	0.00057546	3.35811	2.19329e-09	4.66092	2.272e-18	0.905997	0.0404813	1.77279	1.50636e-07	1.1813	0.00386299
KCNE1L	2.32583	0.665989	0.000478886	0.00106209	0.236947	0.742277	1.38716	0.0233155	2.49358	0.0005914	3.74787	6.65576e-18	3.52887	2.51437e-08
SHISA4	2.32365	0.281475	1.51567e-16	1.31307e-15	2.96313	4.48372e-23	2.57252	6.67325e-13	1.18716	0.00422778	2.61532	1.82252e-17	2.08333	9.3125e-10
COL14A1	-2.32177	0.597823	0.000102879	0.000254042	-3.86204	2.33524e-11	-0.568363	0.0343947	-3.17042	2.95544e-10	-2.66343	6.8823e-13	-1.62506	5.82592e-06
WLS	2.31794	0.231678	1.44902e-23	2.05975e-22	1.99656	0.000125996	3.12775	1.10058e-12	2.29171	4.11911e-07	1.76495	4.7888e-05	2.34063	4.15956e-09
HFE	2.31774	0.512544	6.12482e-06	1.80547e-05	2.59849	5.18603e-19	2.18737	1.42904e-08	2.74514	1.49063e-11	3.22723	1.23815e-23	0.92699	2.30705e-08
PLD3	2.31483	0.139388	6.1998e-62	5.95581e-60	1.8887	1.10369e-13	2.68979	3.16449e-18	2.50953	2.49829e-21	2.11605	1.64565e-20	2.47266	2.91812e-28
NMUR1	2.31476	0.204214	8.80787e-30	1.90071e-28	1.72112	4.37677e-10	2.91332	4.35482e-12	2.1906	5.03145e-09	2.67919	2.05778e-18	2.2851	5.66434e-18
PCDH12	2.31327	0.643729	0.000326201	0.000742254	2.36005	1.81155e-16	1.75843	4.8852e-07	3.37778	1.50854e-16	3.73074	8.75958e-16	0.507845	0.00243974
CD200R1	2.31305	0.23506	7.55245e-23	1.02582e-21	2.39033	1.66449e-15	2.79084	8.06712e-16	1.91072	1.72123e-08	2.8172	3.37788e-20	1.58261	1.01828e-05
ITGA7	2.31217	0.277695	8.34012e-17	7.35363e-16	1.55184	5.90622e-06	3.10489	7.09806e-28	2.57091	2.09835e-18	2.4634	4.61833e-17	1.76672	1.02847e-07
SLC2A6	2.30448	0.131389	7.17569e-69	9.93917e-67	2.48227	4.5421e-24	2.16407	3.23869e-10	2.69742	1.08959e-12	2.22527	2.56989e-13	2.06269	1.10425e-15
RIN1	2.30426	0.182631	1.70182e-36	5.30682e-35	2.42252	8.8937e-34	2.87095	1.32075e-34	1.64861	6.75962e-09	2.2931	9.3361e-20	2.18349	1.15257e-20
LILRA2	2.29341	0.200036	1.97736e-30	4.46104e-29	2.40459	2.28806e-31	2.83742	8.11465e-29	2.28661	7.18213e-20	2.38486	7.47697e-24	1.5636	6.67196e-11
CLEC14A	-2.29052	0.350341	6.23613e-11	3.29422e-10	-3.31311	1.92754e-09	-2.43845	9.51413e-05	-1.10992	0.0689387	-2.60928	1.97548e-07	-1.91942	2.95266e-05
CDC42EP3	2.28626	0.225177	3.20747e-24	4.79992e-23	1.57258	3.01376e-20	2.42244	3.11962e-37	2.25693	3.04578e-20	2.4088	8.78805e-28	2.8111	6.35673e-41
PTPN14	-2.28372	0.461943	7.66416e-07	2.54731e-06	-2.09133	6.47632e-05	-2.98492	2.92629e-09	-2.68769	3.53251e-09	-2.95788	2.85075e-12	-0.801189	0.0301979
NINJ1	2.28319	0.21802	1.1568e-25	1.87736e-24	2.56848	4.54634e-31	2.469	2.79449e-20	1.64998	7.68184e-08	1.77604	7.01624e-10	2.79105	3.67171e-37
DPYSL2	2.28156	0.175639	1.39289e-38	4.71367e-37	2.09147	3.69891e-15	2.94883	8.1373e-16	2.50183	3.18422e-17	2.04405	4.23472e-09	1.90948	1.58897e-08
RGMA	2.27857	0.684637	0.000874261	0.00185537	3.24547	2.99026e-07	1.98759	3.37582e-07	3.12883	2.2607e-10	2.77186	1.43349e-12	0.501742	1.01429e-06
ZNF704	-2.27622	0.835507	0.00644256	0.011649	-3.98313	2.27095e-12	-0.87615	0.0846342	-4.11972	1.39811e-18	-2.44259	7.86576e-08	-0.0252246	0.951156
GNGT2	2.27234	0.129254	3.4767e-69	4.98969e-67	2.44254	6.44797e-20	2.29664	3.79537e-09	2.24564	1.99188e-12	2.43098	1.24671e-24	1.83694	3.27759e-10
AGTRAP	2.27217	0.207047	5.089e-28	9.95406e-27	2.53485	3.63048e-34	2.17416	2.96312e-25	2.18466	9.96876e-14	2.80793	1.52538e-44	1.53425	2.23002e-08
CLEC4D	2.272	0.277652	2.77119e-16	2.34282e-15	2.36145	2.75154e-07	3.04624	2.24692e-11	1.51801	0.000117185	1.84474	2.98816e-07	2.71287	7.93005e-13
GPR124	2.26834	0.419033	6.18829e-08	2.33793e-07	1.07239	5.76268e-07	2.33137	5.6461e-10	2.72002	2.06051e-16	3.13782	8.49542e-24	2.16206	1.02563e-10
DNAJC5B	2.26386	0.294188	1.4118e-14	1.04261e-13	1.28578	0.000623506	2.71249	2.05773e-14	2.87702	1.34791e-21	2.55288	1.33147e-10	1.86409	2.24808e-10
IRX5	-2.24579	0.766863	0.00340554	0.00647101	-2.74578	2.91482e-08	-3.86708	2.89397e-13	-3.24556	5.16188e-13	-1.90567	3.99181e-06	0.461747	0.277129
PCDH9	-2.24355	0.57865	0.000105658	0.000260151	-2.51551	3.00581e-07	-2.03453	2.32638e-05	-3.09572	8.36078e-10	-3.29851	1.99335e-17	-0.30866	0.451695
FTO	-2.24221	0.337788	3.18122e-11	1.72877e-10	-3.38005	4.69143e-24	-1.81817	5.17231e-07	-2.49108	8.83891e-17	-2.12739	4.43276e-10	-1.34228	0.00018776
DPYSL3	-2.23844	0.297816	5.64068e-14	3.90877e-13	-3.04749	2.14081e-15	-2.58872	4.04108e-11	-1.85535	6.06511e-06	-2.34312	1.3172e-09	-1.33984	0.00054982
CRIP3	2.23755	0.333209	1.87863e-11	1.04328e-10	0.884401	0.0320496	2.24209	2.66977e-10	2.82476	1.47036e-10	2.91649	6.14473e-22	2.23891	2.97019e-13
TTLL6	-2.23697	0.371689	1.76145e-09	7.92388e-09	-3.63979	6.02151e-09	-2.34315	3.31587e-06	-2.49231	3.35769e-05	-1.81696	5.3326e-05	-1.31565	0.00181413
THBD	2.23641	0.217772	9.67273e-25	1.49444e-23	1.91274	1.27247e-07	2.29639	8.7133e-17	1.91959	1.24219e-06	1.88438	2.26553e-06	3.03706	7.0614e-19
TRO	-2.23605	0.380059	4.01843e-09	1.73685e-08	-3.56024	1.3354e-13	-2.39922	1.08002e-05	-1.8324	8.0982e-05	-2.11687	1.70816e-05	-1.39205	0.000390109
SATB2	2.2356	0.445141	5.10756e-07	1.72992e-06	0.784655	0.0298074	2.83186	2.51983e-20	2.49617	6.68286e-13	3.43629	2.24463e-28	1.6149	1.66362e-12
CD48	2.2338	0.130944	2.98279e-65	3.38391e-63	2.44113	9.89552e-17	2.10581	0.000160672	2.07715	9.60939e-13	2.32829	2.94642e-18	2.15122	1.34443e-19
GPC4	-2.23358	0.514623	1.42339e-05	3.98294e-05	-2.69203	1.41013e-05	-3.59712	7.8496e-09	-2.557	1.61199e-06	-1.90359	0.000991079	-0.537729	0.315976
IQSEC1	2.23344	0.0915115	1.47408e-131	4.38982e-128	2.24175	1.64413e-41	2.13198	2.93284e-22	2.13883	1.19979e-16	2.24004	1.62717e-26	2.35709	7.57842e-32
KCNQ1	2.23326	0.105186	4.89429e-100	2.65004e-97	2.28854	6.70721e-31	2.40566	2.41172e-21	2.27828	3.36717e-20	2.29045	3.74312e-19	1.9122	7.89169e-16
CEACAM3	2.23267	0.49963	7.87133e-06	2.27732e-05	3.82202	3.77275e-19	3.02679	2.25528e-07	0.989289	0.0377075	1.5298	2.85745e-05	1.88804	1.55465e-07
OTOF	2.23101	0.384746	6.68441e-09	2.8126e-08	1.59791	0.00344399	2.39509	1.00419e-06	1.75652	0.00321419	3.60846	2.12566e-14	1.72633	6.71315e-06
THBS1	2.22889	0.618006	0.000310263	0.000710078	1.40431	0.000523208	1.79881	0.0114006	2.42101	7.78706e-06	1.25181	0.0100354	4.1706	1.54937e-25
PHLDA2	2.22258	0.274414	5.52382e-16	4.55677e-15	2.40638	6.90624e-12	1.60922	3.80684e-05	1.8773	3.7465e-06	1.97497	3.44817e-10	3.12645	9.00417e-23
GPR84	2.21975	0.298617	1.05822e-13	7.20724e-13	1.05411	0.00224881	2.74395	1.30678e-16	2.4486	8.46491e-10	2.23801	3.739e-12	2.59186	9.07339e-19
STON2	-2.21809	0.232978	1.72151e-21	2.11845e-20	-2.34252	3.30199e-11	-2.74867	8.48474e-15	-1.44342	1.53413e-05	-2.6312	2.13408e-17	-1.96672	1.65633e-12
TMEM170B	2.21595	0.0916507	3.76807e-129	7.48088e-126	2.22777	2.54313e-27	2.29688	4.73225e-23	2.13684	1.20108e-29	2.27809	4.50678e-32	2.16048	2.96475e-24
WASF1	-2.21495	0.154291	9.81743e-47	4.91367e-45	-2.75583	7.56785e-34	-2.12754	5.70089e-10	-2.02499	7.83201e-20	-2.09268	1.55358e-14	-2.01688	7.15025e-18
KCNMB1	2.21358	0.341072	8.58001e-11	4.46505e-10	2.35851	2.60061e-16	2.33327	3.0958e-11	2.70651	9.42954e-19	2.57289	4.87111e-20	1.20836	8.20027e-12
SLC9A9	2.21211	0.111197	4.62618e-88	1.34408e-85	2.07063	2.32285e-23	2.32401	5.81843e-11	2.32624	8.31316e-16	2.23049	6.42197e-21	2.24647	6.71207e-24
MEGF9	2.20898	0.228859	4.81412e-22	6.13981e-21	2.23964	4.08305e-35	2.71651	5.074e-47	1.62706	2.8037e-16	2.70279	2.09669e-49	1.70997	3.88818e-13
BST1	2.20803	0.129303	2.22465e-65	2.57281e-63	2.30911	9.98268e-25	2.21216	7.23693e-18	2.19324	5.92461e-16	2.52336	1.08355e-28	1.74798	1.37265e-12
SRGAP1	2.20705	0.332304	3.10172e-11	1.68711e-10	2.24797	8.90214e-17	3.33494	6.36284e-26	2.04539	5.99212e-13	2.08706	2.10995e-08	1.43588	6.35822e-21
ACSM1	-2.20627	0.389413	1.46493e-08	5.95976e-08	-3.20595	1.22855e-10	-3.40051	2.93514e-15	-1.63842	2.67763e-06	-1.42551	8.26133e-06	-1.6457	9.80665e-08
RXFP1	-2.20388	0.612886	0.000323263	0.000736415	-2.15062	0.000152206	-2.02157	0.000279263	0.0250902	0.965413	-3.38919	2.30215e-09	-3.3657	1.29741e-16
SCML1	2.20094	0.275457	1.34802e-15	1.0806e-14	2.04738	5.21505e-08	2.32017	1.17669e-09	1.60717	3.02742e-07	1.91983	7.44003e-09	3.05074	1.87872e-27
RGL1	2.19866	0.459636	1.72288e-06	5.47424e-06	2.17576	6.67035e-08	3.84872	3.48134e-21	0.819842	0.0283084	1.8	3.40889e-06	2.37424	8.37819e-17
ZNF385A	2.19787	0.129494	1.30787e-64	1.4163e-62	2.46081	4.19298e-30	2.31583	4.87031e-25	2.44557	1.75857e-25	1.9732	7.97692e-19	1.84595	1.91812e-20
CKAP4	2.19583	0.184753	1.41315e-32	3.6046e-31	1.80364	1.0912e-08	2.32707	6.13657e-11	1.75455	1.39058e-09	2.67662	2.7327e-18	2.43407	1.04708e-17
TNNT1	2.19519	0.252011	3.01999e-18	2.97062e-17	1.8741	0.000147809	3.26248	9.78188e-10	2.2097	8.03123e-05	2.15323	1.51345e-05	1.81039	2.67373e-07
CAMP	2.19158	0.548737	6.50056e-05	0.000165813	2.60311	2.9133e-15	3.93206	3.58621e-24	0.340076	0.458714	1.78923	8.46209e-05	2.19489	9.25643e-09
MYO5C	-2.18844	0.237655	3.30756e-20	3.72398e-19	-2.7408	6.01039e-15	-2.62884	4.29703e-12	-1.71747	6.35343e-08	-2.39513	6.24006e-16	-1.58313	7.78347e-08
SHROOM1	2.18773	0.235674	1.65012e-20	1.89366e-19	3.06217	4.65629e-14	2.14495	2.12833e-08	1.51336	7.46291e-06	2.47244	2.72569e-14	1.93944	3.48101e-18
TNFSF10	2.18491	0.178059	1.30126e-34	3.74411e-33	2.2458	1.59392e-31	2.96167	7.06407e-24	1.81855	1.7651e-13	2.00979	3.48955e-16	1.96973	4.32476e-13
RAB31	2.1836	0.252947	5.99534e-18	5.73626e-17	1.99088	2.27377e-11	2.55238	6.57627e-08	2.57305	4.91817e-13	2.59203	5.13719e-14	1.20911	0.00280938
MYLK2	-2.18279	0.329515	3.4901e-11	1.88887e-10	-3.30359	5.24007e-09	-1.46302	0.00110561	-1.45792	3.04633e-05	-2.82627	1.1674e-13	-2.11479	4.26274e-11
SOX4	-2.17848	0.429204	3.86215e-07	1.33119e-06	-3.28954	2.48672e-31	-2.31036	2.69206e-13	-2.81484	2.70837e-23	-1.50755	5.92404e-09	-0.992869	0.000212579
IL17RA	2.17819	0.260915	6.92782e-17	6.14934e-16	1.66618	1.08219e-14	3.08471	2.29028e-51	1.81142	5.64393e-20	2.2685	6.72708e-22	2.05561	5.81292e-19
LTBP1	-2.17317	0.412561	1.38282e-07	5.02199e-07	-3.07979	1.11631e-14	-1.83269	0.00101368	-3.10822	3.40935e-14	-1.50598	0.000346486	-1.26183	0.00269407
RET	2.17248	0.2425	3.28649e-19	3.46755e-18	1.33301	0.000293137	2.23812	1.12025e-08	2.04859	1.70339e-10	2.2515	1.47805e-15	2.8738	7.0071e-22
ANXA2	2.16332	0.219067	5.33478e-23	7.34658e-22	2.01647	9.12581e-33	3.06898	4.02084e-29	2.04362	9.62679e-18	1.55253	5.01299e-09	2.18713	6.21273e-17
AEBP1	-2.15785	0.34356	3.36728e-10	1.64795e-09	-2.97955	1.36059e-15	-2.42733	5.86305e-14	-2.55848	7.60627e-14	-1.912	2.46825e-09	-0.965579	0.00292487
IPCEF1	2.1555	0.247149	2.74663e-18	2.70843e-17	1.52682	3.1579e-08	2.28946	1.23727e-10	1.85845	5.2118e-11	2.90893	1.37401e-31	2.17106	1.56061e-17
IGLL1	-2.15542	0.261221	1.56628e-16	1.35298e-15	-2.99153	2.91147e-11	-2.41109	6.54775e-09	-1.98135	1.35987e-06	-1.32788	0.000633211	-2.18158	2.73956e-10
CDKN1A	2.15498	0.178724	1.7693e-33	4.76832e-32	1.81974	1.13654e-17	2.26476	2.60447e-12	2.30742	1.79628e-18	1.73435	4.84868e-09	2.66748	5.84033e-26
OSCAR	2.15228	0.251287	1.08024e-17	1.01562e-16	2.62318	3.27484e-19	2.34677	2.22283e-11	2.36113	2.73588e-11	2.24418	1.9702e-16	1.18638	0.000168628
KCNK17	-2.14627	0.355169	1.51312e-09	6.85595e-09	-2.27264	5.28785e-06	-2.61898	1.19755e-09	-2.16168	9.90199e-08	-2.78131	2.81852e-14	-0.979918	0.00495216
TNFSF12	2.14299	0.13112	4.82011e-60	4.19103e-58	2.30815	1.09138e-18	2.08792	1.02009e-10	2.40199	1.85131e-15	2.06111	5.84562e-12	1.82138	3.60753e-10
SULT1C4	-2.14179	0.254084	3.47245e-17	3.14793e-16	-3.16963	8.64995e-17	-2.28667	1.55163e-11	-2.05842	6.91631e-13	-1.33308	2.99949e-05	-2.01511	8.03615e-20
MAN1C1	2.13884	0.311124	6.21863e-12	3.6082e-11	2.22307	2.31804e-19	2.08288	1.25922e-09	2.0959	9.76242e-12	3.01583	1.04913e-29	1.33428	5.66059e-13
IL15	2.13684	0.356737	2.09901e-09	9.36106e-09	2.56431	4.67565e-17	3.15218	1.63537e-15	2.13397	3.19411e-11	1.78835	1.44196e-07	1.22515	4.01815e-12
OASL	2.13412	0.668483	0.00141058	0.00288411	2.72733	1.70357e-26	2.30182	3.39768e-10	0.957845	0.0733026	0.284106	0.471246	4.25818	6.28073e-40
ITGB2	2.13038	0.099565	1.429e-101	8.45312e-99	2.08316	1.26945e-42	2.46923	2.64207e-38	2.18427	6.55635e-31	2.11633	7.2268e-37	1.78533	2.28896e-18
ITGAX	2.12916	0.161942	1.75576e-39	6.24316e-38	2.12909	2.4782e-26	2.3891	7.77372e-18	2.46135	5.28165e-23	2.20772	2.60317e-26	1.53747	2.28168e-12
FAM105A	2.12807	0.178803	1.15868e-32	2.98104e-31	1.47984	2.02934e-06	2.63665	1.81063e-11	2.01286	4.09554e-15	2.21352	1.66544e-14	2.38938	4.22841e-20
GUCY1A3	-2.12711	0.263195	6.37861e-16	5.22932e-15	-2.83281	1.87236e-12	-2.24875	5.53882e-07	-1.37821	0.000164466	-1.726	7.88872e-07	-2.49323	1.14255e-15
NACC2	2.12653	0.154831	6.30483e-43	2.64448e-41	1.82124	7.84375e-18	2.64106	4.96384e-22	1.88907	2.88694e-17	2.3986	1.26935e-25	1.97551	3.96154e-14
PKIB	2.12517	0.170245	9.24022e-36	2.78657e-34	2.53222	5.7033e-08	2.81875	6.5306e-10	1.78962	1.29409e-07	1.95954	1.21669e-10	2.04068	2.32558e-10
HPD	2.12463	0.415986	3.2654e-07	1.13636e-06	2.10467	3.57715e-09	2.14251	2.08396e-11	2.20774	0.000173646	3.33437	1.22976e-18	0.917292	0.0033286
STS	2.12003	0.125571	5.98102e-64	6.1953e-62	2.21533	8.04819e-41	2.58034	3.1713e-31	1.83481	7.59555e-23	2.1213	2.37601e-24	1.89182	3.95752e-20
CFP	2.11951	0.14987	2.0832e-45	9.92603e-44	2.50851	2.49895e-27	2.37462	1.03248e-28	2.17492	4.9891e-26	1.93713	2.31545e-24	1.65181	2.37926e-15
FAM47E	-2.11934	0.304235	3.25726e-12	1.94684e-11	-2.35457	4.29643e-07	-3.26109	2.2465e-10	-1.14604	0.00656076	-2.40037	2.26204e-12	-1.73194	2.59214e-17
OTUD1	2.11891	0.230929	4.49081e-20	5.01355e-19	2.12185	1.24739e-23	1.77353	1.69616e-09	2.3278	1.326e-28	1.46414	3.27799e-09	2.82511	1.24904e-38
SEMA5A	-2.11619	0.655064	0.00123569	0.00254972	-2.47046	6.07729e-05	-2.65991	3.12885e-05	-2.35164	0.000128295	-3.06427	7.45955e-09	-0.265287	0.397873
KRT8	-2.11175	0.334694	2.79956e-10	1.38031e-09	-3.19083	2.33011e-23	-1.95809	2.22309e-08	-2.23249	1.07239e-14	-2.04583	2.65287e-10	-1.16681	2.60034e-05
TLR4	2.10801	0.107047	2.50116e-86	6.62084e-84	2.1765	6.7449e-26	2.51385	3.35094e-17	1.84817	2.62886e-19	1.99468	2.91034e-13	2.20324	3.08712e-18
SLC43A2	2.10494	0.163442	5.92254e-38	1.97617e-36	2.25243	3.10076e-35	2.47449	4.75519e-22	1.6216	1.06389e-08	1.70923	1.55893e-13	2.37625	7.8061e-28
COL8A2	2.10328	0.50956	3.66501e-05	9.67376e-05	0.706931	0.0794068	1.60898	2.27617e-07	2.24748	1.61818e-11	3.88312	3.21541e-23	2.07486	0.000117008
ATP10A	2.1006	0.144718	9.70799e-48	5.13962e-46	1.89858	8.73663e-11	2.30626	4.93112e-08	2.18075	8.9423e-11	2.33532	7.20948e-15	1.90086	6.77836e-10
AIF1L	-2.09958	0.240443	2.49893e-18	2.47442e-17	-2.8705	1.10526e-06	-2.29458	0.000451644	-1.42236	0.00726154	-2.35379	6.32985e-07	-1.79894	8.68071e-05
PRTFDC1	-2.09792	0.185083	8.79984e-30	1.90071e-28	-1.69883	3.87406e-05	-1.974	1.73337e-05	-2.45535	5.01384e-09	-2.30599	3.16407e-09	-2.02344	3.63865e-07
ABLIM3	2.09705	0.415685	4.5397e-07	1.54771e-06	2.27506	5.5781e-05	3.86678	2.94028e-13	1.64186	9.42361e-05	1.51059	0.00045128	1.44834	5.4391e-05
MRVI1	2.09652	0.21725	4.90343e-22	6.24702e-21	2.24939	9.17301e-21	2.46503	6.81119e-14	1.74401	4.25558e-08	2.5872	7.21098e-20	1.45545	5.60876e-08
LEPREL2	-2.09385	0.301015	3.50096e-12	2.08309e-11	-3.08067	3.57987e-13	-2.36167	3.523e-10	-2.28987	2.96985e-11	-1.64081	3.05763e-07	-1.2917	2.49742e-05
FCRLB	2.09173	0.155295	2.36756e-41	9.1566e-40	1.75011	7.6311e-13	2.57514	6.71388e-21	2.02432	2.97249e-10	2.29299	5.74588e-22	1.82759	6.67096e-12
C14orf37	-2.09036	0.725454	0.00395848	0.0074398	-3.62271	3.34678e-13	-1.84935	6.90951e-05	-2.96129	2.73622e-16	-1.87516	9.0025e-07	-0.286452	0.00707248
CDH23	2.08778	0.203158	8.97915e-25	1.3927e-23	2.6385	3.66782e-27	2.07852	1.9793e-15	2.35508	7.94124e-23	1.94953	2.26549e-19	1.46266	1.61243e-11
PCSK5	2.08762	0.262299	1.73525e-15	1.38263e-14	2.12452	7.58717e-16	2.54581	7.59491e-16	1.97113	2.13043e-12	2.63595	2.19768e-19	1.26803	1.96086e-08
ADCY6	-2.08248	0.192266	2.44864e-27	4.52922e-26	-2.95381	2.31438e-17	-1.87998	9.62746e-08	-2.03618	1.3125e-12	-1.81651	6.48105e-11	-1.87308	5.04477e-13
KRT18	-2.08175	0.331057	3.21156e-10	1.57562e-09	-3.07997	4.20577e-19	-1.67072	1.09807e-05	-2.56997	1.03238e-14	-1.76923	8.54581e-07	-1.30544	6.21638e-05
ZNF608	-2.07908	0.167848	3.08348e-35	9.09168e-34	-2.02726	5.5897e-06	-2.41963	4.69699e-09	-2.03538	1.24722e-08	-2.30583	8.96269e-11	-1.72052	2.91392e-07
PVRL4	2.07703	0.564735	0.000235176	0.00054876	1.64251	0.00352293	2.03361	7.07296e-05	2.79825	1.46566e-09	3.33965	7.71517e-16	0.628906	0.038105
ANKRD22	2.07693	0.274754	4.05393e-14	2.85573e-13	1.56105	8.8463e-05	2.54266	1.79207e-09	2.34783	2.69066e-10	2.59456	1.04397e-19	1.42897	5.47067e-09
PECR	2.07639	0.291757	1.10421e-12	6.89378e-12	0.955887	0.00500053	2.27688	1.05629e-08	2.35498	3.97628e-10	2.81999	4.77198e-17	2.01527	6.79852e-23
FNBP1L	-2.07545	0.381143	5.17133e-08	1.9706e-07	-2.63765	2.34305e-11	-1.40788	0.00309913	-2.93596	1.04559e-18	-2.31653	7.02211e-10	-0.980817	0.00901836
ZNF532	2.07175	0.253802	3.27153e-16	2.7444e-15	1.14254	0.000544112	2.79759	1.04961e-16	1.8239	8.62928e-10	2.44697	6.8171e-14	2.15224	1.40455e-23
CYP2S1	-2.07032	0.211156	1.07508e-22	1.44053e-21	-2.16058	2.145e-06	-2.09841	3.53933e-05	-1.52352	0.00129649	-1.62142	0.000782134	-2.60859	7.76051e-13
LOX	-2.06877	0.529206	9.25995e-05	0.000230956	-2.05831	5.32597e-06	-2.5407	1.68171e-12	-0.119791	0.812004	-3.96618	1.56718e-15	-1.65742	8.08574e-08
UMODL1	-2.05637	0.179015	1.53105e-30	3.4607e-29	-1.7982	0.000230134	-2.63514	2.69545e-09	-1.57852	0.000232506	-1.90045	1.03875e-06	-2.23483	2.2026e-12
SERPINB9	2.05534	0.119366	1.92147e-66	2.31198e-64	2.15808	4.81468e-21	1.87776	5.09706e-08	2.39406	2.14773e-16	2.02096	2.50725e-13	1.83155	9.9726e-15
HDGFRP3	-2.05234	0.586233	0.000463715	0.00103056	-2.56172	3.03744e-09	-2.21595	2.62931e-05	-3.29267	9.68534e-14	-1.99891	4.15153e-06	-0.309713	0.304564
MEX3B	-2.04231	0.432201	2.29704e-06	7.17984e-06	-2.95714	7.11453e-25	-2.66157	6.58011e-19	-2.17416	5.19726e-16	-1.99829	2.02781e-14	-0.434011	0.11743
CACHD1	-2.0412	0.297096	6.39719e-12	3.70819e-11	-2.70431	1.28053e-12	-1.82652	6.26517e-09	-2.55184	1.40762e-20	-2.14143	7.56635e-14	-1.05008	0.000254078
STOX2	-2.03876	0.473292	1.65026e-05	4.57162e-05	-3.08141	8.28006e-08	-2.47886	5.41736e-07	-2.65261	3.09747e-09	-1.73363	2.24213e-05	-0.41086	0.336411
OLR1	2.03858	0.505533	5.51775e-05	0.000142267	3.03384	1.44122e-08	2.76826	2.4303e-10	1.8244	9.18939e-05	2.2138	7.75796e-08	0.551291	0.0554594
ITGA2	-2.0378	0.269482	3.97136e-14	2.80088e-13	-2.28128	4.63389e-09	-1.6098	9.0362e-05	-2.30292	2.81673e-08	-2.7564	8.7616e-13	-1.3978	2.1332e-07
LYPD6B	-2.03751	0.45605	7.90545e-06	2.28567e-05	-2.36832	0.000333257	-2.33517	4.04723e-05	-2.80894	8.67499e-07	-2.39094	7.09828e-06	-0.434706	0.3796
GNPDA1	2.03474	0.221578	4.19383e-20	4.69079e-19	2.08976	9.53441e-20	2.04742	1.67047e-11	2.05843	2.93619e-09	2.6578	5.09503e-23	1.23952	7.9533e-05
ATP7B	-2.03468	0.333711	1.0798e-09	4.99519e-09	-2.95	4.56721e-19	-1.49291	0.00269017	-1.22917	0.000446652	-1.82442	4.7924e-08	-2.55773	3.57861e-13
ITGB8	-2.03459	0.419389	1.2264e-06	3.96872e-06	-3.08666	2.11466e-16	-1.88646	0.000107565	-1.72346	0.000130775	-2.57213	1.36756e-11	-0.926664	0.0033622
DOCK3	-2.03131	0.450528	6.52143e-06	1.91574e-05	-1.4728	0.000102737	-3.57695	1.12271e-18	-0.966012	0.00245031	-2.58812	7.70373e-10	-1.66011	4.46546e-07
ODF3B	2.02975	0.21608	5.8035e-21	6.87465e-20	2.1762	3.87598e-20	2.8628	2.39002e-15	1.44402	4.47472e-06	1.62157	2.26965e-10	2.15178	7.30165e-17
S100P	2.02811	0.277565	2.73613e-13	1.7918e-12	2.74665	7.72353e-09	2.58764	1.35255e-10	1.51758	5.80938e-05	2.13468	5.47759e-08	1.33817	0.000243091
GIMAP7	2.02692	0.33445	1.35735e-09	6.19731e-09	2.23777	4.9575e-11	1.78495	5.33306e-05	1.08845	0.00286543	3.18947	9.61306e-17	1.84416	3.54898e-09
SLC1A3	2.02518	0.212648	1.6719e-21	2.05953e-20	1.86854	7.85317e-11	2.67188	1.75919e-15	1.74206	1.64043e-10	2.4339	3.303e-16	1.4759	2.25699e-06
C3	2.02386	0.523062	0.000109166	0.000268342	2.74205	3.92558e-14	2.27123	2.17746e-07	0.363096	0.429345	3.35739	1.31708e-31	1.30325	1.16445e-09
MNDA	2.02245	0.232634	3.50815e-18	3.43096e-17	2.28115	4.94197e-19	2.44297	1.39363e-18	1.38018	1.39297e-09	2.44217	4.87371e-15	1.63248	4.31439e-08
TSHZ3	2.02245	0.19037	2.31017e-26	3.9767e-25	1.84989	7.37796e-09	2.65792	2.59201e-15	1.54508	6.31098e-06	1.90229	1.95219e-07	2.16097	5.05614e-09
MYCN	-2.02211	0.398737	3.95136e-07	1.35997e-06	-2.94074	5.64921e-14	-2.47273	9.48581e-10	-2.41779	9.55117e-12	-1.68126	3.36978e-06	-0.594146	0.132685
RTKN	-2.02146	0.193103	1.20752e-25	1.95435e-24	-2.54313	6.58501e-22	-1.99694	4.61503e-11	-2.1386	3.69218e-14	-1.31057	4.10925e-06	-2.07375	2.12404e-21
TUBA4A	2.01976	0.130345	3.72513e-54	2.47898e-52	1.92962	9.07498e-17	2.46528	1.21943e-18	1.80813	2.64655e-10	2.20026	1.42825e-18	1.72752	1.54784e-11
IGF2R	2.01824	0.166913	1.16996e-33	3.18186e-32	1.61928	1.21223e-12	2.56828	2.11033e-28	1.86807	2.56004e-18	2.21164	6.852e-20	1.83716	9.08654e-14
FAM171A1	-2.01748	0.585429	0.000568615	0.00124602	-1.25491	0.00516939	-0.418307	0.321868	-3.35344	2.22995e-12	-3.28177	1.15391e-11	-1.84109	0.000202409
LIFR	-2.01693	0.669775	0.00260082	0.00504166	-3.9315	1.45166e-10	-0.0221633	0.971801	-2.42179	6.92888e-05	-2.87825	1.56688e-07	-0.909044	0.0175229
IFNGR2	2.01678	0.163328	4.98916e-35	1.46022e-33	2.27584	9.68341e-57	2.04859	4.19171e-38	1.39778	3.81204e-15	1.96647	1.50314e-30	2.38017	3.22465e-37
DOK2	2.01564	0.150681	8.25402e-41	3.10164e-39	2.35546	2.86274e-37	2.3163	5.73843e-18	1.94108	4.17737e-19	1.92418	2.19275e-18	1.56397	7.37835e-14
PELI3	2.01422	0.203617	4.50056e-23	6.20494e-22	1.91955	3.22202e-29	1.68442	1.13693e-16	2.13129	2.95553e-25	2.78792	8.47327e-39	1.5712	8.24115e-15
HPSE	2.00908	0.205105	1.17842e-22	1.57017e-21	2.02997	1.28188e-13	2.0496	3.96037e-07	2.35461	1.53049e-14	2.36936	1.90061e-14	1.3586	8.8086e-08
DPY19L2	-2.00702	0.307852	7.05648e-11	3.70621e-10	-2.96046	8.40926e-12	-2.16245	4.36345e-08	-2.33053	1.7075e-16	-1.67067	4.11164e-08	-1.13904	9.80809e-06
CTSB	2.00668	0.117887	5.6409e-65	6.16462e-63	2.09398	7.72952e-37	2.43645	1.50298e-37	1.84361	1.69209e-20	1.88532	4.36283e-24	1.76706	3.76721e-22
SLCO2B1	2.00534	1.08784	0.0652694	0.0957735	4.05296	3.96e-09	5.36751	1.0484e-22	-1.06147	0.06359	1.3127	0.0160056	0.459737	0.0988813
HNMT	2.00267	0.146371	1.29762e-42	5.34854e-41	1.91628	5.73506e-16	2.45209	1.1836e-13	1.72442	1.56293e-10	2.39642	1.21161e-13	1.75036	1.80022e-10
TBC1D16	-2.00077	0.262498	2.49676e-14	1.79489e-13	-2.82181	9.2121e-19	-1.96671	4.77531e-06	-2.19136	1.58488e-11	-1.54459	2.78932e-05	-1.48458	2.70538e-08
NEDD9	2.00069	0.0970549	2.05338e-94	8.43443e-92	1.91044	2.56613e-23	1.88471	1.75721e-14	2.10884	2.41923e-18	2.2142	1.18636e-22	1.936	8.58212e-23
METTL7B	2.00032	0.262139	2.33407e-14	1.68098e-13	1.36167	3.37618e-05	1.87753	2.54029e-07	2.74304	6.74318e-15	2.4473	5.36505e-14	1.5811	4.76303e-06
SERPINB10	1.99931	0.299757	2.56224e-11	1.40522e-10	1.29999	0.0122985	2.6641	2.60287e-08	2.0956	3.76035e-08	2.59543	6.73143e-14	1.27828	0.000428641
RHBDL3	1.99774	0.205162	2.08877e-22	2.74025e-21	1.47667	0.00316072	1.45987	0.00852583	1.97472	3.01104e-05	2.28138	8.21914e-08	2.35998	1.65101e-09
ADAMTS5	1.99399	0.289407	5.58281e-12	3.25354e-11	1.67047	0.000796628	2.56865	3.57739e-08	1.0562	0.00974214	2.60254	1.28256e-09	2.0925	1.12976e-09
C9orf72	1.99383	0.11896	4.74477e-63	4.70998e-61	2.32949	4.57782e-38	2.16004	1.98871e-23	2.03073	1.07333e-32	1.69201	3.01147e-20	1.77742	1.46267e-22
ANGPT2	-1.9936	0.268107	1.03909e-13	7.08915e-13	-2.39766	5.93144e-12	-1.30494	1.16634e-07	-2.91917	6.13705e-05	-1.85817	0.00191769	-2.08852	9.04988e-17
DYTN	-1.98725	0.269886	1.79434e-13	1.1981e-12	-3.11449	1.58273e-14	-2.22954	1.74522e-07	-1.72589	2.56664e-08	-1.51508	5.01242e-07	-1.6059	5.62922e-08
RBFOX2	-1.98699	0.336668	3.59247e-09	1.5601e-08	-3.24785	4.72874e-14	-1.56467	8.16245e-06	-2.28707	3.13584e-10	-1.87466	3.79668e-08	-1.13788	0.000224708
GRIK5	-1.98294	0.256409	1.04623e-14	7.86783e-14	-3.00545	4.29443e-19	-1.97007	1.95327e-09	-1.87261	2.84094e-15	-1.83682	6.86258e-09	-1.32947	1.94507e-06
SEMA6B	1.98274	0.173901	4.10524e-30	9.05585e-29	1.69069	8.65218e-10	1.70827	7.56613e-09	2.1918	1.24437e-05	1.894	2.27388e-08	2.51053	1.29747e-19
C1orf162	1.98058	0.185321	1.16783e-26	2.06705e-25	2.63523	3.33904e-38	1.96928	9.80897e-16	1.74191	1.4042e-22	2.01995	4.34661e-24	1.56363	1.61833e-16
ANG	1.97968	0.254228	6.86087e-15	5.23553e-14	2.97935	5.26804e-16	1.72273	1.88515e-06	1.46081	1.13885e-07	1.9857	6.25605e-08	1.87163	7.29559e-09
F5	1.97933	0.314924	3.27649e-10	1.60483e-09	2.40153	1.18301e-09	2.50095	2.37797e-11	1.01096	0.00335528	2.52796	2.58794e-15	1.49484	7.54686e-06
HP	1.97663	0.233203	2.33048e-17	2.13216e-16	2.23328	2.82456e-07	1.48254	0.000174066	1.32471	0.00056016	2.40442	1.0538e-11	2.36632	2.67101e-12
CUEDC1	1.97597	0.147044	3.62424e-41	1.38816e-39	2.25856	4.75819e-26	2.4098	1.59121e-20	1.82895	9.27114e-14	1.62542	1.10576e-11	1.77651	3.07791e-16
KIF7	-1.97498	0.327774	1.68644e-09	7.60652e-09	-2.88122	6.62473e-27	-1.44445	1.02145e-07	-2.39768	3.77767e-13	-2.03986	1.88739e-12	-1.14435	1.26101e-05
TTLL10	-1.97378	0.280087	1.82794e-12	1.11549e-11	-2.74343	7.61719e-07	-2.48212	1.06308e-06	-1.41934	0.0152586	-2.10728	6.56932e-05	-1.40784	4.32384e-05
MMP8	1.97234	0.359477	4.09555e-08	1.57527e-07	1.60563	0.0192283	3.04506	1.86088e-05	1.38294	0.00191403	2.69896	8.67542e-11	1.30458	0.00838164
AMICA1	1.97208	0.222001	6.49769e-19	6.70714e-18	2.16257	2.97832e-12	2.1633	3.70551e-07	2.37915	1.18905e-10	2.06017	1.1941e-09	1.09777	0.00244506
TCN2	1.97053	0.182956	4.74276e-27	8.6253e-26	1.87012	9.14389e-13	2.79695	3.1555e-14	2.14276	2.13776e-22	1.70521	1.08684e-10	1.56017	1.15594e-09
ENHO	1.9694	0.227145	4.3112e-18	4.18541e-17	2.14113	1.27058e-05	2.18495	1.71615e-07	2.77015	3.85191e-05	2.11646	7.39743e-06	1.37898	2.58189e-05
C1QTNF4	-1.966	0.577126	0.000657937	0.00142497	-3.50703	5.70733e-17	-2.08992	5.92174e-07	-2.86738	1.3195e-14	-0.905521	0.0203686	-0.503944	0.14645
GIPC3	-1.96427	0.160034	1.2483e-34	3.61794e-33	-2.47209	1.44563e-14	-1.43778	0.000407204	-1.83114	2.15382e-07	-1.98672	2.73832e-09	-1.8915	1.84832e-09
ETV7	1.9632	0.305769	1.35817e-10	6.93764e-10	2.75167	5.94069e-09	1.5778	0.000300561	2.90612	1.97438e-10	1.23074	0.00051213	1.65023	6.53447e-12
WNT5B	1.96155	0.516994	0.000148155	0.000356962	2.7893	1.2314e-11	1.44791	0.000672334	0.300758	0.412827	3.20653	1.38329e-19	2.05578	2.06046e-10
ACOX2	1.95986	0.289065	1.20179e-11	6.79439e-11	1.02458	0.034274	2.17044	4.56667e-08	2.93122	3.27596e-11	1.79288	0.000148413	1.80094	5.10451e-07
ST3GAL5	1.95748	0.183711	1.64816e-26	2.87872e-25	2.46492	9.38029e-37	2.17062	3.0746e-17	1.44217	3.48638e-13	1.75613	9.71996e-18	1.97641	1.40467e-21
PLS1	-1.95576	0.22377	2.32989e-18	2.3128e-17	-2.03796	5.30706e-09	-2.42174	1.42119e-14	-1.26581	1.09358e-05	-1.70751	5.36577e-09	-2.36804	3.1857e-18
PFKFB4	1.95474	0.21042	1.54699e-20	1.7839e-19	1.77078	9.71699e-14	2.53273	7.79258e-39	1.68518	1.21345e-10	2.27176	8.37672e-40	1.45919	4.89648e-15
FZD3	-1.95221	0.519315	0.00017046	0.000406592	-2.3518	3.63163e-07	-2.60246	5.52989e-08	-2.67756	8.27314e-11	-1.95641	1.22296e-06	-0.320958	0.274137
NPDC1	-1.95139	0.224283	3.30159e-18	3.24225e-17	-2.43412	9.68239e-13	-1.50401	0.00736945	-1.89988	1.93021e-08	-2.36754	8.29286e-15	-1.39738	1.0757e-06
NAMPT	1.95002	0.19703	4.2875e-23	5.91804e-22	2.02132	1.3088e-17	2.22375	2.31682e-11	1.45459	2.41552e-06	1.4845	1.91321e-06	2.43555	5.0085e-27
IGFBP2	-1.94972	0.184526	4.2782e-26	7.24921e-25	-2.64181	8.41186e-11	-2.3323	3.037e-12	-1.56872	4.9629e-06	-1.83479	8.24568e-11	-1.66349	2.5047e-12
PTK7	-1.94911	0.275945	1.62466e-12	9.98089e-12	-2.88818	4.6889e-29	-1.9881	2.88849e-10	-1.96719	1.22765e-15	-1.6868	5.27434e-13	-1.26404	5.15364e-09
HEG1	1.94809	0.11731	6.26585e-62	5.9711e-60	1.65662	2.26753e-10	2.26521	4.10591e-09	1.81542	1.81702e-10	1.97668	1.81346e-17	2.10686	1.70982e-21
TWIST1	-1.94791	0.820941	0.017655	0.0292255	-4.19634	6.29475e-15	-2.50181	1.64187e-07	-1.01693	0.0414847	-2.51701	1.61882e-08	0.382578	0.259637
CFH	-1.94783	0.179621	2.127e-27	3.95889e-26	-1.91814	3.44005e-07	-1.81723	0.00013583	-1.29809	0.00701239	-2.55598	2.31773e-09	-1.9752	6.98702e-10
CTSZ	1.94668	0.0902717	3.85833e-103	2.41897e-100	2.04634	4.26511e-42	2.05529	8.38555e-38	2.09659	2.10184e-35	1.89842	4.53679e-30	1.56876	1.95787e-17
MYO1E	1.94415	0.166673	1.9371e-31	4.59657e-30	1.55955	1.8751e-06	2.48397	2.58926e-17	2.16357	1.11689e-14	1.8268	1.55949e-07	1.7008	1.01027e-15
TSKS	1.93995	0.331107	4.6577e-09	1.99578e-08	1.52536	0.000625913	1.50984	0.00240499	3.13997	8.64517e-11	2.1948	2.54999e-06	1.32177	0.0083337
VMO1	1.93717	0.422272	4.48598e-06	1.35181e-05	2.70607	1.26024e-09	1.23989	0.00509055	3.09015	1.23316e-10	0.748221	0.0179437	2.0632	9.21466e-14
ACSL1	1.93616	0.106439	6.15963e-74	1.03343e-71	1.89948	4.85788e-25	2.29758	2.70501e-29	1.78049	7.43593e-20	1.65213	7.36428e-14	2.03203	5.40596e-25
NR4A1	1.93506	0.253438	2.25374e-14	1.62707e-13	2.43851	2.16003e-22	2.38306	1.19533e-08	1.98275	2.54545e-08	1.0774	0.00103155	1.79831	3.27203e-09
LCT	-1.93384	0.242733	1.62655e-15	1.29776e-14	-2.59087	2.43461e-06	-2.20688	2.3385e-06	-1.01117	0.0386476	-1.87669	5.4595e-05	-2.03805	1.59909e-07
DIRAS3	-1.93273	0.409686	2.38663e-06	7.44424e-06	-1.89522	0.00140176	-2.82779	3.94673e-09	-2.10971	3.1016e-06	-2.34501	2.43234e-07	-0.523821	0.236966
CD1E	1.93138	0.324261	2.58067e-09	1.13603e-08	1.72355	0.00790336	2.24391	2.77427e-06	0.531232	0.489813	2.76572	8.95859e-06	1.86963	0.00189731
FRMD3	1.92834	0.231964	9.3248e-17	8.18948e-16	2.25793	1.90414e-15	1.77254	1.33612e-06	1.51364	4.92609e-06	2.56178	1.63408e-21	1.41896	3.62723e-06
GPRIN3	1.92749	0.238112	5.73135e-16	4.72143e-15	1.73793	1.85231e-13	1.60789	9.83653e-07	1.65775	1.81592e-08	1.7618	1.23639e-10	2.78806	8.0179e-31
DST	-1.92727	0.311303	5.97937e-10	2.84677e-09	-2.02119	1.74327e-08	-1.63832	5.11127e-07	-2.40205	3.36707e-14	-2.63215	5.4824e-18	-0.948864	0.00182327
PPP1R14C	1.92618	0.374444	2.688e-07	9.44526e-07	0.877131	0.039694	3.0087	8.56655e-09	1.20793	0.0100888	2.45231	1.19603e-09	2.14615	1.88759e-08
TBXA2R	-1.92593	0.143595	5.13027e-41	1.95871e-39	-1.8847	3.22825e-08	-1.65394	2.09209e-05	-1.47949	6.43885e-05	-1.94449	3.71888e-08	-2.21883	5.18574e-21
STEAP4	1.92536	0.463856	3.31369e-05	8.80891e-05	2.08243	0.000258726	3.09477	2.34198e-09	1.6926	0.000711803	2.21988	5.6032e-08	0.807999	1.02317e-05
PRR15	-1.92515	0.395187	1.10757e-06	3.59787e-06	-3.50537	2.48105e-07	-2.44413	1.62972e-06	-1.67268	0.00160344	-1.06705	0.0509813	-1.29579	0.00222848
FCGR3B	1.92505	0.557287	0.000551671	0.00121134	3.29872	6.14583e-11	3.21032	9.1348e-07	1.30772	0.0284455	1.44206	0.00143588	0.521147	0.251207
TEAD3	-1.92449	0.527432	0.000263471	0.000609057	-3.99679	2.65372e-10	-0.71604	0.0666615	-2.70721	1.15066e-10	-1.71812	1.96266e-05	-0.845528	0.0143513
MACC1	-1.92047	0.333016	8.07344e-09	3.37441e-08	-2.5509	1.10982e-08	-2.43671	8.08266e-07	-1.42943	0.00171332	-2.33976	2.49316e-08	-1.05079	0.000661062
ALDH7A1	-1.92026	0.17354	1.85027e-28	3.69186e-27	-2.48218	2.26766e-12	-2.08561	4.44189e-10	-1.94159	6.41209e-08	-1.89783	1.0125e-08	-1.51402	7.11824e-13
MYO1C	1.91856	0.140064	1.0469e-42	4.34517e-41	2.08774	1.06081e-19	1.99685	1.70759e-11	1.38588	2.26711e-08	2.03166	6.71349e-14	2.10241	1.497e-17
OBSL1	-1.91735	0.239456	1.17438e-15	9.47138e-15	-2.80223	3.2068e-19	-2.06557	1.09273e-11	-1.91908	6.56511e-15	-1.58664	4.49671e-09	-1.34339	1.79617e-09
BEND6	-1.91395	0.263822	4.02532e-13	2.6003e-12	-1.85333	1.93057e-08	-2.48784	1.30753e-12	-1.79166	9.05429e-09	-2.36829	1.66149e-18	-1.20846	9.07885e-10
CBX2	-1.91278	0.321558	2.70661e-09	1.18883e-08	-3.10974	8.00869e-32	-1.51809	6.39279e-06	-2.00167	6.6065e-14	-1.20881	7.58746e-06	-1.70351	1.39307e-16
CST3	1.91251	0.204543	8.75218e-21	1.02312e-19	2.34686	3.50124e-22	2.32367	5.56614e-15	1.35252	1.87531e-07	1.48756	1.3975e-10	2.08041	2.19394e-22
FAM129B	1.91218	0.130854	2.31809e-48	1.25514e-46	1.85618	1.38327e-14	2.33751	3.37528e-18	2.07537	4.85378e-13	1.55161	4.39949e-09	1.78816	2.26018e-12
ZFP36	1.91085	0.111583	9.68434e-66	1.13098e-63	1.85532	2.0304e-19	1.90148	6.25008e-12	2.29685	1.42809e-20	1.56752	1.28577e-10	1.94954	1.22111e-19
RPH3A	1.91064	0.418144	4.89257e-06	1.46359e-05	2.76973	1.23068e-06	2.56712	8.17881e-06	0.303743	0.682575	2.51544	2.29179e-07	1.31255	3.04624e-19
EGR2	1.90967	0.147813	3.49473e-38	1.17266e-36	2.06087	2.86999e-10	2.54665	1.33241e-08	1.84459	4.28621e-11	1.45702	3.27466e-05	1.90242	6.74881e-10
KCNA3	1.90684	0.291695	6.27181e-11	3.31161e-10	1.10714	0.000714289	1.20052	0.00156043	2.1278	2.36504e-11	2.46175	4.72217e-24	2.46711	2.63554e-19
ICAM1	1.90616	0.265885	7.54937e-13	4.76314e-12	1.57669	2.7166e-14	1.64986	6.863e-09	2.28358	1.57706e-12	1.24021	0.000543155	2.74243	1.54256e-24
DOCK10	1.90467	0.230001	1.2199e-16	1.06379e-15	1.24894	3.48755e-08	1.79284	2.94728e-10	2.24345	5.85792e-22	2.46939	3.46496e-41	1.72107	2.27288e-14
DBN1	-1.9006	0.360704	1.37072e-07	4.98263e-07	-2.96114	1.10625e-35	-1.66543	2.13038e-07	-2.17445	1.72626e-15	-1.82572	2.90642e-13	-0.83073	0.00304626
KDELC1	-1.90053	0.192593	5.72302e-23	7.85399e-22	-2.74027	4.88586e-14	-1.61522	1.61718e-06	-1.56209	2.19737e-06	-1.93452	4.7951e-11	-1.7598	1.43779e-10
ZBTB8A	-1.89903	0.513108	0.000214722	0.00050449	-2.80027	1.08252e-19	-2.21721	1.41716e-13	-2.41882	6.39189e-14	-1.94922	4.54564e-12	-0.165075	0.482067
TFPI	-1.89877	0.351432	6.55534e-08	2.46955e-07	-2.54577	5.578e-12	-1.69375	7.97947e-10	-2.66368	1.74418e-21	-1.78105	1.53035e-09	-0.935833	8.17913e-07
NAIP	1.89725	0.303265	3.94738e-10	1.92237e-09	1.76975	1.38317e-13	1.63755	1.71657e-14	2.7201	1.97726e-22	2.47042	1.33633e-37	0.860621	0.0019942
CD1C	1.89688	0.186491	2.65915e-24	4.00452e-23	1.82035	3.72067e-06	1.7825	4.95001e-05	2.17309	1.83262e-05	2.01899	7.83029e-06	1.82661	1.36672e-07
EHD2	-1.89523	0.47617	6.88698e-05	0.000174995	-2.8554	1.35833e-11	-1.78668	0.000138749	-0.515532	0.190811	-1.39162	0.00138691	-2.86277	2.64503e-22
ECHDC3	1.89433	0.144439	2.69952e-39	9.57045e-38	1.64281	2.95213e-07	2.54109	1.8019e-11	1.93956	2.50779e-10	1.66698	3.33601e-08	1.88442	2.75538e-10
ADAP1	1.89417	0.103485	7.71649e-75	1.37192e-72	2.18008	3.77019e-28	2.10346	1.42702e-27	1.74141	8.59193e-20	1.83171	5.94686e-28	1.61012	1.23088e-14
SPTLC3	-1.89077	0.346302	4.76452e-08	1.8214e-07	-2.54516	9.11104e-11	-2.10939	7.86372e-09	-1.75082	1.14802e-07	-2.28275	1.14234e-10	-0.979147	3.5553e-10
S100A6	1.89038	0.187387	6.2343e-24	9.15696e-23	2.45802	6.12909e-34	2.05198	3.8548e-22	1.75703	6.72625e-21	1.33564	8.96413e-14	1.88643	1.26181e-21
EXT1	1.88586	0.143084	1.1424e-39	4.08658e-38	2.17183	2.14869e-19	2.32107	5.20219e-16	1.56046	7.53719e-12	1.91426	2.78632e-15	1.63407	1.82562e-18
OAS1	1.8855	0.297036	2.18545e-10	1.09428e-09	2.53183	4.01543e-41	2.08877	4.76678e-14	2.24503	4.93992e-12	1.50813	1.66383e-08	1.05698	6.51564e-06
GPRIN1	1.88529	0.125527	5.50925e-51	3.2978e-49	1.25319	0.000162003	2.00747	1.16827e-12	2.01641	4.08313e-15	1.96482	9.36037e-16	1.95758	2.11758e-13
RXRA	1.88416	0.200608	5.87156e-21	6.94558e-20	2.07441	2.63407e-32	2.26127	7.57416e-34	1.54624	1.23917e-13	2.25511	7.03247e-38	1.24937	1.15466e-10
CTSD	1.88312	0.088802	8.43053e-100	4.36628e-97	1.89675	2.65371e-23	2.15639	2.57767e-23	1.96492	5.67522e-20	1.70046	1.0054e-21	1.795	5.11974e-19
PNMAL1	-1.88109	0.380836	7.83721e-07	2.60047e-06	-3.65203	0.000524005	-2.54931	0.000645576	-1.07475	0.258688	-1.74974	0.0408302	-1.43131	1.7963e-05
BPI	1.88042	0.701811	0.00737575	0.0131583	1.72263	0.00232811	4.69601	5.92429e-15	0.677837	0.178746	2.1206	3.36505e-07	0.292661	0.560155
GNS	1.87986	0.143456	3.12054e-39	1.09976e-37	1.75015	9.8768e-30	2.02397	5.63718e-26	1.96122	6.97558e-31	2.25308	9.25944e-46	1.3644	7.27194e-12
ANKRD35	1.87961	0.25707	2.63852e-13	1.73264e-12	1.53698	3.83727e-07	2.74228	5.68515e-16	1.90583	1.55999e-10	2.11025	2.68142e-12	1.19475	1.28682e-05
FMNL2	1.87772	0.140716	1.28333e-40	4.77718e-39	1.63534	4.90986e-07	2.37176	2.27022e-10	1.83897	2.47087e-09	2.12042	1.0162e-11	1.62307	4.35614e-09
GRIN3A	1.87538	0.520316	0.000312974	0.000715343	1.73282	1.79437e-12	0.997217	4.72691e-06	2.59188	5.23026e-08	3.91574	5.50418e-21	0.430192	0.00702426
CD180	1.86941	0.322438	6.72133e-09	2.82713e-08	1.38251	4.08412e-07	1.90434	9.21424e-08	2.52059	8.88993e-16	2.63926	1.52041e-13	0.965648	0.0021871
CATSPER1	1.86724	0.0973634	5.64941e-82	1.20171e-79	2.00685	2.15935e-21	1.97364	3.24468e-14	1.87227	1.77956e-16	1.86746	2.95844e-19	1.68175	1.16029e-17
GYG2	-1.86708	0.578748	0.00125506	0.0025861	-3.75599	6.22592e-12	-0.788837	0.177999	-2.72565	1.29775e-11	-1.60497	7.29193e-05	-0.525057	0.145556
TFEB	1.86694	0.106462	7.58983e-69	1.0392e-66	1.95278	6.2681e-42	2.19386	1.26614e-26	1.68967	1.68881e-18	1.93982	9.62597e-24	1.53227	3.36931e-14
STXBP6	-1.8668	0.176778	4.56206e-26	7.70826e-25	-1.78215	5.2072e-05	-2.04258	3.01666e-05	-1.10914	0.0272807	-1.88269	4.92516e-06	-2.07035	1.22348e-13
ENC1	1.86656	0.102516	4.49232e-74	7.64464e-72	1.76878	1.11583e-19	1.95114	2.31668e-15	1.93468	5.3139e-15	1.78049	3.40191e-11	1.92351	1.43346e-19
TTC27	-1.86536	0.220288	2.50029e-17	2.27702e-16	-2.60908	1.75621e-26	-1.34005	1.07869e-07	-1.86612	7.81801e-11	-1.6436	2.79137e-09	-1.84525	1.815e-13
METRNL	1.86464	0.213766	2.71394e-18	2.68064e-17	2.40764	8.35426e-32	2.12666	4.09738e-14	1.56541	1.19575e-07	1.32516	2.23415e-08	1.84686	2.04546e-11
CD83	1.86261	0.284516	5.88599e-11	3.11895e-10	2.19191	9.79792e-20	1.32698	2.28637e-07	2.4955	3.85408e-16	0.890732	0.0124383	2.31305	3.26225e-19
SLC16A9	-1.86221	0.234932	2.25239e-15	1.77685e-14	-2.89615	6.36282e-10	-1.70454	0.000184529	-1.9886	3.22237e-08	-1.46112	5.68515e-05	-1.52781	2.12851e-06
MSI2	-1.86123	0.243095	1.91255e-14	1.39256e-13	-2.55549	5.44703e-25	-2.19669	9.05726e-19	-1.88829	8.40522e-20	-1.60559	2.41734e-12	-1.07643	7.10806e-06
SDC4	1.86057	0.353869	1.45787e-07	5.27686e-07	1.62658	2.28891e-09	2.59941	1.87584e-21	1.6122	3.35665e-05	0.649834	0.0927646	2.6718	4.90865e-19
DLEU7	1.85737	0.424327	1.20208e-05	3.3964e-05	2.22918	3.98427e-10	1.51747	2.21336e-06	1.75082	1.94559e-05	3.11359	2.72967e-20	0.719467	0.0126689
PPP1R9A	-1.85625	0.246373	4.90889e-14	3.43363e-13	-1.04638	0.122164	-1.93914	0.00920626	-2.5562	1.58992e-05	-1.93163	0.000392294	-1.75555	1.10415e-05
SHANK3	-1.85413	0.400202	3.60447e-06	1.10037e-05	-3.33235	3.36034e-18	-1.52331	0.0103195	-1.43198	0.000234366	-1.68524	6.90203e-06	-1.25239	0.000228263
KIAA0513	1.85411	0.21523	7.0197e-18	6.6788e-17	2.16627	4.576e-24	2.33721	2.43606e-17	1.42572	1.48917e-12	2.13966	6.37543e-24	1.24701	7.82199e-08
C19orf35	1.85203	0.3722	6.49411e-07	2.17603e-06	2.22193	2.4785e-21	0.99912	0.000737882	1.70777	9.75793e-07	3.19226	1.8341e-22	1.19656	5.09684e-09
TYROBP	1.85136	0.143353	3.72138e-38	1.2452e-36	2.35236	1.87956e-32	1.93855	6.48205e-13	1.66923	5.94247e-20	1.82135	6.72922e-26	1.52988	7.89461e-17
KYNU	1.85013	0.354204	1.7573e-07	6.31653e-07	2.20606	9.57592e-31	2.04657	1.59385e-08	2.41085	1.18441e-12	1.77697	2.71934e-08	0.931179	3.18089e-14
KLHL23	-1.84881	0.189578	1.80457e-22	2.37002e-21	-2.491	2.51975e-24	-1.7949	1.71678e-11	-1.59393	1.77114e-10	-1.31482	7.56878e-07	-1.98959	6.03835e-27
SLCO4C1	1.84273	0.33385	3.39701e-08	1.31937e-07	0.813305	0.0130524	2.59559	1.33659e-10	1.77092	1.99804e-09	2.60793	9.24476e-24	1.46375	4.2786e-08
HBEGF	1.84185	0.147216	6.48093e-36	1.9644e-34	1.80283	6.65494e-09	1.81025	3.27889e-06	1.72204	9.4534e-08	1.9665	5.72752e-08	1.90987	3.92786e-11
CABLES1	-1.8409	0.369967	6.49595e-07	2.17603e-06	-2.72563	5.35259e-16	-2.23415	4.76666e-12	-1.46505	8.3472e-06	-2.1812	3.08402e-11	-0.615579	0.0527209
KCNJ15	1.83937	0.388849	2.24191e-06	7.01303e-06	2.27454	3.36703e-06	2.74351	3.66179e-07	1.20435	0.0241723	2.26404	4.07006e-08	0.973111	2.12548e-06
EGLN3	-1.83932	0.439437	2.84385e-05	7.62629e-05	-2.14227	3.49295e-06	-2.62886	2.48985e-07	-0.0992515	0.820469	-2.12184	1.88268e-06	-2.23486	1.54199e-10
CD34	-1.83878	0.584167	0.0016456	0.00332075	-3.24806	9.13162e-08	-3.21893	2.12473e-07	-0.796138	0.148965	-1.62801	0.00403093	-0.48733	0.297951
SPNS2	-1.83778	0.313606	4.62472e-09	1.98521e-08	-2.63884	1.4767e-22	-1.84562	3.0971e-14	-2.30641	7.81013e-18	-1.59567	3.65258e-08	-0.79718	0.00302427
TMCC3	1.83762	0.315692	5.85212e-09	2.49097e-08	1.98319	5.50496e-14	2.41604	5.92364e-14	0.512042	0.171452	1.68983	4.01867e-07	2.45075	1.38511e-18
AOAH	1.83392	0.16078	3.88595e-30	8.60398e-29	2.20754	4.43377e-26	1.77641	1.92615e-10	1.30272	1.33247e-07	2.01646	6.51356e-14	1.81562	5.9081e-13
FUT6	-1.83339	0.415423	1.01806e-05	2.90193e-05	-2.90949	2.49088e-07	-2.61156	4.77734e-10	-1.86291	0.000210238	-1.29823	0.000418945	-0.842046	7.84494e-05
MMP25	1.83132	0.261783	2.64211e-12	1.58793e-11	2.20285	1.3582e-17	1.81071	4.21832e-07	0.902733	0.0313202	2.62903	1.331e-11	1.52051	7.6825e-08
RAB38	-1.83069	0.11533	9.67742e-57	6.98651e-55	-2.06909	9.34043e-13	-1.83397	1.52272e-10	-1.42734	5.30712e-09	-1.78	2.29982e-14	-2.02995	5.87433e-24
CREB5	1.83056	0.353117	2.1717e-07	7.71067e-07	2.26906	3.80432e-18	2.80347	1.05401e-13	0.570506	0.0538991	1.43677	1.06301e-06	2.11923	2.52886e-21
RCBTB2	1.82929	0.197052	1.64322e-20	1.88757e-19	2.22187	6.31066e-48	2.30328	1.85474e-33	1.54522	3.52314e-18	1.82249	4.659e-25	1.22718	3.98903e-10
ADAM9	1.82902	0.181739	7.97191e-24	1.15244e-22	1.37441	3.80132e-08	2.41588	5.04056e-20	1.46845	1.19919e-11	1.88011	5.48689e-16	2.04005	1.75831e-21
PRKCA	1.82812	0.195911	1.04537e-20	1.21606e-19	1.66506	2.32667e-13	2.02249	2.71523e-11	2.11065	1.68811e-14	2.23229	2.68779e-18	1.19764	3.32412e-07
HDC	-1.8245	0.392396	3.32528e-06	1.01984e-05	-3.50726	9.44272e-09	-1.47702	0.0253439	-1.83851	3.20192e-05	-0.923518	0.0539614	-1.58859	0.000312289
SLC24A4	1.82253	0.230321	2.51324e-15	1.97609e-14	2.2083	6.51035e-18	1.90329	3.10504e-06	1.78615	2.44511e-08	2.15141	7.95744e-19	1.08433	1.31527e-05
PROC	-1.82146	0.532863	0.000630229	0.00136894	-2.59803	4.91812e-10	-1.40276	1.73689e-09	-2.84397	4.48759e-07	-2.51399	7.42869e-11	0.0131734	0.964062
S100A4	1.82049	0.179771	4.20501e-24	6.21466e-23	2.20778	1.29329e-26	1.94534	1.05558e-15	2.1612	1.85654e-18	1.38295	9.74556e-11	1.44977	5.84627e-13
GIMAP1	1.81879	0.241301	4.79276e-14	3.35723e-13	2.32135	2.07255e-24	1.83128	1.92067e-14	1.49031	5.30026e-09	2.33689	8.36096e-21	1.11805	9.18241e-07
ZCCHC24	1.81701	0.29004	3.73577e-10	1.82454e-09	1.4091	5.11674e-08	2.07071	1.27872e-13	0.886554	0.00111307	2.11058	3.98332e-22	2.56327	5.85924e-28
ALOX5	1.81507	0.173249	1.10613e-25	1.80003e-24	2.20836	9.40103e-16	2.17368	1.27735e-07	1.87697	2.18486e-09	1.61735	1.25344e-08	1.31044	8.85094e-06
QPRT	-1.81421	0.236896	1.88463e-14	1.37307e-13	-2.43085	2.01883e-30	-2.19041	3.32877e-27	-1.40216	2.86925e-07	-1.79069	1.07585e-14	-1.21967	1.62475e-09
KREMEN1	1.81134	0.354878	3.32331e-07	1.15415e-06	1.28529	0.00127072	3.33005	1.40686e-16	1.16985	0.00410352	1.93652	7.05359e-07	1.42355	7.13834e-14
LPL	1.81004	0.217847	9.67216e-17	8.47791e-16	2.43681	1.33335e-06	1.93624	0.000754396	1.19389	0.00744803	1.72804	0.000195497	1.95143	3.94638e-05
PDZD2	-1.80769	0.681653	0.00800369	0.0141833	-1.92201	2.90156e-08	-0.0295674	0.911194	-2.93511	2.69899e-10	-3.84737	1.04338e-19	-0.47427	0.054385
FMN1	1.80547	0.166776	2.60013e-27	4.80198e-26	1.1663	0.00530978	1.83656	0.000261045	2.09533	2.05557e-09	1.91956	3.9302e-07	1.83786	8.80287e-10
RHPN1	-1.80514	0.177363	2.49457e-24	3.76143e-23	-2.39485	9.15078e-15	-1.59614	8.28057e-07	-1.9396	3.31384e-14	-1.88762	6.27788e-21	-1.29713	9.21762e-09
GGT1	1.80055	0.277003	8.02647e-11	4.19532e-10	1.35811	8.19107e-06	1.90256	9.02233e-07	2.5359	9.20913e-12	2.24152	1.59134e-12	1.05123	0.00101287
NAALADL2	-1.79638	0.348987	2.64113e-07	9.29704e-07	-2.22316	6.62133e-12	-2.48357	1.38407e-10	-1.8546	3.18482e-11	-1.85635	5.31341e-13	-0.742548	2.73635e-05
KCNMA1	1.79636	0.26764	1.92178e-11	1.06575e-10	1.63417	0.0040898	2.43216	2.33934e-08	2.05881	2.02276e-05	0.880487	0.0479613	1.92057	6.705e-07
HLF	-1.79576	0.736442	0.0147511	0.0247695	-2.19983	9.47886e-06	-2.6531	7.48406e-07	0.958157	0.0313262	-2.60861	3.55703e-07	-2.52737	6.82101e-09
JAZF1	1.79195	0.326086	3.89973e-08	1.50287e-07	2.28853	1.28278e-26	2.25706	8.51941e-19	0.382212	0.292191	2.421	4.994e-21	1.41747	1.62789e-06
MYOZ3	-1.7899	0.275476	8.16794e-11	4.26365e-10	-2.54399	3.49874e-16	-1.75072	2.28574e-09	-1.97154	1.5213e-10	-0.582472	0.093634	-1.99463	4.52514e-26
SLC10A2	1.7896	0.484069	0.000218173	0.000511992	1.76769	0.0506344	3.65827	2.41076e-09	1.1926	0.123868	0.597707	0.357557	1.63778	1.67386e-10
TAGLN	1.78875	0.31655	1.59741e-08	6.44811e-08	2.59877	6.17868e-20	2.21769	3.60584e-14	0.811314	0.000445158	2.12626	1.60218e-22	1.28225	9.60526e-15
KIR3DX1	1.78747	0.57811	0.00198864	0.00393958	0.420487	0.298407	3.14726	7.81694e-18	2.4879	3.91738e-09	2.35387	1.60028e-09	0.609861	0.00013008
GPR56	-1.78711	0.275618	8.93113e-11	4.63967e-10	-2.05971	5.06239e-10	-1.96827	5.0524e-08	-0.827404	0.0159097	-1.58143	2.09033e-07	-2.45822	1.3786e-16
TNFRSF8	1.78491	0.439802	4.94003e-05	0.000128176	3.13889	3.00791e-27	1.66326	2.41151e-06	1.64219	8.4478e-09	2.02269	8.05707e-14	0.453598	0.113082
DSC2	-1.78291	0.232083	1.56361e-14	1.14903e-13	-1.92607	9.96254e-08	-1.80166	8.46449e-05	-2.35586	1.36191e-09	-1.92187	1.21962e-07	-1.06038	0.000697075
GADD45B	1.78107	0.373827	1.894e-06	5.9908e-06	1.58643	7.58693e-14	1.49029	2.35595e-06	2.22009	1.97085e-11	0.705028	0.0128685	2.89511	7.76391e-31
MICALCL	1.78036	0.122672	1.00065e-47	5.2742e-46	1.79459	4.80606e-11	1.9432	1.60654e-09	1.53497	8.0688e-09	1.5775	8.15695e-08	2.00901	2.83189e-17
CLEC5A	1.77917	0.701856	0.0112462	0.0192699	1.1446	0.0300147	3.98191	9.39063e-14	0.816066	0.095112	2.84615	1.67028e-11	0.170431	0.661301
AASS	-1.77759	0.691148	0.0101131	0.0175098	-1.90194	0.00257422	-1.01923	0.0450992	-2.5315	4.81372e-07	-3.50638	1.73997e-12	-0.0513806	0.867982
CPAMD8	1.77715	0.448512	7.42222e-05	0.000187834	1.42799	2.01319e-05	1.61728	4.08715e-06	2.50703	7.94061e-13	2.75923	1.20533e-15	0.697454	7.3897e-08
PCDHB13	-1.77681	0.326861	5.44959e-08	2.07067e-07	-2.81247	7.08285e-06	-2.13141	1.06288e-05	-2.21431	4.68505e-06	-1.23078	0.00353846	-1.05874	0.000139781
SHF	-1.77661	0.340977	1.88488e-07	6.75267e-07	-2.7227	1.44711e-25	-1.96884	7.30343e-15	-2.04585	6.4723e-18	-1.50118	3.54971e-10	-0.670698	0.00370336
LFNG	1.7765	0.118031	3.39418e-51	2.04199e-49	2.06058	8.99572e-25	1.71747	1.29285e-11	1.94723	1.60875e-16	1.7655	1.16837e-16	1.42393	2.02214e-13
ACE	1.77609	0.345205	2.67482e-07	9.40174e-07	0.995283	0.0114979	2.72979	1.0782e-11	1.90474	8.40226e-09	2.31963	1.61472e-12	1.05293	2.33802e-08
KRBA2	-1.77499	0.131981	3.12657e-41	1.20141e-39	-2.25224	1.98943e-12	-1.31763	4.48108e-08	-1.78547	1.27067e-16	-1.79374	3.84281e-16	-1.87626	2.45875e-16
TNR	-1.77413	0.767264	0.0207626	0.0338707	-2.32301	0.000209306	0.0816971	0.863931	-4.05549	2.60939e-12	-2.58675	1.03842e-07	-0.207061	0.305422
VASH2	-1.77397	0.334933	1.18056e-07	4.33104e-07	-1.26133	0.00017894	-1.90002	9.51403e-09	-2.73389	2.71345e-09	-2.33914	1.70049e-08	-0.956668	2.58956e-06
FERMT1	-1.77041	0.53572	0.000950669	0.00200467	-4.10532	1.61679e-08	-1.08854	0.0690352	-0.540496	0.331808	-2.04446	6.48317e-05	-1.36237	0.0107466
VIPR1	1.76988	0.165101	8.20198e-27	1.4648e-25	2.01896	3.70402e-14	1.62135	2.67871e-06	1.79866	3.75629e-06	2.11451	3.85039e-13	1.2582	1.01414e-05
HEXB	1.76959	0.0852305	9.45834e-96	4.02385e-93	1.51095	4.71599e-30	2.00459	8.24534e-31	1.8154	2.56234e-33	1.7621	4.98385e-27	1.85156	1.48873e-28
SMARCD3	1.76799	0.105085	1.61684e-63	1.63218e-61	2.01323	1.17636e-19	1.52645	5.90822e-08	1.88796	1.88368e-13	1.90807	3.46029e-14	1.5444	1.50751e-15
RTN1	1.76599	0.291011	1.29135e-09	5.9118e-09	2.33546	4.18828e-09	1.25747	0.0158752	1.58491	0.000177737	2.41766	7.61748e-14	1.12041	0.000490352
CDCA7L	-1.76555	0.275823	1.54333e-10	7.82972e-10	-3.01404	6.42151e-34	-1.5189	2.27101e-12	-1.62294	1.02833e-13	-1.3407	7.51679e-11	-1.40109	7.06227e-17
OLFML2A	1.76491	0.466182	0.000153162	0.000367835	0.592087	0.0973567	2.06668	8.35354e-06	3.19425	1.84094e-17	1.98771	4.47599e-07	1.05122	0.000736578
GPC2	-1.76484	0.292525	1.60828e-09	7.27053e-09	-2.32702	2.75996e-09	-2.0507	2.50211e-10	-2.28253	7.10011e-15	-1.43658	7.07147e-08	-0.872864	0.00071543
IFNGR1	1.7647	0.0749257	1.17875e-122	1.75516e-119	1.89266	2.8146e-39	1.93271	6.13084e-30	1.69333	4.46139e-31	1.47321	7.41916e-16	1.77335	5.55282e-32
SIRPA	1.75904	0.121069	7.91165e-48	4.2073e-46	1.95136	1.05145e-24	1.78353	6.44304e-35	1.48464	1.4229e-20	2.0903	2.29766e-37	1.47328	2.75576e-14
WT1	-1.75815	0.407399	1.59198e-05	4.42043e-05	-2.84059	2.35141e-16	-2.11294	2.14239e-10	-1.96012	2.61297e-12	-1.6272	2.62951e-08	-0.28757	0.347956
SAT1	1.75639	0.271867	1.04376e-10	5.38937e-10	2.36567	2.33433e-35	2.34415	7.06856e-18	1.36369	7.20152e-07	0.939001	7.36217e-05	1.74334	1.48015e-20
TRIM16	-1.75563	0.174328	7.43232e-24	1.07705e-22	-1.94909	1.67623e-13	-1.83518	1.41241e-08	-0.961872	0.00201283	-1.84529	2.32817e-16	-2.02874	3.38732e-19
RNF144B	1.75559	0.14361	2.29541e-34	6.54137e-33	1.98996	8.11681e-15	1.5856	2.59605e-05	2.05816	5.60008e-12	1.80122	5.50712e-12	1.29211	1.80666e-06
SV2A	-1.75456	0.28494	7.38252e-10	3.48142e-09	-2.81265	2.33424e-21	-1.8397	2.29542e-08	-1.35328	1.91703e-06	-1.09621	0.000140905	-1.69506	7.71739e-13
IRGM	-1.75399	0.277632	2.65515e-10	1.31401e-09	-2.43657	5.26008e-14	-1.21314	0.000602034	-1.58814	3.70854e-10	-2.39721	1.40971e-19	-1.17472	6.76225e-09
PAWR	-1.75369	0.389245	6.62581e-06	1.94496e-05	-1.33857	0.00834524	-1.9449	0.00196654	-2.25529	1.2118e-06	-2.69971	7.9589e-08	-0.643017	0.134062
CAPN2	1.75351	0.0779662	5.12588e-112	3.81622e-109	1.76582	4.27838e-36	2.0954	2.46607e-25	1.75035	1.05986e-24	1.58029	1.19049e-20	1.65438	7.31155e-20
SLC31A2	1.75255	0.184568	2.19372e-21	2.68898e-20	2.28376	2.2089e-38	2.16977	1.71274e-23	1.3715	7.18436e-17	1.46852	6.89936e-20	1.53289	4.20902e-23
HAVCR2	1.75135	0.265325	4.0897e-11	2.19741e-10	1.71524	2.49474e-10	1.67854	6.19814e-06	2.60107	2.17748e-16	1.84876	3.21265e-11	0.985669	0.000108067
SNX21	1.74923	0.358936	1.09703e-06	3.5646e-06	1.31224	2.1089e-19	0.772851	1.57607e-07	2.51114	3.82702e-33	2.85597	1.55194e-38	1.36245	1.18901e-17
IER3	1.74891	0.360208	1.20227e-06	3.8938e-06	2.11601	4.93356e-11	1.80901	8.95392e-06	2.07419	3.82191e-08	0.58421	0.118702	3.63455	0.0152865
LCA5	-1.74457	0.292555	2.47283e-09	1.093e-08	-2.91849	4.26595e-14	-1.45408	2.50628e-05	-1.92614	4.10956e-13	-1.45678	4.08412e-05	-1.0719	0.000244312
OGFRL1	1.74242	0.0899938	1.62754e-83	3.72831e-81	1.53525	1.00587e-14	2.15364	6.1973e-23	1.72001	1.26173e-23	1.74954	1.16058e-25	1.65366	1.5415e-24
DHRS9	1.7409	0.172655	6.55969e-24	9.5994e-23	1.20031	0.000283347	2.25381	1.95054e-07	1.96752	5.8339e-09	1.8502	6.96897e-08	1.62735	3.39561e-06
NTN1	-1.74053	0.142894	3.94225e-34	1.10494e-32	-2.18414	1.75403e-10	-1.53889	1.40442e-07	-1.68002	1.56548e-06	-2.0136	4.29276e-09	-1.47058	3.2852e-07
ARHGAP26	1.73999	0.104343	1.97048e-62	1.93986e-60	1.88654	2.43946e-45	1.99275	1.83282e-33	1.62063	6.76876e-20	1.77397	6.41334e-29	1.38488	7.90744e-17
ITGAL	1.73904	0.14386	1.21664e-33	3.30128e-32	1.62773	5.00712e-20	1.96968	8.20003e-16	2.01443	7.87811e-17	1.91505	1.27997e-21	1.20406	1.26643e-07
PDCD1LG2	1.73872	0.196112	7.58469e-19	7.80214e-18	2.10034	1.8291e-07	1.98871	6.3061e-07	2.18347	7.92283e-06	1.33486	0.00135313	1.27555	0.000462837
NEBL	1.73801	0.299207	6.29527e-09	2.66202e-08	3.38056	0.0015459	1.07405	0.0280837	1.12036	0.0350974	2.30748	3.44604e-06	1.83201	5.01925e-09
LAMB2	-1.73748	0.200189	3.98592e-18	3.87911e-17	-2.307	1.86609e-09	-1.5251	0.00267083	-1.33577	0.00246215	-2.03315	3.96764e-06	-1.39756	0.000174274
MGAM	1.73693	0.531649	0.00108668	0.00226224	1.22015	0.00530522	3.41428	1.48133e-12	0.830634	0.0581619	2.64403	2.58543e-13	0.622138	0.0984333
ZNF467	1.73526	0.206339	4.10744e-17	3.71228e-16	2.27366	3.83691e-21	2.19611	5.34191e-17	1.22156	1.11489e-06	1.63643	2.5865e-14	1.37503	1.74247e-09
AP1S2	1.73475	0.0959613	4.78778e-73	7.60427e-71	1.95217	2.31434e-48	1.99381	8.96391e-18	1.67965	3.83766e-33	1.68148	3.73359e-30	1.457	7.9321e-23
CTLA4	1.73452	0.321219	6.67144e-08	2.51249e-07	2.71612	2.68714e-08	0.428193	0.319253	1.55043	3.83007e-06	1.92176	2.45083e-07	2.0671	6.90615e-15
BEST1	1.73388	0.122781	2.79176e-45	1.31966e-43	2.11673	1.85019e-36	1.78126	2.31043e-12	1.55915	1.28072e-10	1.57384	1.45666e-14	1.56643	4.56376e-20
SLC2A3	1.73182	0.221321	5.07834e-15	3.91035e-14	1.26071	7.76933e-10	2.10258	3.57775e-19	2.07008	1.08044e-10	1.13711	6.34111e-05	2.09778	2.90172e-23
DNM1	-1.72894	0.190019	9.13425e-20	9.99884e-19	-2.09012	1.054e-11	-1.94963	1.88838e-07	-2.02365	3.55195e-11	-1.5602	1.25104e-07	-1.13401	4.61316e-05
GAA	1.72873	0.0853287	2.9178e-91	1.02226e-88	1.81536	7.86677e-27	1.84649	9.4008e-14	1.9098	7.51598e-25	1.65454	2.46774e-18	1.45078	4.24534e-15
PHKA1	-1.72503	0.211287	3.23133e-16	2.71258e-15	-2.51796	7.27385e-09	-2.19556	1.96533e-07	-1.63635	6.05542e-11	-1.10997	0.00124728	-1.53324	2.63536e-09
CRTAM	1.72388	0.105555	5.87548e-60	4.99919e-58	1.89823	9.51978e-17	1.44652	1.32278e-05	2.05664	8.35366e-18	1.68034	4.08025e-17	1.52659	1.66515e-16
ARMC9	-1.72248	0.24502	2.06586e-12	1.25362e-11	-2.65906	3.97068e-33	-1.92393	2.15901e-21	-1.47866	5.29356e-15	-1.37086	8.03719e-11	-1.23923	9.34828e-18
MCOLN2	1.72219	0.224347	1.63517e-14	1.19718e-13	1.79395	2.62818e-05	1.56613	0.000417507	1.15483	0.00167294	2.63138	4.32063e-12	1.57465	1.75005e-20
FTL	1.72195	0.184636	1.09714e-20	1.27379e-19	2.37494	3.34297e-42	1.79276	1.25678e-15	1.36363	7.82314e-16	1.36251	6.72912e-16	1.73071	8.71758e-36
APOL4	-1.72175	0.543016	0.00152059	0.00308678	-2.5315	9.986e-06	-1.96409	0.00045601	-1.27056	0.0240824	-2.68835	2.15944e-06	-0.461595	0.00163583
CMBL	-1.72071	0.138896	3.01476e-35	8.93328e-34	-2.3116	5.67277e-16	-1.86734	3.24336e-16	-1.57864	8.58114e-12	-1.44949	9.8807e-09	-1.54475	1.61524e-16
C10orf54	1.7207	0.116579	2.65615e-49	1.49245e-47	1.71504	1.36951e-25	2.23555	4.35704e-24	1.65868	1.52971e-18	1.53843	1.57207e-15	1.52558	2.08833e-14
CARD16	1.72063	0.183173	5.80582e-21	6.87465e-20	2.44907	4.5222e-30	1.68218	3.39717e-13	1.63914	3.77283e-20	1.65092	6.89672e-27	1.24537	6.44597e-13
MLC1	-1.71997	0.238438	5.45309e-13	3.48109e-12	-2.51386	1.92606e-16	-1.96432	3.40197e-12	-1.41199	5.20768e-08	-1.02744	3.78259e-05	-1.76955	4.13056e-15
CLTCL1	1.71959	0.438911	8.93445e-05	0.000223352	0.264658	0.532599	2.72971	1.92886e-12	1.55332	0.000124044	2.56863	1.24654e-13	1.40443	0.000484937
NBEA	-1.71899	0.317481	6.14656e-08	2.32364e-07	-1.22445	0.000287075	-1.9345	3.70494e-07	-2.27815	9.18137e-12	-2.3364	3.92358e-19	-0.808685	0.00816462
LRP5	-1.71838	0.262224	5.63564e-11	2.99028e-10	-2.7328	7.15784e-30	-1.69213	2.06165e-11	-1.70421	9.26207e-19	-0.955031	0.000128094	-1.51446	1.07573e-16
GPSM1	-1.71813	0.268577	1.58289e-10	8.02357e-10	-2.50298	1.24317e-16	-1.80592	1.33412e-09	-1.95684	1.47011e-19	-1.60708	2.7632e-13	-0.781173	0.00150944
TMSB15B	-1.71796	0.19012	1.62246e-19	1.75538e-18	-1.92872	3.41867e-14	-2.02308	4.02559e-16	-2.06425	1.52547e-18	-1.55522	4.96999e-15	-1.12822	1.26647e-09
KIAA1549	-1.71667	0.382737	7.28321e-06	2.12433e-05	-3.14097	1.07238e-31	-1.73718	8.23722e-11	-1.89806	8.0699e-17	-0.75473	0.00185062	-1.10314	3.18566e-11
PLAUR	1.71639	0.221859	1.02248e-14	7.69412e-14	1.99468	1.45213e-21	1.72982	2.15017e-15	1.99395	6.17228e-13	0.632551	0.0428483	2.06321	5.4243e-22
SLAMF1	1.71635	0.263255	7.04418e-11	3.70138e-10	1.70061	2.73311e-10	1.4843	1.37532e-05	1.18834	0.000457415	1.46223	3.48755e-07	2.65252	9.9582e-23
FAM65B	1.71602	0.166931	8.69294e-25	1.35007e-23	1.71685	1.14234e-26	1.93939	1.12235e-15	2.04743	1.24116e-18	1.8578	2.6036e-21	1.0342	2.71023e-06
RASSF8	-1.71469	0.475436	0.000310272	0.000710078	-2.01834	1.39405e-08	-1.46668	3.00285e-05	-2.97528	5.83014e-14	-1.97365	8.825e-11	-0.247905	0.331489
AATK	1.71454	0.144919	2.69812e-32	6.75209e-31	1.81367	6.27394e-11	1.80705	2.32136e-10	1.82749	2.90737e-08	2.00195	3.66692e-14	1.23332	3.48316e-07
MT2A	1.71382	0.335874	3.35051e-07	1.16258e-06	2.21415	7.67273e-19	2.26745	1.33816e-12	0.327514	0.417559	1.24126	2.43733e-06	2.33202	1.14379e-20
WARS	1.71193	0.10819	2.14845e-56	1.54171e-54	1.98553	4.08107e-42	1.77281	3.38408e-13	1.77402	1.81617e-16	1.56686	7.21808e-21	1.42835	1.20422e-14
NOTCH4	1.71114	0.252467	1.22124e-11	6.89121e-11	2.55215	3.41836e-26	1.5418	5.75098e-11	1.1931	1.80241e-09	2.06536	4.37445e-19	1.26234	4.46379e-11
MMP17	1.70825	0.142364	3.58789e-33	9.53994e-32	1.57557	3.19355e-07	1.41141	0.000367944	2.09084	2.80113e-11	1.84473	2.2601e-07	1.59287	1.43235e-09
KIF1C	1.70754	0.149669	3.77835e-30	8.38131e-29	1.67154	1.85488e-24	2.21005	1.20702e-34	1.42219	6.54022e-16	1.86195	2.53266e-25	1.38054	5.39778e-15
GCHFR	1.70726	0.109434	7.19079e-55	4.9228e-53	1.52526	6.02817e-14	1.5769	9.15704e-12	1.93681	1.72339e-12	1.9018	3.46023e-12	1.79328	2.22089e-11
COL4A5	-1.70596	0.260887	6.18943e-11	3.27246e-10	-2.61219	2.86358e-09	-2.02696	4.43339e-06	-1.79872	3.30187e-09	-1.26599	0.000704046	-1.10293	9.51263e-05
DLGAP3	1.70528	0.324101	1.42835e-07	5.17612e-07	2.12363	6.02092e-15	2.16917	4.00737e-09	1.32907	4.62156e-05	2.13693	6.88998e-16	0.882555	3.21002e-09
RASGEF1B	1.70492	0.243959	2.7775e-12	1.66762e-11	2.19243	4.2082e-20	1.57155	5.91058e-06	2.20092	1.53268e-18	0.873519	0.00101379	1.63708	6.00657e-15
AMOTL1	-1.70429	0.363729	2.79138e-06	8.64334e-06	-2.66745	8.83489e-10	-1.31702	0.00278354	-2.06736	1.50558e-09	-1.97168	3.27946e-08	-0.549413	0.116458
GPR35	1.70318	0.16267	1.18478e-25	1.92014e-24	1.60398	1.35484e-16	1.19035	1.91719e-06	2.35174	2.72782e-22	1.7342	6.50602e-16	1.64937	2.73901e-21
ZNF334	-1.70153	0.229988	1.37878e-13	9.29487e-13	-2.46376	8.81602e-17	-1.86675	1.23521e-09	-1.46098	6.27035e-08	-1.72242	2.58527e-11	-1.13666	1.80607e-09
SNX25	1.69983	0.144364	5.27674e-32	1.29601e-30	1.46699	1.0336e-07	1.46623	1.40633e-06	1.33535	1.19495e-05	1.92213	7.94577e-17	2.03503	7.93428e-23
TNFRSF4	-1.69886	0.389536	1.29331e-05	3.63261e-05	-2.49374	2.01782e-11	-1.70837	1.65279e-06	-1.48144	9.98933e-05	-2.3877	1.11913e-11	-0.489319	0.10188
GPR133	1.6982	0.47413	0.000341347	0.000774058	1.70273	1.82967e-05	2.99353	2.31035e-10	1.74482	0.000118577	1.73412	2.3106e-05	0.555947	9.0075e-07
ID2	1.69768	0.239747	1.42986e-12	8.84804e-12	1.83885	2.89914e-15	1.9854	4.58532e-09	1.47629	2.88638e-08	0.881743	0.00192416	2.30281	1.26916e-18
ADCY2	-1.697	0.3222	1.38727e-07	5.0351e-07	-2.20396	1.06628e-05	-2.00899	0.00114566	-1.70226	0.00158904	-2.10441	3.79089e-07	-0.789933	0.0141624
SLC24A3	-1.69649	0.380548	8.2717e-06	2.38635e-05	-2.44262	9.1062e-14	-1.90189	5.3657e-06	-2.08783	5.05249e-12	-1.82693	7.50613e-08	-0.165502	0.658531
IL17RE	-1.69647	0.351772	1.41667e-06	4.55197e-06	-2.92424	6.56948e-14	-1.24961	0.00609675	-1.52696	3.92032e-05	-1.92663	1.06486e-08	-0.875451	0.0066653
GRASP	1.69493	0.401303	2.40474e-05	6.50291e-05	1.74173	4.95942e-11	2.28649	2.23046e-08	1.67101	8.31948e-08	0.0174489	0.965379	2.67869	1.22253e-17
ARNTL	1.69451	0.151457	4.66796e-29	9.57052e-28	1.40485	1.37098e-18	1.79548	2.94612e-22	1.38894	1.06154e-11	1.70157	1.84929e-15	2.17806	4.63635e-34
STX1A	1.69438	0.700227	0.0155311	0.0259732	0.0194035	0.958725	1.5282	3.81754e-05	0.795758	0.0821094	2.23909	3.50752e-08	3.84589	2.92402e-30
TPPP3	1.69282	0.239232	1.48345e-12	9.15586e-12	2.10174	9.54815e-10	2.28947	2.51594e-07	1.85905	0.000105794	1.24129	0.00141169	1.14013	0.000485127
FAT1	-1.69238	0.343618	8.42874e-07	2.78125e-06	-3.28589	0.00103218	-0.855075	0.190629	-2.28899	0.00038024	-1.53214	0.0462832	-1.41688	0.0016545
FZD8	1.6905	0.16127	1.03994e-25	1.69696e-24	1.43218	0.000299318	2.33407	3.9674e-08	1.62262	7.15734e-06	1.84271	5.63884e-07	1.47168	5.92793e-07
RIN2	1.69003	0.167554	6.33866e-24	9.28735e-23	1.97719	4.13517e-17	2.00351	8.3252e-09	1.8931	1.47486e-10	1.2124	0.000268795	1.33392	2.38287e-07
SLC44A1	1.68896	0.194964	4.59745e-18	4.45242e-17	1.18342	6.87188e-08	1.86185	1.41997e-09	2.33792	8.92017e-19	1.76826	5.42253e-23	1.37157	2.08631e-08
PLEC	1.68673	0.102887	2.1135e-60	1.85118e-58	1.70172	1.51429e-28	2.01571	6.5313e-18	1.27367	6.35633e-08	1.61713	5.68355e-16	1.7854	4.35211e-22
CEL	-1.68652	0.197682	1.44508e-17	1.34588e-16	-2.26253	8.68798e-13	-1.6887	3.2553e-12	-2.08498	1.31532e-14	-1.40744	7.83698e-10	-1.17999	6.58283e-09
KRT17	-1.68647	0.602048	0.00509108	0.00937905	-2.94389	1.82305e-05	-1.7284	0.000343611	-2.35361	1.36391e-05	-2.04286	0.00021242	0.43452	0.355578
GABRE	-1.68478	0.997763	0.091304	0.129262	-0.641388	0.605837	-0.214696	0.716234	-4.8418	7.11933e-10	-3.05374	0.000236553	0.238823	0.639975
SEMA4A	1.68243	0.173242	2.69499e-22	3.51233e-21	1.68564	8.69756e-14	1.67709	2.97043e-08	1.96258	1.84621e-12	2.03505	6.22113e-16	1.05659	5.03003e-05
ACPP	1.68121	0.14378	1.3851e-31	3.31978e-30	1.68244	9.48021e-15	2.01164	5.72396e-22	1.58071	5.18415e-17	1.9376	4.99596e-24	1.22542	4.753e-11
RASGRF1	-1.68095	0.178476	4.58217e-21	5.48571e-20	-1.15807	0.00399632	-1.96882	2.45633e-08	-1.14348	0.00392522	-2.07474	4.45604e-09	-1.79741	4.8393e-15
PAK1	1.68073	0.18225	2.9129e-20	3.2952e-19	1.7845	1.2083e-23	1.91989	1.67894e-35	1.7876	2.80351e-20	1.96906	6.14734e-28	0.888342	1.4827e-05
ACSM3	-1.68071	0.14576	9.23688e-31	2.11596e-29	-1.8846	9.99786e-25	-1.91124	2.22495e-13	-1.8631	3.92269e-16	-1.13258	1.55828e-06	-1.57797	3.46615e-11
RETN	1.68066	0.44525	0.000160229	0.000383879	1.72567	0.00132331	1.01488	0.0550403	2.22774	2.52687e-06	2.74042	1.10735e-16	0.605981	0.123096
RXFP2	1.67968	0.215257	6.03851e-15	4.61983e-14	1.68858	2.30708e-05	2.07609	3.94838e-05	0.353099	0.82944	1.08689	0.0975784	1.70975	4.70698e-07
TOX	-1.67767	0.184386	9.14098e-20	9.99884e-19	-2.0864	6.08418e-12	-1.72648	5.23495e-10	-1.87011	8.81141e-10	-1.76004	1.02546e-11	-0.995414	0.000302629
LONRF3	1.6774	0.275601	1.15538e-09	5.32207e-09	0.818195	0.0126848	2.19123	5.33827e-18	1.96877	2.70261e-12	1.12088	6.53944e-05	2.18848	1.26101e-17
CDH9	-1.67457	0.605201	0.00565814	0.0103549	-4.29136	0.000122876	-0.484858	0.429837	-2.86592	0.0392673	-1.74407	0.123598	-0.814191	0.0110569
CALCRL	-1.674	0.15425	1.93939e-27	3.6267e-26	-2.16256	1.36353e-08	-1.81151	4.34919e-05	-1.41619	3.25334e-05	-1.41629	0.000161972	-1.67254	2.3881e-10
SPINT1	1.6725	0.18433	1.15338e-19	1.25815e-18	1.66882	2.6679e-22	2.30628	1.37799e-13	1.5193	5.21558e-08	1.90741	1.36038e-12	1.09015	4.78671e-06
B3GNT7	1.67235	0.212525	3.57684e-15	2.78479e-14	1.16723	0.00400928	2.2174	8.47139e-07	1.02997	0.00641997	1.93576	5.87205e-09	1.90622	3.2926e-16
AKT3	1.67126	0.394987	2.32459e-05	6.29759e-05	0.291414	0.199482	1.69901	5.11357e-15	1.76521	6.82838e-09	2.45061	1.31642e-15	2.20763	3.61397e-17
SH3BP5	1.66989	0.161894	6.0485e-25	9.45534e-24	1.79271	2.26269e-17	1.17736	5.14108e-07	2.04311	7.90794e-12	1.36442	1.04969e-06	1.92806	6.33672e-30
EPCAM	-1.66949	0.27349	1.03189e-09	4.78657e-09	-2.50049	3.49493e-06	-1.77701	0.00211953	-1.84496	0.000718958	-1.60972	0.000976958	-0.88945	0.0428012
BACE2	-1.66939	0.294327	1.41215e-08	5.75488e-08	-1.2609	0.00146473	-2.13497	2.3822e-06	-0.765577	0.0317589	-2.24102	1.50958e-08	-2.01849	2.53939e-09
ALOX5AP	1.66812	0.208369	1.18859e-15	9.57157e-15	1.06308	4.95105e-06	2.41328	1.61444e-18	1.48807	1.77147e-10	1.81596	3.20248e-15	1.627	3.04372e-12
C10orf128	-1.66703	0.531643	0.00171488	0.00344771	-1.31112	0.00075107	-2.5283	3.80617e-07	0.239715	0.586209	-1.97876	5.03029e-06	-2.75794	3.46954e-13
LGALS12	1.66669	0.194633	1.0972e-17	1.02912e-16	1.27731	0.000252864	2.29431	5.21669e-11	1.50014	2.56448e-08	2.01645	7.59051e-13	1.28285	1.3606e-05
GTF2IRD1	-1.66353	0.40546	4.08128e-05	0.00010725	-2.7555	4.45125e-10	-1.49052	0.000294162	-2.14764	7.61008e-11	-1.51285	1.41138e-05	-0.603171	0.00214989
SIAE	1.66304	0.311939	9.7515e-08	3.61306e-07	0.958282	3.94845e-14	1.17954	0.000259564	2.58208	2.78436e-14	2.37458	6.35241e-12	1.43382	1.10643e-10
MAST4	-1.65615	0.10138	5.47105e-60	4.68857e-58	-1.97864	5.3504e-19	-1.72512	1.35505e-13	-1.75344	3.06014e-17	-1.5325	6.77087e-13	-1.40683	2.23735e-15
HECW2	1.65581	0.413296	6.1661e-05	0.000157856	2.37644	1.02686e-18	2.14177	2.45881e-14	1.24777	4.88317e-06	2.04252	1.61572e-16	0.541706	7.76664e-05
FAM171A2	-1.65478	0.147352	2.90097e-29	6.02028e-28	-2.07119	8.36582e-10	-1.41081	0.000832738	-1.39725	0.000509292	-1.5105	1.1029e-07	-1.73769	3.07796e-10
PMM1	1.65474	0.109457	1.23896e-51	7.6075e-50	1.43807	5.48203e-12	1.85251	1.10935e-24	1.26273	3.0509e-06	1.8532	2.75145e-25	1.64645	8.92687e-14
SNN	1.65442	0.14767	3.91664e-29	8.0718e-28	1.92046	1.26322e-33	1.52676	5.37757e-12	1.24592	2.13685e-12	1.52062	8.40488e-16	2.00911	1.41914e-32
CCDC102A	-1.65351	0.156959	5.9808e-26	9.97805e-25	-2.22249	9.8449e-23	-1.63447	6.12115e-12	-1.69609	6.53114e-14	-1.35281	1.64699e-10	-1.38782	1.28092e-10
CYP2C8	-1.65343	0.233922	1.56877e-12	9.66247e-12	-2.12175	3.49443e-05	-1.84076	0.000139518	-2.01148	1.10098e-05	-1.73901	1.21466e-07	-0.894199	0.010401
GPM6B	-1.65326	0.388375	2.07311e-05	5.65099e-05	-2.13966	4.57962e-09	-0.670476	0.00784217	-2.26751	3.84251e-06	-2.8116	5.2557e-08	-0.85081	5.10158e-06
SYTL4	-1.65286	0.139311	1.80981e-32	4.56748e-31	-2.18559	6.20909e-10	-1.41149	0.000275126	-1.29909	0.000366925	-1.75351	9.96831e-07	-1.61642	6.03451e-14
MERTK	1.65224	0.222537	1.13158e-13	7.68057e-13	2.01786	2.38577e-13	1.99059	1.41623e-08	1.36133	2.5288e-11	2.05015	1.12866e-15	0.996066	8.58611e-06
GNG11	1.64911	0.258864	1.88314e-10	9.48098e-10	1.13953	0.0143493	1.94264	0.000266085	2.19591	1.37489e-07	0.85447	0.0656627	1.96895	1.24186e-08
ARRB2	1.64883	0.123644	1.44269e-40	5.35368e-39	2.08599	7.61473e-39	1.64706	3.05964e-13	1.60214	1.76929e-30	1.565	2.48065e-24	1.35307	8.97466e-18
CMKLR1	1.64852	0.295957	2.5455e-08	1.00437e-07	1.37189	0.00016204	2.81274	1.92101e-08	1.30412	0.00159149	2.05638	4.04641e-08	1.02033	0.000304745
KLF11	1.64845	0.157755	1.4738e-25	2.37242e-24	1.27898	1.00565e-09	1.52617	7.48554e-06	2.07066	4.98495e-15	1.47602	1.45354e-08	1.921	3.42206e-16
CD300LF	1.64799	0.156338	5.57783e-26	9.3319e-25	1.84608	9.37631e-19	1.45281	1.83405e-14	1.99576	9.86517e-18	1.84816	7.20658e-27	1.13212	9.12521e-09
PSTPIP1	1.64575	0.159718	6.75071e-25	1.05393e-23	1.77255	2.29695e-26	1.80391	4.76313e-22	1.88241	4.61159e-16	1.77606	6.87686e-25	1.02224	1.59094e-08
DUSP6	1.64561	0.10312	2.50051e-57	1.86318e-55	1.82436	1.89742e-17	1.76117	3.68328e-11	1.62852	3.69662e-10	1.50681	8.0062e-12	1.54044	1.86398e-13
PITPNC1	1.64509	0.0852399	5.41636e-83	1.19481e-80	1.3469	2.56067e-16	1.78437	7.52998e-13	1.72741	8.87275e-23	1.79374	1.44254e-31	1.63611	4.58052e-24
TEX9	-1.64499	0.427596	0.000119545	0.000291628	-2.25866	7.42049e-16	-1.78459	1.3041e-17	-2.13089	3.52028e-23	-1.71397	6.28845e-14	-0.40498	0.000322527
TNFAIP2	1.64491	0.150387	7.60328e-28	1.46791e-26	1.92552	1.82355e-22	1.8473	5.71378e-16	1.54233	2.2274e-10	1.07526	9.52554e-07	1.78108	8.83743e-26
SCO2	1.6447	0.149919	5.29445e-28	1.03051e-26	1.59385	1.546e-20	1.60259	6.39809e-11	1.18439	2.62945e-12	1.98092	8.14217e-25	1.89743	1.72176e-22
CPXM1	-1.64428	0.254171	9.85471e-11	5.09502e-10	-2.69519	4.28592e-15	-1.53679	6.6548e-08	-1.51955	1.57475e-12	-1.73421	5.15804e-12	-0.916084	7.17322e-05
MDGA1	-1.64413	0.229483	7.80635e-13	4.92007e-12	-1.20394	0.00289628	-2.51209	1.03884e-08	-1.10219	0.00210487	-1.93023	1.11767e-07	-1.60584	7.81177e-09
LST1	1.643	0.209753	4.76219e-15	3.67642e-14	2.35404	6.60344e-29	1.38908	4.06484e-07	1.82433	1.97837e-16	1.37312	3.53793e-13	1.25178	1.14385e-08
CYP4F2	-1.64121	0.332781	8.14783e-07	2.69528e-06	-2.15799	3.08551e-05	-2.17299	6.45938e-05	-1.57611	0.00102937	-1.97455	4.49035e-06	-0.55716	0.153796
ZBTB7B	1.64088	0.123242	1.91159e-40	7.04981e-39	1.47792	2.31304e-32	1.97358	2.16408e-28	1.56641	1.53107e-24	1.90369	7.23347e-39	1.26357	1.42865e-10
CES4A	1.64082	0.156171	8.05701e-26	1.32562e-24	1.66789	2.33051e-07	1.01048	0.0344918	2.03481	7.66809e-08	1.89683	5.57638e-08	1.44235	6.98186e-07
EPSTI1	1.64078	0.306617	8.73515e-08	3.25777e-07	2.19535	7.35582e-14	1.79616	0.000113827	1.39816	0.00114457	0.538347	0.176703	2.117	2.346e-11
MAST3	1.64073	0.218657	6.20552e-14	4.28522e-13	1.84725	3.34046e-40	1.75708	2.47359e-28	1.35603	1.71238e-11	2.2445	1.79995e-54	0.949996	5.25506e-08
RCOR2	-1.64063	0.413294	7.19812e-05	0.000182473	-2.42713	1.48104e-05	-0.535392	0.132777	-2.2766	2.25227e-06	-2.31059	1.34373e-11	-0.895203	0.00374172
NAGA	1.63863	0.169594	4.36993e-22	5.60933e-21	1.97093	2.32394e-44	1.62065	2.2608e-28	1.81034	6.79555e-24	1.81429	7.16732e-28	0.933124	4.642e-07
ZBED3	-1.63833	0.25964	2.79047e-10	1.3764e-09	-2.38267	3.16196e-28	-1.69151	1.74361e-11	-1.84609	4.17191e-20	-1.46856	5.62053e-13	-0.808716	0.000134494
GPR125	-1.63534	0.23542	3.74539e-12	2.22187e-11	-2.36993	3.71967e-15	-1.68663	1.05377e-11	-1.99143	2.77827e-15	-1.19377	8.84468e-08	-1.06883	2.09198e-07
MAP7	-1.63408	0.109651	3.16899e-50	1.82362e-48	-1.91836	8.94979e-16	-1.84713	1.18331e-13	-1.53199	7.75211e-11	-1.26637	2.00246e-08	-1.64841	2.12253e-22
SCHIP1	-1.63389	0.181412	2.12746e-19	2.27693e-18	-2.09251	8.51552e-10	-1.11688	0.00676807	-1.15903	0.000566458	-2.03854	3.85891e-11	-1.61648	2.66448e-17
NLRP1	1.63339	0.116131	6.2268e-45	2.92022e-43	1.74322	9.78993e-18	2.06723	4.61045e-20	1.48047	2.02958e-09	1.48329	2.52765e-14	1.43228	1.99144e-13
PLCH1	-1.63314	0.278307	4.40722e-09	1.89526e-08	-2.06949	1.24926e-05	-2.62857	3.74002e-08	-1.26488	0.00284731	-1.10827	0.00805974	-1.29352	0.000703901
ENTPD1	1.63105	0.381784	1.9356e-05	5.30164e-05	1.6624	7.53701e-24	1.00159	3.2718e-08	1.75983	7.89702e-07	3.10235	6.73672e-33	0.714743	5.27659e-05
GATA2	-1.62958	0.339631	1.60195e-06	5.11182e-06	-2.91813	9.972e-22	-1.469	9.82354e-06	-1.51896	8.32109e-08	-1.4037	6.13601e-07	-0.850006	0.0038298
SERPINB8	1.62864	0.197344	1.54754e-16	1.3397e-15	1.27022	7.52702e-08	2.35806	6.41239e-15	1.15842	3.05416e-06	1.66924	4.06259e-12	1.79652	5.19923e-13
NHSL2	1.62844	0.277315	4.30097e-09	1.85158e-08	1.12428	2.06426e-06	2.66165	2.53269e-16	1.73202	3.17531e-07	1.59637	8.18486e-07	1.13735	4.83558e-05
CCDC40	-1.62812	0.314147	2.18734e-07	7.76156e-07	-1.88782	1.88598e-05	-1.6493	0.000442694	-1.90999	1.41392e-06	-2.14894	1.03057e-08	-0.764851	0.00119964
TTC23	-1.62746	0.124298	3.60238e-39	1.26583e-37	-1.92598	5.32168e-11	-1.1766	0.000490406	-1.67098	1.11897e-07	-1.48028	1.10611e-06	-1.69779	2.08346e-16
TBC1D8	1.6266	0.133548	3.97901e-34	1.11263e-32	1.99477	3.41009e-20	1.87267	4.90899e-14	1.48624	8.90107e-11	1.40828	1.98734e-06	1.3682	4.57048e-13
UBXN11	1.62624	0.0823651	8.97612e-87	2.43008e-84	1.68124	1.26185e-17	1.61487	3.42947e-17	1.86096	1.24542e-18	1.72162	6.07359e-29	1.37991	8.33005e-20
TBC1D2	1.62585	0.187304	3.9492e-18	3.84651e-17	1.60323	4.28514e-18	1.70548	1.68654e-25	2.10827	1.59204e-22	1.79743	1.51057e-24	0.963567	8.79552e-09
KCTD7	1.62442	0.203655	1.50734e-15	1.20345e-14	1.19278	1.57514e-06	1.29317	0.000273402	2.3498	1.76265e-20	1.43804	5.34259e-11	1.77533	9.20758e-18
LGALS1	1.62086	0.166025	1.62685e-22	2.14133e-21	1.4267	5.20296e-13	2.16042	1.58304e-11	1.9541	1.91493e-17	1.1719	1.92463e-07	1.56688	2.97184e-11
LILRA4	1.61944	0.167633	4.43142e-22	5.67983e-21	1.34864	0.00346846	1.95506	1.65336e-10	1.63382	1.46684e-05	1.51707	6.16977e-05	1.34486	0.000815468
PPFIA4	1.61478	0.484276	0.000854766	0.00181789	0.756604	0.120967	3.05215	9.56231e-13	0.947538	0.00902753	2.54836	2.14257e-13	0.75737	0.0289311
SGPP2	-1.61393	0.238859	1.41045e-11	7.91391e-11	-1.60277	9.86674e-05	-1.25545	2.63494e-05	-2.16223	5.26478e-06	-2.36191	1.69365e-08	-1.14172	2.92976e-06
TMEM163	-1.61386	0.242886	3.04178e-11	1.65602e-10	-2.25549	9.63209e-08	-2.12529	7.77149e-07	-1.06729	0.0157089	-1.50863	0.000406237	-1.16381	0.00175734
CRYGD	-1.61154	0.269834	2.33866e-09	1.03793e-08	-2.07577	0.00429423	-1.57211	0.00882401	-1.61831	0.0106747	-1.54472	0.015435	-1.46061	0.00303199
FAM83A	-1.61061	0.530179	0.00238271	0.00464911	-2.78902	9.01898e-07	-1.33245	0.0160905	-1.75731	0.00127419	-2.20716	9.35647e-06	-0.214698	0.434626
PPM1M	1.6091	0.113998	3.06561e-45	1.44338e-43	1.71425	6.39811e-37	1.756	1.25987e-23	1.7849	2.98364e-16	1.63417	1.0483e-19	1.12593	4.46589e-09
AIM1	1.60872	0.0873184	8.49081e-76	1.58035e-73	1.62147	1.42416e-18	1.83404	1.45412e-18	1.49022	6.93016e-14	1.79487	1.59488e-20	1.38031	1.3141e-15
CHST7	1.60846	0.109194	4.11666e-49	2.30224e-47	1.9085	2.89152e-17	1.51445	2.04871e-09	1.77005	3.39468e-07	1.47507	5.07329e-11	1.45667	4.40824e-11
NPHP1	-1.6079	0.414755	0.000105864	0.000260548	-2.25468	5.0621e-12	-1.76218	1.31224e-07	-2.28656	9.09472e-14	-1.36239	4.47358e-06	-0.485824	0.00172136
MORN4	-1.60702	0.142117	1.20263e-29	2.56734e-28	-2.01415	3.02103e-09	-1.89173	1.36013e-06	-1.84879	2.39045e-07	-1.24779	7.09587e-05	-1.43096	8.90203e-13
UBE2D1	1.60672	0.102494	2.20028e-55	1.54175e-53	1.87911	2.2718e-35	1.27868	9.75096e-08	1.58777	1.56236e-22	1.41868	9.91946e-22	1.74271	1.46762e-26
GRK5	1.60592	0.0977192	1.09212e-60	9.9308e-59	1.57815	1.14269e-12	1.44737	3.45497e-09	1.48674	8.73456e-14	1.94992	2.50708e-29	1.49929	5.32571e-25
DSEL	-1.60568	0.606309	0.00809001	0.0143132	-1.13549	0.0121687	-1.32388	0.0172254	-3.53978	5.32268e-16	-1.88302	3.92231e-06	-0.213946	0.4393
SLC44A5	-1.60486	0.467023	0.000589578	0.00128722	-3.09085	0.000235792	-0.460685	0.532882	-0.336076	0.700581	-2.15174	0.0119753	-1.89808	7.26915e-06
ADCY9	1.60443	0.113123	1.16584e-45	5.5998e-44	1.35088	5.32002e-09	1.88346	2.9867e-11	1.71372	9.42695e-11	1.78272	1.08838e-11	1.44564	6.83192e-10
TP53I11	1.6012	0.166253	5.90875e-22	7.48777e-21	1.31254	8.1549e-09	2.30658	7.48456e-14	1.65468	3.53168e-12	1.59284	4.72522e-10	1.27387	2.90005e-06
DNMT3B	-1.60031	0.170646	6.72699e-21	7.926e-20	-2.29366	1.0657e-19	-1.38747	7.20191e-10	-1.35545	9.83258e-10	-1.26742	5.39883e-08	-1.72682	4.38379e-24
ZNF135	-1.60004	0.184414	4.08699e-18	3.97098e-17	-1.82125	1.83866e-10	-1.63322	0.000385854	-2.19041	1.11772e-07	-1.1504	0.00790544	-1.24333	2.88311e-05
GOLGA8B	-1.59952	0.217792	2.06902e-13	1.37228e-12	-0.9296	0.0143558	-2.01127	2.66441e-12	-1.68396	2.4053e-07	-2.03336	1.88584e-19	-1.18742	9.54734e-07
B3GALNT1	-1.59733	0.24923	1.46402e-10	7.44639e-10	-2.73056	3.46239e-22	-1.41512	1.30891e-08	-1.28669	6.43023e-07	-1.14479	5.91797e-07	-1.48905	8.43509e-16
SLA	1.59721	0.12293	1.34377e-38	4.56039e-37	1.2589	2.42832e-24	1.66406	5.08098e-16	1.79983	6.75492e-19	1.7609	8.11511e-15	1.68172	1.97692e-16
OBSCN	-1.59693	0.222463	7.05311e-13	4.46422e-12	-2.20259	2.18869e-18	-1.82079	8.9877e-09	-1.72744	2.30302e-11	-1.35138	2.68464e-09	-0.939569	0.000102912
LAMB3	1.59614	0.543767	0.00333192	0.00634125	0.00399125	0.991453	1.96549	2.65933e-07	2.40672	1.58574e-12	0.680598	0.114698	2.83304	8.35731e-24
UNC93B1	1.59527	0.136292	1.20407e-31	2.89754e-30	1.74238	1.04173e-27	1.86828	7.41392e-20	1.72631	1.46123e-18	1.59011	1.60564e-22	1.0563	1.70966e-08
CYP4F11	-1.59505	0.482406	0.00094485	0.0019931	-1.74618	0.00561271	-2.23697	5.72575e-05	-1.63389	0.00780535	-2.27399	3.3621e-05	-0.426925	0.0345325
TMEM105	1.59487	0.165299	4.99542e-22	6.35742e-21	1.5451	9.13126e-06	2.18837	1.16216e-05	1.62137	7.60126e-05	1.52178	0.000426904	1.4614	1.33501e-07
PI4K2A	1.59464	0.312844	3.44677e-07	1.19354e-06	1.05601	9.61739e-10	1.56817	2.05127e-07	1.27531	3.98497e-05	1.42604	1.30263e-07	2.638	7.52418e-31
SIPA1L2	1.59454	0.146354	1.21642e-27	2.3184e-26	1.5457	2.55209e-06	2.18396	1.2254e-11	1.29797	4.71919e-05	1.49919	1.43921e-07	1.48851	6.18709e-07
C1orf106	1.59414	0.269906	3.49948e-09	1.52083e-08	0.422304	0.518407	2.45071	9.43014e-06	1.37056	0.00340969	1.436	0.000377751	1.9158	3.22179e-09
NFKBIZ	1.59357	0.19767	7.51802e-16	6.13388e-15	2.04848	1.31797e-19	1.34703	5.46287e-07	1.79697	2.14206e-09	0.970651	6.27788e-05	1.78476	1.14523e-16
TMEM200A	-1.59264	0.183163	3.46156e-18	3.39097e-17	-1.52413	0.00160741	-1.66634	0.000272827	-1.08824	0.00782608	-1.96419	2.56378e-06	-1.68375	4.09642e-07
BRI3	1.59227	0.18375	4.49797e-18	4.35963e-17	2.33661	1.10805e-38	1.57934	8.08003e-12	1.22574	9.44902e-18	1.32859	4.01471e-15	1.53004	1.59046e-39
FTH1	1.59149	0.229457	4.03707e-12	2.38421e-11	2.07607	2.37267e-36	1.73086	4.6276e-12	1.12914	1.6628e-07	0.941084	4.15788e-05	2.00043	2.53393e-36
THBS4	1.59088	0.406664	9.15299e-05	0.000228432	0.149998	0.742096	1.74303	2.30199e-06	1.6664	0.00091119	2.78954	6.1372e-14	1.50105	1.316e-05
ARHGAP22	-1.59065	0.199806	1.70694e-15	1.36098e-14	-2.17758	2.87357e-20	-1.66593	3.20492e-13	-1.03332	6.26634e-05	-1.17197	4.59361e-08	-1.85088	1.62847e-31
BMX	-1.59061	0.625063	0.0109363	0.0187767	-3.86949	7.47345e-09	-1.18186	0.0547048	-0.929862	0.0252137	0.056798	0.885597	-2.31718	1.01311e-06
GRIN2C	1.59058	0.215103	1.41957e-13	9.559e-13	1.83869	2.07073e-10	1.22755	7.34936e-05	0.91145	0.213448	1.10534	0.0214745	2.0261	3.38473e-24
DAGLA	1.58999	0.254998	4.50906e-10	2.17898e-09	2.16657	1.24985e-12	1.56244	8.79265e-06	1.74625	1.72871e-08	1.79226	5.97184e-10	0.700583	0.0157883
OLIG1	1.58994	0.350986	5.90079e-06	1.74418e-05	2.44986	1.57063e-14	1.94018	4.62886e-06	0.770189	0.00792533	2.01319	1.86115e-09	0.879814	0.00132694
SORCS1	-1.58941	0.216295	2.00712e-13	1.33348e-12	-1.95591	0.00102979	-1.15998	0.048749	-1.37194	0.00735221	-1.66871	0.000204275	-1.68283	9.81592e-06
SLC16A3	1.5889	0.131503	1.30547e-33	3.52624e-32	1.597	8.39331e-22	1.93081	1.60866e-37	1.37848	1.80652e-10	1.75415	1.64261e-29	1.21176	1.05291e-12
GOLGA8A	-1.58829	0.20779	2.10987e-14	1.52783e-13	-1.07688	0.00109487	-2.23707	1.94208e-14	-1.37205	0.0001058	-1.88993	3.37881e-15	-1.30077	1.87622e-09
MATN2	-1.58827	0.169023	5.62675e-21	6.6892e-20	-1.97784	4.27736e-11	-1.13651	0.000100983	-1.56778	5.41216e-06	-1.96135	4.52332e-10	-1.35728	8.61276e-07
NCEH1	1.58775	0.095628	6.58092e-62	6.22158e-60	1.58289	5.79026e-27	1.64566	3.02946e-20	1.45033	3.43855e-08	1.87767	1.36324e-24	1.28216	1.44901e-10
CASKIN2	-1.58733	0.109244	7.80747e-48	4.17052e-46	-1.50427	1.38588e-12	-1.36819	1.90465e-08	-1.89255	7.16206e-09	-1.66571	2.48283e-10	-1.66162	2.84933e-14
H2AFJ	1.58676	0.118533	7.2452e-41	2.73117e-39	1.87798	1.37773e-13	1.66512	2.75741e-08	1.35589	3.04855e-07	1.24912	2.47599e-05	1.67945	3.01828e-13
AUTS2	-1.58654	0.294172	6.91984e-08	2.60193e-07	-1.31655	1.74255e-06	-2.15393	1.26811e-13	-2.07671	1.26744e-15	-1.82717	1.07592e-18	-0.587068	0.0131552
BCL2L10	1.58639	0.276722	9.87921e-09	4.10182e-08	0.348921	0.570259	2.1249	3.55976e-05	2.43605	2.99115e-05	1.54509	1.70667e-06	1.44061	4.40154e-05
ZNF610	-1.58613	0.197564	9.87468e-16	8.00185e-15	-1.86586	2.10915e-12	-1.97375	2.11591e-14	-1.89739	2.09606e-13	-0.783737	0.0045348	-1.42557	7.80431e-23
SORT1	1.58604	0.226548	2.54322e-12	1.53234e-11	1.54091	2.03202e-06	1.74036	0.000326115	2.2156	1.23737e-08	1.69826	5.00556e-06	0.839926	0.0201599
SIRPB2	1.58596	0.143448	2.05004e-28	4.07002e-27	1.81291	4.25337e-17	1.9065	3.10002e-12	1.19754	2.72169e-05	1.63721	6.48458e-08	1.25743	1.00931e-05
UPB1	1.58507	0.314994	4.85262e-07	1.64779e-06	0.538606	0.0952928	2.39272	2.25601e-11	1.77547	5.64298e-07	1.18548	0.00212079	1.98076	4.02317e-26
TRIM2	-1.5822	0.296148	9.16218e-08	3.40636e-07	-1.60642	3.71221e-07	-1.62794	5.33564e-07	-2.34919	1.54787e-12	-1.81619	5.17349e-11	-0.557727	0.0525175
TNFAIP6	1.58185	0.185432	1.45539e-17	1.35442e-16	1.73078	2.16576e-05	1.80428	0.00025296	1.96511	1.1824e-05	1.50618	6.46265e-05	1.12322	0.00308223
ASB9	-1.58123	0.289144	4.53495e-08	1.73531e-07	-2.75422	4.60749e-09	-1.09296	0.033841	-1.36398	0.00221095	-1.6498	3.30399e-05	-1.12847	0.00123039
SVOPL	-1.5812	0.217412	3.52059e-13	2.28541e-12	-2.35741	7.03777e-10	-1.41942	0.000153308	-1.71465	0.000132783	-1.40736	0.000146989	-1.11017	0.00114846
PHOSPHO1	1.58069	0.39401	6.02577e-05	0.000154496	2.2981	3.30061e-10	2.70567	1.91904e-12	0.602752	0.204882	0.642126	0.179958	1.46899	7.90036e-07
S100A10	1.58004	0.20525	1.38072e-14	1.02156e-13	1.78677	2.67227e-09	2.17476	1.51003e-07	1.41732	6.93266e-06	0.858398	0.0137795	1.74884	1.3962e-07
LMNA	1.57998	0.303597	1.94852e-07	6.966e-07	1.08758	2.36586e-05	2.03859	6.54865e-10	1.74527	2.76572e-09	0.750336	0.00575164	2.29232	1.04965e-22
IFT81	-1.57843	0.134394	7.50858e-32	1.82535e-30	-2.10847	4.34912e-27	-1.67745	3.81968e-26	-1.54788	4.44803e-21	-1.27427	5.18766e-12	-1.34985	3.38996e-26
ADAM23	1.57656	0.529406	0.00290163	0.00557307	1.24056	0.0177823	0.399038	0.410048	0.771155	0.170125	2.12483	2.04947e-07	3.16786	4.68451e-16
RSPH1	-1.57536	0.193784	4.31287e-16	3.59265e-15	-1.97876	2.43305e-06	-2.08452	1.48062e-12	-1.14888	0.00171334	-1.6033	3.29372e-09	-1.18489	5.89336e-07
PLA2G4C	1.57429	0.418579	0.000169218	0.000403871	2.21563	1.00443e-11	1.88922	0.000100436	2.09778	2.26046e-09	1.29485	0.000303268	0.531914	0.000239604
TLR2	1.57303	0.0752611	5.24949e-97	2.40508e-94	1.78365	2.2883e-25	1.57228	4.51781e-21	1.51412	1.64246e-16	1.40206	6.08415e-17	1.58963	1.55483e-24
PLEKHO2	1.57028	0.0944393	4.41116e-62	4.27202e-60	1.51497	2.70647e-30	1.52528	4.34378e-20	1.51263	1.5266e-13	1.36246	3.48184e-15	1.93544	2.29118e-30
IL13RA1	1.57	0.190434	1.66075e-16	1.43043e-15	1.59564	1.84053e-12	2.35865	7.01919e-15	1.48273	4.10214e-09	1.10996	3.89218e-05	1.36941	1.59844e-06
ITGA9	-1.56443	0.272008	8.85084e-09	3.68899e-08	-2.66755	3.91848e-14	-1.25759	0.00180543	-1.17533	0.000764509	-1.53167	2.85608e-07	-1.20649	4.50771e-05
EFNA1	-1.56272	0.468882	0.000859578	0.00182747	-2.32214	5.68132e-08	-0.949395	0.00113329	-2.29995	1.72857e-06	-2.28856	2.3389e-10	-0.126143	0.682386
MAMDC2	-1.56248	0.374067	2.95359e-05	7.89924e-05	-2.35012	9.90719e-09	-1.59168	0.000171226	-2.33867	4.31309e-08	-1.17622	0.00238163	-0.444043	0.219534
NPC2	1.56204	0.189866	1.91886e-16	1.64561e-15	2.29499	1.32566e-39	1.48423	2.1994e-10	1.26809	2.22933e-15	1.24025	2.14956e-18	1.54188	1.06348e-26
BSPRY	-1.56197	0.301391	2.18895e-07	7.76495e-07	-2.90085	1.62496e-22	-1.29364	1.63764e-06	-1.03791	0.000123604	-1.46701	8.02578e-10	-1.18169	2.33356e-08
SIGLEC5	1.56195	0.213176	2.3529e-13	1.55278e-12	1.67185	6.23529e-10	1.79773	7.8327e-08	1.41463	2.66923e-06	2.04134	5.08526e-18	0.844819	0.00285765
GIMAP5	1.56189	0.265581	4.07745e-09	1.75981e-08	2.07212	3.11504e-14	1.60868	3.46746e-06	0.903444	0.00563662	2.17112	3.31255e-13	1.03284	0.000107135
CASP1	1.55923	0.179582	3.86927e-18	3.77175e-17	2.02146	5.29391e-40	1.56489	3.80137e-15	1.60177	2.722e-17	1.63358	4.1585e-23	0.943675	1.99489e-07
DCLK2	-1.55737	0.425807	0.000254744	0.000591061	-1.64599	0.00395041	-1.5396	0.000286576	-2.85051	7.98598e-09	-1.58217	0.00124853	-0.284691	0.492806
PTGR1	-1.55685	0.275041	1.51001e-08	6.12435e-08	-2.60565	8.00167e-12	-1.31043	0.000204663	-1.63342	1.78098e-08	-1.53713	5.94448e-07	-0.943755	1.34368e-10
GPR18	1.55675	0.291915	9.66692e-08	3.58283e-07	1.57675	5.15918e-10	0.561289	0.00405358	2.0342	1.41931e-16	1.76669	2.02995e-11	1.88646	1.46511e-21
TTLL7	-1.55674	0.334576	3.27369e-06	1.00506e-05	-1.98435	1.0161e-07	-0.3943	0.384293	-0.901004	0.00414348	-2.38047	2.25466e-11	-1.96299	6.96595e-18
NFKB2	1.55672	0.223238	3.09409e-12	1.85396e-11	1.76437	2.54409e-41	1.77797	2.52613e-12	1.04283	0.000528651	0.848936	0.00112704	2.157	8.71025e-36
PKIA	-1.55611	0.31401	7.21038e-07	2.40319e-06	-0.385672	0.334065	-1.66148	0.000451499	-1.86669	1.88453e-07	-2.26451	6.03381e-10	-1.55563	1.41674e-05
SPA17	1.55552	0.240076	9.21525e-11	4.77893e-10	1.32884	1.74815e-06	1.23257	0.000855338	1.25139	0.00114589	2.49702	1.6248e-17	1.39665	7.92007e-11
PCYT1B	-1.55542	0.279165	2.5228e-08	9.95747e-08	-2.68796	1.00195e-07	-1.5249	0.000249912	-0.707797	0.0841314	-1.72179	9.88231e-05	-1.39664	7.27682e-07
MLLT4	1.55475	0.329214	2.32837e-06	7.27205e-06	0.337541	0.349113	1.44171	4.8152e-06	1.69875	3.20432e-08	1.76569	4.82094e-08	2.40916	5.02323e-21
WDR93	-1.5545	0.276262	1.83464e-08	7.36081e-08	-2.13795	7.07176e-10	-1.82835	1.18556e-14	-1.89806	2.04034e-09	-1.27003	1.41947e-07	-0.853102	6.83825e-15
HOXA11	-1.55399	0.403112	0.000115738	0.00028298	-2.74355	1.84025e-09	-0.933	0.0643165	-1.98084	1.04699e-05	-1.64544	0.000130581	-0.526171	0.154529
AKR1C3	-1.55398	0.278758	2.48028e-08	9.81565e-08	-2.57851	3.17415e-24	-1.25298	0.00024573	-1.17059	6.87159e-06	-1.3733	2.59296e-06	-1.34486	1.14004e-07
EVI2B	1.55353	0.0968109	5.99353e-58	4.66634e-56	1.80641	3.67248e-52	1.59727	1.83869e-33	1.21608	7.06391e-16	1.5311	8.8088e-23	1.55835	1.556e-26
TLR1	1.55268	0.176692	1.5291e-18	1.53451e-17	1.83515	5.06629e-30	2.03693	1.92171e-15	0.949354	7.90063e-07	1.60805	1.85111e-19	1.39136	7.64491e-15
GLIPR2	1.55123	0.160254	3.67404e-22	4.74676e-21	1.63843	4.97378e-20	1.78053	1.23456e-14	1.94552	1.03234e-26	1.28623	1.48364e-09	1.06318	8.85915e-07
UBTD1	1.55073	0.198986	6.53468e-15	4.98981e-14	1.66158	8.03374e-24	2.11023	7.66028e-32	0.687819	0.00342596	1.65522	1.2938e-23	1.54235	1.55434e-16
CRISPLD1	-1.5487	0.225944	7.16411e-12	4.12863e-11	-2.37908	1.26519e-11	-1.8675	3.80487e-09	-1.532	3.39718e-10	-1.2346	2.09497e-07	-0.965796	4.30029e-05
TSPAN14	1.54868	0.14651	4.0843e-26	6.9404e-25	1.65503	1.49434e-30	1.92153	2.11734e-27	1.07167	3.05604e-11	1.73946	6.03154e-27	1.36343	1.1108e-15
MT1F	1.54852	0.117348	9.25987e-40	3.33243e-38	1.30361	6.7831e-09	1.80516	5.86743e-08	1.57615	1.54027e-10	1.67407	3.12953e-09	1.58213	1.14651e-09
VANGL1	-1.54826	0.255645	1.39287e-09	6.34731e-09	-2.36263	4.48264e-28	-1.55748	2.5185e-11	-1.6788	6.37539e-16	-1.26305	1.41365e-06	-0.840134	0.000354784
PTPRS	-1.54783	0.337009	4.37222e-06	1.31953e-05	-2.22636	1.72124e-05	-1.7449	6.17619e-05	-2.06595	7.61642e-09	-1.38004	7.12452e-05	-0.631227	0.00477161
GPR114	-1.54717	0.122927	2.52097e-36	7.77974e-35	-1.71342	1.35536e-10	-1.76517	2.94387e-14	-1.24359	6.54927e-07	-1.23378	9.33686e-08	-1.74047	6.43564e-18
DOK4	-1.54643	0.16019	4.74078e-22	6.05431e-21	-1.5957	2.05729e-19	-1.58758	9.67055e-12	-2.036	7.99888e-25	-1.44617	1.42506e-11	-1.03697	1.26794e-06
PDE2A	1.5458	0.186729	1.2493e-16	1.08864e-15	1.42931	7.1391e-06	1.68381	5.11328e-07	1.41016	0.00307948	1.0102	0.00226108	2.04187	4.7499e-13
CAPG	1.54397	0.0882335	1.465e-68	1.939e-66	1.56708	3.38094e-24	1.90224	2.36229e-11	1.57333	2.66296e-14	1.38726	3.44214e-14	1.47712	1.45182e-11
PCDHGB2	-1.54324	0.323887	1.89087e-06	5.98249e-06	-3.09152	1.00102e-06	-0.796132	0.00277975	-1.53716	0.000281574	-1.18919	0.00259221	-1.74616	3.54021e-06
ZBTB7C	-1.54108	0.411807	0.000182389	0.000432449	-0.55267	0.311095	-0.70019	0.173008	-2.43575	8.70966e-08	-2.71133	3.71709e-10	-1.19719	4.93581e-06
BATF3	1.54105	0.336355	4.61386e-06	1.38614e-05	2.09224	2.99518e-11	1.99185	2.31646e-06	2.18497	1.50781e-12	0.583464	0.0456526	0.977604	2.19246e-05
GALNT14	-1.53948	0.218177	1.71234e-12	1.04979e-11	-2.33278	6.77016e-08	-1.30907	0.00153176	-1.56038	8.72771e-06	-1.70326	7.43231e-08	-0.943506	0.00445485
NR5A1	-1.5392	0.270149	1.21524e-08	4.98142e-08	-2.58862	2.83687e-05	-1.16722	0.00680964	-2.01415	0.00185522	-1.60134	0.000367706	-0.981044	0.0161704
DCBLD2	-1.539	0.341087	6.42038e-06	1.88792e-05	-1.6923	6.73548e-08	-1.05664	0.00258135	-2.43746	6.5168e-11	-2.01675	3.681e-08	-0.615357	0.0169473
SRGAP3	-1.53878	0.357589	1.68348e-05	4.65822e-05	-2.36851	5.36697e-12	-1.2763	0.00172159	-2.03272	5.91039e-12	-1.53522	3.58555e-06	-0.54151	0.0234738
VASP	1.5382	0.126106	3.19916e-34	9.03043e-33	1.96228	2.31603e-55	1.47273	5.49915e-14	1.43452	2.22992e-28	1.52904	2.29698e-33	1.25418	1.62205e-17
IER5L	1.53706	0.282474	5.28522e-08	2.01142e-07	2.18503	1.38851e-18	1.36918	3.36514e-07	1.20599	0.000807378	0.751563	0.0055896	2.08972	3.08385e-18
CR1L	1.53627	0.201069	2.16378e-14	1.56496e-13	1.10039	0.0765883	0.977041	0.075329	1.20155	0.00605969	1.90406	1.56149e-05	1.87107	5.19331e-08
RNF175	1.53404	0.109642	1.76138e-44	8.06985e-43	1.64558	4.09994e-13	1.62937	3.22691e-13	1.34827	9.78272e-05	1.10611	0.00184206	1.56577	2.20606e-16
ERG	-1.53375	0.307752	6.23692e-07	2.0922e-06	-2.76009	1.50674e-13	-1.70974	5.06947e-07	-1.12289	0.000311708	-0.75992	0.00632108	-1.46284	7.58589e-09
GRB10	-1.53286	0.163358	6.38542e-21	7.54595e-20	-2.2305	3.74022e-19	-1.4102	1.31595e-05	-1.45037	1.00888e-13	-1.24658	6.41375e-11	-1.40402	5.16993e-13
ME3	-1.53261	0.231231	3.40167e-11	1.84437e-10	-2.29467	2.744e-18	-1.61125	1.18055e-07	-1.67118	9.70233e-15	-1.25283	6.46398e-09	-0.904837	3.36803e-05
USP3	1.5319	0.129277	2.15814e-32	5.42358e-31	1.41662	6.42184e-50	1.58181	3.9916e-26	1.29684	8.22458e-17	1.33122	7.20644e-16	2.02059	8.93454e-48
LRRC17	-1.5318	0.220346	3.60675e-12	2.14496e-11	-2.25699	1.45399e-14	-1.03923	0.000550014	-1.66704	2.03318e-06	-1.04719	0.000452983	-1.63228	3.6538e-14
CYP2E1	-1.53093	0.270788	1.57126e-08	6.35332e-08	-0.874838	0.0472562	-1.41646	5.51787e-06	-2.02781	2.02441e-09	-2.21343	2.58125e-16	-1.05183	5.61414e-08
PRELID2	-1.5308	0.165841	2.69339e-20	3.05268e-19	-2.18047	3.09033e-29	-1.47442	1.31232e-15	-1.45284	8.10479e-18	-1.46197	2.03502e-16	-1.14123	1.67999e-14
TNFSF13B	1.53004	0.141093	2.12364e-27	3.95881e-26	1.76614	1.73615e-25	1.62824	5.2949e-15	1.59249	4.20667e-11	1.65589	7.74996e-23	0.974915	1.02747e-06
FAM174B	-1.52968	0.287966	1.08425e-07	3.99494e-07	-2.37168	7.33939e-11	-1.04292	0.0154811	-1.41229	1.09066e-06	-1.99888	3.12687e-13	-0.812067	0.00407418
BEND5	-1.5289	0.267385	1.07816e-08	4.44856e-08	-2.09823	1.28321e-13	-1.44946	6.49259e-10	-2.00744	9.94723e-22	-1.52055	1.75579e-17	-0.646019	0.000434049
TFDP2	-1.52852	0.188387	4.9087e-16	4.06906e-15	-2.30711	7.08743e-37	-1.55477	3.99978e-19	-1.38281	5.65273e-22	-1.2897	2.46987e-16	-1.151	4.29852e-14
IFNG	1.52839	0.210519	3.86725e-13	2.50226e-12	1.3731	0.00260796	0.972319	0.0526601	1.62001	2.42387e-05	1.16868	0.00270756	2.10023	1.52772e-11
OSGIN1	1.52711	0.379604	5.74835e-05	0.000147797	1.41903	3.84627e-08	1.07519	0.00159996	3.29602	3.29926e-21	1.22265	7.14401e-07	0.767354	3.36583e-06
GPR82	1.52709	0.221001	4.8516e-12	2.84271e-11	1.90661	3.3551e-05	1.20976	0.00261235	1.60951	0.00014674	2.32962	1.08038e-06	1.15169	1.30821e-10
NADK	1.52608	0.118658	7.4465e-38	2.47083e-36	1.68958	3.88208e-44	1.65244	8.65744e-45	1.47737	1.0232e-16	1.70743	5.92939e-43	1.04753	1.32089e-12
STK33	-1.52468	0.472185	0.00124228	0.00256243	-2.19661	0.000114233	-2.51456	1.66833e-06	-1.37362	0.00388617	-1.51516	0.000161694	-0.374934	0.00260169
VEGFA	1.52412	0.270086	1.67018e-08	6.7259e-08	0.658093	0.0627217	1.16404	0.00103257	2.28818	2.46957e-10	1.59008	2.64239e-06	1.87254	3.52313e-12
MFSD2A	1.52411	0.145703	1.31353e-25	2.12304e-24	1.01374	0.000253476	1.85343	2.5495e-15	1.58843	1.77926e-09	1.30257	1.9392e-06	1.71264	5.41369e-17
SHROOM4	-1.52359	0.288726	1.31363e-07	4.79116e-07	-3.00169	8.3496e-12	-1.57269	2.00742e-06	-1.36156	3.55797e-07	-0.808415	0.00567677	-1.21719	2.48055e-07
GFRA2	1.52303	0.420109	0.000288596	0.000663351	2.3522	7.73565e-09	2.41951	3.94319e-07	1.87194	7.52391e-06	0.290746	0.441306	0.841227	0.00444092
AMOT	-1.5215	0.148183	9.84901e-25	1.51578e-23	-1.98864	7.43389e-15	-1.43436	2.47784e-08	-1.25957	1.91003e-06	-1.1362	1.00919e-05	-1.70335	1.68003e-21
MEST	-1.52039	0.23872	1.90386e-10	9.58123e-10	-2.33823	1.51464e-15	-1.52552	2.11236e-05	-1.50373	1.53821e-05	-1.13728	9.12536e-05	-1.10501	0.000108121
MYO1F	1.51736	0.116494	8.79528e-39	3.01061e-37	1.67302	4.25781e-45	1.77335	2.15282e-31	1.44533	1.92281e-16	1.57666	9.03092e-32	1.06967	1.73488e-11
CRIM1	-1.51729	0.448393	0.000714816	0.00153893	-1.77989	7.35065e-11	-0.399469	0.0766847	-2.55404	1.37294e-13	-2.3527	2.9379e-15	-0.577983	0.0417908
ARHGAP5	-1.51674	0.282754	8.13191e-08	3.04136e-07	-1.12023	0.00304818	-2.18076	2.7832e-09	-1.89597	9.18052e-09	-1.76181	5.3158e-08	-0.626548	0.0601787
WDR78	-1.51618	0.214105	1.42616e-12	8.82975e-12	-2.24896	3.92798e-17	-1.66543	3.2399e-07	-1.49296	4.5084e-14	-1.32423	7.74712e-08	-1.01703	9.96676e-14
CLCN1	1.51589	0.133053	4.52185e-30	9.88335e-29	1.75574	5.34403e-08	1.31613	5.38151e-05	1.36371	1.6912e-05	1.77274	8.54166e-11	1.34941	3.98096e-07
GZMK	1.51562	0.351969	1.6615e-05	4.60061e-05	1.6329	2.06301e-05	0.177843	0.626247	1.52182	8.28639e-05	2.10602	3.19383e-09	2.08008	6.91709e-14
EVPL	-1.51355	0.260429	6.18183e-09	2.61777e-08	-1.96373	3.70389e-05	-1.44028	0.00429207	-0.658696	0.0996693	-1.50007	0.000797742	-1.98845	5.5027e-09
CYTL1	-1.51128	0.274124	3.52479e-08	1.36722e-07	-2.47592	2.29253e-08	-1.56243	0.000434821	-1.07094	0.0107453	-0.823051	0.0359439	-1.68314	6.04147e-07
SSPN	-1.5112	0.126943	1.12104e-32	2.89044e-31	-1.48368	0.000817301	-1.63092	2.55488e-06	-1.37319	8.24584e-06	-1.33116	8.73659e-06	-1.60796	6.97604e-17
MICAL1	1.50924	0.193437	6.08087e-15	4.64925e-14	0.93703	2.73187e-10	2.09949	9.97446e-20	1.72128	4.87644e-16	1.52473	3.60185e-18	1.37213	2.01992e-14
KIAA1211	-1.50855	0.339803	9.01808e-06	2.58789e-05	-3.10534	3.28815e-09	-1.21194	0.00494188	-1.54978	8.76074e-07	-0.606107	0.100798	-1.36724	4.52861e-05
VSIG10	-1.50716	0.134597	4.19199e-29	8.62435e-28	-1.9584	3.52814e-16	-1.51562	3.10626e-09	-1.02575	1.06034e-05	-1.57533	2.20113e-12	-1.48535	5.9787e-25
DNAJC6	-1.5068	0.273002	3.40258e-08	1.32111e-07	-2.52598	2.32556e-18	-1.07161	0.0102308	-1.28641	8.96406e-05	-1.30956	5.42835e-06	-1.24743	3.009e-06
PLAG1	1.50504	0.218004	5.06626e-12	2.96411e-11	1.12927	0.000190699	1.26832	4.52379e-05	1.17795	1.14791e-05	2.4592	1.13591e-14	1.53993	8.96711e-15
PIK3R5	1.50381	0.085682	5.83404e-69	8.17589e-67	1.30004	4.664e-20	1.50212	6.2688e-12	1.78824	2.56984e-14	1.61928	4.01563e-14	1.5922	1.1185e-16
GAS7	1.50155	0.126354	1.43937e-32	3.66364e-31	1.30547	9.33944e-12	2.09393	1.2268e-16	1.36208	2.01896e-09	1.47005	1.06884e-13	1.41088	1.5347e-12
CLEC12A	1.5009	0.249754	1.86092e-09	8.34612e-09	2.19751	1.44216e-24	1.51395	2.10969e-09	1.22602	1.58355e-06	1.75633	5.63629e-12	0.748094	0.00551756
CD40	1.50028	0.177629	3.01026e-17	2.73518e-16	1.92366	2.04087e-13	1.06857	0.00340205	1.83188	9.55269e-14	1.05278	0.000263729	1.43815	5.73299e-09
CD74	1.49958	0.201614	1.02306e-13	6.98777e-13	1.79727	1.46964e-13	1.65091	6.04802e-07	1.9693	5.17408e-12	1.13806	9.1729e-05	0.940634	0.000529647
ZFHX3	1.49899	0.326379	4.3736e-06	1.31961e-05	1.90542	1.00107e-34	1.10994	6.39916e-07	1.62678	2.07912e-10	2.31671	7.39249e-21	0.580172	0.000261848
RHOBTB3	-1.49827	0.282797	1.17064e-07	4.29596e-07	-2.26194	5.93341e-15	-1.27055	0.000408865	-1.59711	2.56453e-07	-1.69425	1.50987e-07	-0.667325	0.0175273
ABCB4	1.49732	0.191287	4.9721e-15	3.83598e-14	0.868275	0.0300081	1.11396	0.00082264	1.62661	7.83451e-08	1.63755	2.18065e-06	1.92573	1.20013e-16
ITM2A	-1.49711	0.131818	6.81411e-30	1.4812e-28	-1.58601	3.49869e-07	-1.69514	2.25605e-06	-1.58271	3.65345e-07	-1.40083	4.49417e-07	-1.36747	3.91842e-08
FRAT1	1.49606	0.14211	6.45658e-26	1.07417e-24	1.8179	3.60257e-29	1.63685	7.36989e-22	1.01257	5.06711e-11	1.65803	8.50584e-24	1.37909	9.19209e-22
SMAD7	1.49541	0.421088	0.000383313	0.000863143	0.996689	0.000130861	1.40152	2.53422e-05	1.19442	0.000144654	0.824965	0.0186162	3.01973	1.12482e-27
SESN3	1.49449	0.12718	6.98147e-32	1.70068e-30	1.4983	5.30996e-10	1.75735	4.81405e-07	1.2916	5.10053e-05	1.85622	3.61793e-12	1.20778	1.19851e-07
WDR31	-1.49448	0.183861	4.35341e-16	3.62389e-15	-2.18615	5.46191e-23	-1.70919	1.81716e-16	-1.29645	1.12078e-08	-1.07483	5.26175e-08	-1.27114	7.16264e-24
UNC13B	-1.49398	0.281362	1.0974e-07	4.03839e-07	-2.48231	9.80934e-13	-1.0856	0.0280931	-1.53209	1.0448e-06	-1.24932	0.00160236	-0.968878	0.00966347
IQSEC3	-1.49396	0.235657	2.3044e-10	1.14902e-09	-2.23762	2.05331e-07	-1.61409	0.000466406	-1.26607	0.00161594	-1.63425	7.23691e-06	-0.7923	0.0456403
RTN4R	-1.49363	0.246784	1.4273e-09	6.49425e-09	-2.11166	6.30598e-13	-2.04435	4.81893e-13	-1.15948	4.24469e-05	-0.834571	0.00562517	-1.31085	1.48856e-06
FYB	1.4935	0.143337	2.0195e-25	3.23772e-24	1.77631	6.5452e-28	1.60923	3.12512e-12	1.43834	1.06161e-09	1.61811	5.43482e-19	0.999895	1.28191e-07
CXCR1	1.49348	0.398539	0.000178697	0.000424538	1.14554	0.000846215	2.49648	8.48435e-08	0.80308	0.0737055	2.49871	8.14299e-10	0.625376	0.0750003
TTC24	-1.49313	0.13283	2.56704e-29	5.37409e-28	-1.87598	1.12285e-09	-1.56875	1.42872e-06	-1.24733	0.000149528	-1.0981	0.000212517	-1.6041	4.54097e-12
ROBO4	-1.49135	0.243323	8.83857e-10	4.12721e-09	-2.08102	0.000140504	-1.87512	0.000131742	-0.847163	0.183592	-0.828897	0.0887958	-1.63729	3.54698e-05
SLPI	1.49055	0.214763	3.90891e-12	2.31208e-11	1.90117	5.67837e-07	1.18693	0.0208118	1.09196	0.00757185	1.98828	2.21089e-08	1.05291	0.00911573
RAG2	-1.49047	0.153677	3.05297e-22	3.95294e-21	-1.50174	1.72899e-11	-1.56338	3.90701e-05	-0.918492	0.276131	-0.77056	0.296279	-1.60575	2.29341e-08
CCDC152	-1.48843	0.514508	0.00381679	0.00718938	-3.22056	2.96493e-16	-2.29176	7.52065e-11	0.493897	0.322625	-0.775158	0.0461674	-1.50004	4.50796e-12
ANKRD55	1.48766	0.284593	1.71969e-07	6.18506e-07	1.21579	0.000209321	0.924107	0.0235116	1.61453	5.05264e-05	2.46714	4.70907e-17	1.16164	1.11309e-07
OAS2	1.48758	0.20641	5.72454e-13	3.64656e-12	1.94746	1.11166e-18	1.65739	1.42225e-06	1.65714	8.66133e-05	1.13657	0.000527332	0.983356	0.000663766
GNB3	-1.48747	0.166103	3.39554e-19	3.57627e-18	-1.66914	5.41134e-07	-1.39672	3.92363e-05	-2.22258	1.50475e-07	-1.39793	3.82776e-06	-1.13266	2.42696e-05
CSTA	1.48708	0.124402	6.19843e-33	1.6192e-31	1.73739	1.82376e-12	1.26088	0.000121519	1.22241	2.75147e-05	1.46739	2.14051e-08	1.59745	1.53812e-08
KCNK5	-1.48613	0.36939	5.74139e-05	0.000147682	-3.12825	4.40595e-17	-1.41589	3.30677e-06	-0.965034	0.00146178	-1.2795	1.12024e-05	-0.765969	0.0058142
IGSF10	-1.48455	0.197955	6.41073e-14	4.4218e-13	-2.19164	5.33247e-11	-1.22668	0.000264756	-1.75841	2.738e-10	-1.30244	6.78378e-07	-1.05697	2.29752e-05
ADA	-1.48437	0.1417	1.11952e-25	1.81933e-24	-1.52323	9.04879e-13	-1.8038	1.71898e-11	-1.46554	3.19312e-09	-1.69486	4.516e-14	-0.972258	2.71556e-05
SRGN	1.48432	0.101462	1.82661e-48	9.981e-47	1.40031	2.32456e-13	1.53337	1.17246e-07	1.47346	1.64828e-10	1.68949	1.10963e-14	1.35323	8.66229e-09
SAMSN1	1.48378	0.0812815	1.89302e-74	3.31612e-72	1.47187	7.20598e-23	1.37082	3.00556e-15	1.60044	1.17437e-11	1.18308	3.71828e-07	1.69234	6.80264e-25
LRRC49	-1.48244	0.474028	0.00176409	0.00353827	-2.25321	2.8164e-09	-1.38465	0.00110741	-2.13448	2.45516e-11	-1.46584	9.24243e-05	-0.289155	0.0452611
KIF17	1.48133	0.448629	0.000960287	0.00202209	0.925365	0.074009	2.04838	2.19004e-05	1.97063	6.40478e-06	2.39943	4.20448e-07	0.123625	0.755524
TNFRSF10C	1.48107	0.214997	5.62701e-12	3.2777e-11	1.53383	9.8617e-10	2.15927	9.21696e-12	0.905316	0.00131516	1.82272	3.48505e-08	1.13134	1.76964e-07
RHBDF2	1.47997	0.198925	1.00824e-13	6.89049e-13	1.46264	1.26789e-16	1.81097	3.23444e-15	1.96155	9.31965e-16	1.44802	7.43108e-12	0.77276	0.000178912
ZFYVE9	-1.47956	0.413184	0.000342455	0.000776127	-1.8123	1.97555e-07	-1.32387	0.000725338	-2.55068	1.364e-12	-1.63782	6.48837e-06	-0.0736382	0.834987
RIMKLA	-1.47938	0.210721	2.20998e-12	1.33766e-11	-2.10305	7.70078e-08	-1.71983	1.62473e-09	-1.70473	1.29853e-07	-1.1622	0.000240146	-1.00798	3.09912e-09
SLC23A1	-1.47857	0.311823	2.1193e-06	6.65921e-06	-1.64725	6.5615e-08	-1.27329	2.79839e-16	-2.01568	1.54862e-05	-2.22535	1.49869e-13	-0.501414	0.00630776
ACVR2B	-1.47806	0.276337	8.85591e-08	3.30074e-07	-1.77734	1.19523e-07	-1.15241	0.000562403	-2.37205	3.15913e-14	-1.34657	1.49657e-06	-0.79314	0.00358782
CA8	-1.47695	0.265047	2.51249e-08	9.92006e-08	-1.04841	0.0415812	-1.38271	0.00980963	-2.0254	7.86434e-07	-2.0327	1.80496e-06	-0.834114	0.030521
CAMKV	-1.47455	0.458555	0.00130155	0.00267403	-2.06759	1.01638e-05	-1.54192	0.00186188	-1.74157	6.82346e-05	-2.18413	1.5263e-06	0.0297966	0.932497
JUNB	1.47273	0.116683	1.60346e-36	5.01324e-35	1.72826	1.09499e-20	1.34884	1.41131e-05	1.44857	1.66571e-10	1.09339	2.05022e-07	1.61245	4.86782e-19
DNAJC12	-1.4727	0.245389	1.95527e-09	8.73639e-09	-1.59	0.00017313	-0.887861	0.0449931	-2.0135	1.39042e-06	-0.882782	0.0223234	-1.91948	5.40035e-08
GPR174	-1.47176	0.118445	1.89718e-35	5.6782e-34	-1.48828	1.03564e-06	-1.84916	5.45354e-10	-1.46763	4.32311e-10	-1.32767	3.70943e-07	-1.33591	5.75905e-08
MMP15	-1.47084	0.19394	3.35072e-14	2.37724e-13	-1.70143	9.57785e-07	-1.52497	0.000156218	-0.761808	0.025903	-1.90962	7.19716e-08	-1.48807	4.9784e-07
UNC119	1.46988	0.0979471	6.61741e-51	3.94133e-49	1.75123	4.46652e-40	1.63335	1.1122e-15	1.31026	3.84379e-16	1.36814	3.68338e-18	1.30767	3.37747e-24
SGTB	1.4698	0.0798226	1.02795e-75	1.88384e-73	1.60376	3.33953e-31	1.58082	2.52786e-16	1.12849	7.10197e-09	1.38316	3.6361e-14	1.5179	2.67433e-27
SH3BGRL2	-1.46786	0.147101	1.89148e-23	2.67911e-22	-1.22541	0.000748425	-1.6416	3.57594e-06	-1.38535	4.83077e-07	-1.60026	1.49782e-05	-1.52402	1.19047e-06
DUSP15	-1.46774	0.473649	0.00194306	0.00385662	-2.58048	6.16822e-07	-1.95348	7.65676e-09	-2.06048	3.53361e-06	-0.949735	0.00751481	0.0161738	0.960098
TCIRG1	1.46714	0.151869	4.43438e-22	5.67983e-21	1.71876	6.97454e-27	1.87999	2.52309e-14	1.60238	4.93736e-17	1.18584	7.55554e-17	1.08401	1.46264e-12
GM2A	1.46615	0.0648935	5.05436e-113	4.01384e-110	1.47237	7.89476e-28	1.41766	1.0695e-25	1.72842	1.27407e-25	1.45847	6.45436e-24	1.3056	9.31603e-18
SH3TC2	-1.46373	0.214675	9.21028e-12	5.25193e-11	-1.97959	2.13054e-08	-1.74432	1.90518e-06	-0.738417	0.0503983	-1.09249	0.000594784	-1.68874	1.37561e-11
PLEKHN1	1.46315	0.132057	1.57388e-28	3.15623e-27	1.55399	2.39335e-08	1.5114	0.000271628	1.30587	0.000487617	1.37795	9.13331e-08	1.52091	6.70066e-10
SNX18	1.46225	0.136163	6.6769e-27	1.20144e-25	1.70193	4.56197e-27	1.36365	1.41391e-11	1.06108	7.90999e-10	1.36524	1.01181e-15	1.8161	3.78856e-22
PTPRE	1.46225	0.100906	1.37888e-47	7.20405e-46	1.4326	2.4163e-17	1.36767	3.34665e-09	1.4491	5.95371e-16	1.1805	4.56044e-09	1.78363	2.21917e-26
VWCE	-1.46195	0.197474	1.32863e-13	8.98415e-13	-2.18684	2.68838e-10	-1.21702	0.000332525	-1.52012	2.93712e-06	-1.51417	3.65163e-07	-0.995249	0.000219876
TIE1	-1.46178	0.227901	1.41674e-10	7.22439e-10	-2.39436	1.98529e-13	-1.26011	0.000141423	-1.47376	1.65944e-07	-1.02885	0.000846118	-1.20399	6.24822e-06
GPR85	1.46141	0.372696	8.81098e-05	0.000220543	1.39062	0.00342852	2.46751	1.32616e-06	1.1323	0.0119951	2.04573	1.92332e-05	0.615414	0.0017853
DZIP1	-1.46131	0.573406	0.0108196	0.018606	-4.18706	1.24838e-09	-1.76177	0.00248748	-0.690866	0.174818	-0.960541	0.0207528	-0.224423	0.39164
NTRK1	-1.46032	0.305698	1.77914e-06	5.64397e-06	-2.26046	1.72394e-09	-1.40903	0.00384259	-0.829824	0.0390789	-1.97029	1.31287e-07	-0.84625	0.00902853
NOS3	1.45995	0.21183	5.49861e-12	3.20918e-11	1.75878	1.29781e-08	1.1296	0.000938622	1.76494	2.1485e-06	1.84055	2.8237e-11	0.994747	1.08148e-10
PLEKHG5	-1.45981	0.308645	2.24793e-06	7.03001e-06	-0.931387	0.0438394	-1.88886	3.48011e-05	-0.968957	0.00895101	-2.51207	2.09602e-10	-1.07324	0.000199879
SULT1B1	1.45922	0.480765	0.00240371	0.00468651	1.49036	1.83393e-08	2.1056	4.29372e-11	1.18117	0.000350715	2.41637	7.72801e-17	0.179531	0.214897
ZNF827	-1.45884	0.189173	1.24178e-14	9.25661e-14	-1.85515	4.94181e-12	-1.59911	2.10236e-06	-1.56091	1.96709e-07	-1.48909	5.73765e-06	-0.79755	0.00524824
TPD52	-1.4569	0.226613	1.28439e-10	6.5692e-10	-1.02622	0.000728181	-1.00406	2.99783e-07	-1.6701	4.79644e-08	-2.16066	1.07708e-15	-1.47942	1.54359e-07
MATN4	-1.45676	0.308744	2.37769e-06	7.41828e-06	-1.43273	0.0201943	-1.7837	0.00444198	-1.68763	0.00891227	-0.432095	0.390177	-2.01805	8.65368e-06
TMEM67	-1.45617	0.202857	7.05708e-13	4.46436e-12	-2.05971	6.84072e-30	-1.80409	1.69441e-23	-1.30972	1.62316e-14	-1.15119	5.9981e-11	-0.993467	7.79332e-13
CAPN11	-1.45442	0.198889	2.61753e-13	1.72075e-12	-2.18712	2.64272e-07	-1.75488	2.44054e-06	-1.0429	0.00435966	-1.41258	1.96776e-05	-1.09918	0.000459151
SGMS2	1.45409	0.158649	4.93188e-20	5.49051e-19	1.34442	1.7134e-07	2.18411	2.02797e-12	1.10219	0.000125232	1.38007	1.01614e-07	1.37889	3.02237e-11
PLEKHG3	1.45085	0.134429	3.72557e-27	6.81705e-26	1.30524	1.37334e-07	1.33644	0.000938876	1.63733	1.77272e-08	1.5334	5.41746e-08	1.43074	3.00476e-05
ZBP1	1.45065	0.169358	1.07548e-17	1.01273e-16	1.92079	9.9738e-10	0.795846	0.0250082	1.18748	0.000756312	1.74852	1.24107e-09	1.44337	1.44913e-18
CD200	-1.44951	0.280107	2.2812e-07	8.08017e-07	-1.5026	0.000924194	-0.799152	0.168362	-0.714315	0.134351	-1.70627	4.87175e-05	-2.18811	2.66431e-08
IQSEC2	1.44873	0.087499	1.42325e-61	1.33495e-59	1.50017	9.53176e-17	1.6456	3.15166e-14	1.39815	4.72283e-10	1.34541	1.03115e-11	1.38482	1.41674e-15
SETD7	1.44853	0.125745	1.05208e-30	2.40084e-29	1.49678	6.18346e-15	1.93533	6.9713e-19	1.21699	3.67532e-08	1.31041	6.62802e-09	1.2878	3.84574e-11
ABCD1	1.44836	0.134852	6.57966e-27	1.18702e-25	1.41068	1.3365e-22	1.68154	5.71857e-21	1.55096	1.40733e-22	1.65752	1.40939e-35	0.970797	4.36276e-12
CSF1R	1.44741	0.325499	8.71895e-06	2.50749e-05	2.12406	1.57236e-22	1.77962	4.45458e-08	1.19173	1.16259e-05	1.74326	8.40051e-11	0.410455	0.0909644
DNAH11	-1.44532	0.390665	0.00021591	0.000507083	-3.01602	4.00447e-29	-1.5854	9.04963e-12	-0.137202	0.649879	-1.26177	5.01761e-07	-1.20934	2.33725e-14
CBR3	1.44472	0.286909	4.76705e-07	1.61966e-06	1.24393	2.8525e-06	0.565269	0.00209732	1.77485	4.5e-10	2.16967	1.30278e-13	1.57546	9.48187e-17
EVI5	1.44364	0.142525	4.1058e-24	6.07557e-23	1.64757	3.02379e-38	1.6149	5.12346e-21	1.06122	1.46685e-19	1.73782	6.82245e-29	1.1978	1.88861e-16
ARVCF	-1.44359	0.236586	1.04905e-09	4.86238e-09	-2.13137	1.70304e-20	-1.57493	2.32917e-12	-1.39331	1.54907e-08	-1.49942	2.36357e-17	-0.635912	0.00258831
ARHGEF11	1.44294	0.149215	4.03536e-22	5.19106e-21	1.54292	2.77861e-12	1.76394	1.3792e-06	0.863718	0.00100545	1.59898	3.60484e-10	1.5325	1.97732e-09
DDX60L	1.44287	0.117566	1.26699e-34	3.66319e-33	1.4553	1.86998e-23	1.52777	1.22732e-19	1.89318	3.08831e-20	1.3109	1.71281e-17	1.08126	6.02921e-09
CDKN2D	1.44103	0.16304	9.69873e-19	9.89986e-18	1.56712	1.7516e-23	1.33991	3.2557e-07	1.05877	2.62907e-07	1.19991	1.64259e-07	1.92149	2.00076e-32
KCNK6	1.44092	0.223291	1.09578e-10	5.64816e-10	1.54989	2.69252e-17	1.84021	1.6366e-15	1.40908	7.03526e-10	1.71358	8.0768e-14	0.790539	4.02889e-10
C1orf115	1.44047	0.153101	5.02451e-21	5.99119e-20	1.53684	5.30161e-08	1.35833	7.4347e-05	1.9164	8.42707e-07	1.4381	0.000342214	1.02781	0.00227608
SCN8A	-1.43814	0.338848	2.19386e-05	5.95971e-05	-1.78346	1.01728e-05	-0.957089	0.0389575	-2.41171	4.51219e-13	-1.34257	0.000326452	-0.685049	0.0174189
RARG	1.43785	0.203594	1.63714e-12	1.00472e-11	1.36926	2.30494e-14	1.35069	3.33821e-08	1.47342	5.29465e-08	0.906538	5.08317e-06	2.09762	1.57748e-24
SOD2	1.43698	0.0842991	3.7329e-65	4.19494e-63	1.36002	1.73757e-21	1.21111	3.28248e-08	1.78997	2.25024e-17	1.39288	1.49361e-11	1.4778	1.72198e-18
ATP6V0D1	1.43685	0.104673	7.00058e-43	2.91576e-41	1.43745	3.5153e-37	1.74883	2.20148e-37	1.1681	1.66739e-22	1.60048	2.02176e-32	1.25283	8.63421e-21
SH3TC1	1.43472	0.134824	1.91251e-26	3.32096e-25	1.48212	3.02045e-12	1.8018	7.31358e-11	1.68586	3.3344e-15	1.03951	2.91963e-05	1.20774	4.87307e-09
CXorf21	1.43467	0.15254	5.19379e-21	6.18685e-20	0.872401	4.26824e-06	1.67999	7.32416e-13	1.5519	2.72789e-16	1.69404	5.21301e-16	1.42705	1.3487e-15
WBP5	-1.43453	0.100464	2.95783e-46	1.46198e-44	-1.84806	7.8422e-12	-1.31046	5.36068e-09	-1.53438	2.65014e-12	-1.20866	2.58447e-07	-1.39019	7.54554e-13
SLAMF7	1.43394	0.136767	1.01657e-25	1.66338e-24	1.52492	3.68057e-06	1.13957	0.00594155	1.92359	5.09906e-08	1.3968	2.82766e-07	1.28305	1.3456e-07
EMID1	-1.43303	0.357616	6.14523e-05	0.000157424	-2.75096	3.16535e-19	-1.46262	2.24774e-06	-1.46777	2.93438e-09	-1.03025	0.000158124	-0.510054	0.0424917
FAIM	-1.43223	0.164665	3.38294e-18	3.31667e-17	-1.90452	2.53282e-28	-1.17473	1.78303e-08	-1.3887	2.39749e-09	-1.60151	4.57541e-12	-1.10691	1.15936e-13
TMEM132A	1.43215	0.796273	0.0720884	0.104734	4.03049	1.34089e-36	3.19886	4.61544e-32	-0.20257	0.734395	-1.46829	0.0138127	1.24672	1.30602e-15
PAG1	1.43202	0.0930471	1.90181e-53	1.23122e-51	1.40972	1.56601e-11	1.24753	9.21353e-06	1.53667	3.14175e-15	1.70689	2.11171e-17	1.21423	1.56051e-11
ALDH5A1	-1.432	0.218368	5.4622e-11	2.90213e-10	-1.97252	3.32254e-17	-1.44531	3.3934e-11	-1.28775	7.26634e-07	-0.713646	0.000623723	-1.73306	6.28796e-24
TMEM17	-1.43039	0.189761	4.77789e-14	3.35184e-13	-2.07974	8.97511e-17	-1.48212	6.81544e-10	-1.38311	4.65175e-08	-0.819401	0.000146783	-1.43909	1.103e-18
SLC45A3	-1.42976	0.189004	3.88705e-14	2.7463e-13	-2.18571	1.33183e-20	-1.33675	2.66797e-09	-1.04455	3.3219e-05	-1.15143	8.94087e-06	-1.40324	4.61784e-16
IL17D	-1.42959	0.158502	1.89108e-19	2.03309e-18	-1.91191	5.38793e-08	-1.22503	9.37481e-05	-0.951093	0.0190863	-1.80361	2.76678e-08	-1.29772	8.12644e-11
ITPRIP	1.42905	0.153911	1.61827e-20	1.8607e-19	1.31519	4.73503e-17	1.5192	9.04477e-24	1.17281	2.12806e-07	1.02899	0.00015888	1.92884	5.83907e-35
TNFSF8	1.42902	0.173651	1.8839e-16	1.61795e-15	1.41956	2.9103e-07	1.12592	0.000771663	2.16004	2.20219e-09	1.10442	0.000720223	1.42439	4.2376e-06
MLLT11	-1.4255	0.340798	2.87916e-05	7.71402e-05	-1.02365	1.40767e-09	-2.13525	9.77959e-12	-1.65041	1.65642e-08	-2.04197	1.12766e-17	-0.409096	0.0135766
TMEM25	-1.42491	0.120648	3.44654e-32	8.53537e-31	-1.7773	5.22708e-10	-1.63374	1.38558e-14	-1.07951	5.07e-05	-1.19208	4.44244e-10	-1.49604	1.83458e-14
DAPP1	1.42073	0.121635	1.60773e-31	3.83792e-30	1.54338	3.97423e-19	1.57007	1.88624e-12	1.55496	5.62627e-13	1.51425	1.89228e-16	0.959626	2.0887e-07
RARA	1.42058	0.109028	8.31547e-39	2.85458e-37	1.58433	4.44666e-33	1.55647	2.33213e-12	1.11233	1.78298e-08	1.17368	4.71625e-13	1.62086	2.38733e-25
EFHD2	1.41978	0.111909	6.99118e-37	2.22077e-35	1.79538	1.23161e-47	1.32634	3.46574e-10	1.19892	2.69899e-14	1.31345	2.93773e-24	1.39796	2.17423e-28
CDHR1	1.41813	0.241496	4.29802e-09	1.85098e-08	0.214911	0.701574	2.07353	8.81594e-06	1.59201	7.68405e-05	1.51928	2.48255e-06	1.35657	0.00025116
TCEA3	1.41774	0.248083	1.09852e-08	4.5263e-08	1.50121	1.04334e-05	0.400786	0.246198	1.47807	1.05899e-05	1.98676	1.72343e-12	1.60029	3.54596e-11
ZC3HAV1L	-1.4176	0.190844	1.10202e-13	7.48843e-13	-2.25259	2.00199e-21	-1.34016	1.13887e-11	-1.2004	5.81692e-09	-0.958729	2.73635e-05	-1.37684	4.58682e-18
IFI44L	1.41752	0.461547	0.00213182	0.00420294	2.88444	9.93462e-17	1.46662	0.00557458	-0.0115601	0.98014	0.935084	0.0337295	1.65182	1.82886e-10
ARSG	1.41649	0.214577	4.07452e-11	2.19024e-10	1.59466	3.57727e-17	1.24483	8.48163e-05	1.2949	6.68425e-07	2.0665	5.40125e-17	0.947459	1.01333e-15
DOC2A	-1.41575	0.432037	0.00104943	0.00219235	-0.0424331	0.812878	-1.68746	1.44988e-09	-1.83063	3.51462e-08	-1.80107	9.8126e-10	-1.79282	5.45949e-16
ADAMDEC1	1.41399	0.365469	0.000109291	0.000268593	1.15985	0.000375897	3.23256	1.85863e-12	0.554448	0.175518	1.14623	0.000153982	1.16811	0.000100232
B4GALT6	-1.41257	0.143109	5.58333e-23	7.67998e-22	-1.64807	1.19085e-06	-1.75283	1.84283e-08	-1.43326	1.55556e-09	-0.903531	0.000300486	-1.48235	3.08958e-12
FUCA1	1.41254	0.160118	1.12529e-18	1.13983e-17	1.81707	1.71561e-24	1.55334	2.45081e-11	0.712927	0.0376425	1.44462	4.74908e-11	1.24232	2.3049e-10
ZNF205	-1.41237	0.234961	1.84288e-09	8.27144e-09	-1.35555	5.95905e-05	-1.03006	7.66891e-05	-2.21167	7.19674e-05	-2.26799	3.47993e-06	-1.00416	4.82439e-05
USP54	-1.41097	0.163623	6.50798e-18	6.21178e-17	-1.42459	5.40878e-26	-1.218	7.91568e-10	-2.01807	2.41736e-22	-1.46013	3.28673e-09	-1.0171	9.07838e-13
FUT2	-1.41091	0.0945172	2.1809e-50	1.26726e-48	-1.77054	4.28361e-09	-1.54446	9.12521e-19	-0.762539	0.697657	-1.54352	0.000218279	-1.26721	1.69851e-23
SLC14A1	-1.40961	0.273876	2.64844e-07	9.31725e-07	-1.57262	0.00125865	-1.57471	0.000230678	-1.15758	0.00141725	-2.16969	2.14228e-09	-0.688852	0.0338752
MAPK7	1.40882	0.125055	1.94076e-29	4.09175e-28	1.30477	1.9226e-18	1.34398	1.43245e-14	1.33399	1.53412e-12	1.16403	1.07812e-10	1.88169	1.26534e-29
KLHDC7B	1.40842	0.240345	4.62842e-09	1.98608e-08	2.12746	6.06526e-25	1.62844	1.3995e-08	0.87385	0.00116601	0.963915	0.000787277	1.36513	1.41038e-10
NAT8L	-1.40741	0.398614	0.000414366	0.000928329	-3.54291	1.22624e-14	-1.27275	0.000111753	-0.88954	0.00367471	-0.723759	0.0105086	-0.910265	0.000851864
ALDH3A2	1.4065	0.12417	9.62034e-30	2.07229e-28	1.33218	9.07092e-20	1.73668	3.02568e-14	1.37236	4.19179e-11	1.65932	2.84425e-18	1.00723	9.22787e-08
FGF17	-1.40638	0.240372	4.89023e-09	2.09015e-08	-1.7361	0.000324977	-1.34743	0.00284495	-1.74158	1.53047e-05	-1.71121	3.33785e-09	-0.647008	0.0387511
SLC4A3	1.40611	0.177909	2.71177e-15	2.12938e-14	1.55255	0.000328382	1.90055	0.000103685	1.22714	0.0031192	0.817805	0.0410371	1.59199	4.63008e-07
FBXL2	-1.40608	0.508588	0.00569801	0.0104182	-0.615784	0.00919421	-0.44972	0.141275	-2.57377	4.28547e-10	-3.41983	2.6996e-16	-0.254878	0.0343637
SLC22A18AS	1.40537	0.142874	7.84513e-23	1.06315e-21	1.40542	2.42603e-12	1.26753	4.56402e-08	2.28588	8.90674e-10	1.19769	4.13036e-05	1.26732	1.44721e-11
SNTB2	1.40535	0.187375	6.37146e-14	4.39726e-13	1.65407	2.19413e-13	1.64092	3.08764e-10	1.01463	0.000492273	1.7817	2.73052e-15	0.953286	4.69e-08
SNX24	1.40494	0.12672	1.45058e-28	2.91389e-27	1.65215	2.98942e-22	1.69933	2.50129e-14	1.15994	1.67482e-11	1.47017	8.05298e-14	1.06867	1.01345e-07
KIAA0895	-1.40425	0.38011	0.000220462	0.000516653	-2.29371	5.58183e-18	-1.4572	2.59972e-09	-1.77124	2.96482e-12	-1.46057	1.58081e-08	-0.0635501	0.786287
TXLNB	-1.40405	0.256126	4.20812e-08	1.61544e-07	-2.29965	1.0472e-11	-0.604975	0.00658782	-1.26139	4.0761e-06	-1.54426	4.57309e-09	-1.46226	6.99266e-12
TSC22D1	-1.40344	0.313623	7.64406e-06	2.21871e-05	-2.27889	5.80111e-24	-1.39532	2.04079e-15	-1.68361	1.69323e-13	-1.49449	1.43421e-11	-0.12662	0.623317
CYTIP	1.40299	0.209995	2.37173e-11	1.30495e-10	1.76335	5.17693e-27	1.34856	2.506e-09	1.38326	3.6734e-09	0.662132	0.00125915	1.79967	1.41457e-27
DPF1	-1.40257	0.505886	0.00556257	0.0101925	-2.91731	4.39201e-14	-0.565907	0.0769417	-1.63942	0.000149185	-1.79949	2.50324e-06	-0.242283	0.173137
ARHGEF17	-1.40232	0.17332	5.9224e-16	4.86871e-15	-2.29281	8.73077e-14	-1.31696	8.59658e-06	-1.24449	9.93097e-10	-1.19646	3.26877e-07	-1.19312	3.4336e-12
TOM1	1.40205	0.107585	8.04221e-39	2.76875e-37	1.36724	1.38564e-31	1.52741	1.41778e-16	1.16851	6.60034e-10	1.16105	2.32955e-12	1.7004	9.48032e-46
HOXA13	-1.40057	0.243645	9.00876e-09	3.75087e-08	-1.91447	0.00338234	-2.1878	0.000708434	-0.974076	0.0845682	-0.915209	0.0293886	-1.60956	0.000911743
EMILIN2	1.40036	0.124992	3.91286e-29	8.0718e-28	1.33062	5.92749e-18	1.92417	5.16231e-19	1.2005	4.68928e-09	1.43317	3.65996e-13	1.16634	4.81354e-09
ADAM22	-1.39841	0.11569	1.22861e-33	3.32619e-32	-1.88436	7.15048e-12	-1.49948	4.74058e-06	-1.36612	1.53777e-06	-1.14613	3.75195e-07	-1.32323	5.8457e-16
ZNF285	-1.39783	0.220274	2.21198e-10	1.1071e-09	-1.55751	1.19553e-07	-1.44602	2.61398e-05	-1.61902	7.24369e-06	-0.536217	0.0781173	-1.73591	1.36903e-27
ENPP5	-1.39678	0.53205	0.00865796	0.0152227	0.115449	0.794513	-1.82943	0.000294882	-0.506907	0.308055	-2.76104	7.7676e-13	-1.92085	4.71305e-07
FGF10	-1.39587	0.308551	6.06967e-06	1.79054e-05	-0.987164	0.251264	-1.48982	0.0289585	-0.666266	0.285222	-2.51046	0.000151761	-1.30217	0.0144807
CPPED1	1.39359	0.139915	2.27433e-23	3.19856e-22	1.72458	3.15487e-30	1.62636	1.87342e-23	1.32561	1.70807e-15	1.34177	4.92792e-16	0.932432	1.52767e-08
LOXL3	1.39255	0.386694	0.000316781	0.000722891	0.431254	1.3718e-05	1.20798	4.47355e-12	2.1393	2.28289e-16	2.29552	8.28157e-31	0.952318	1.85265e-05
ARHGAP6	1.39183	0.198258	2.21406e-12	1.33946e-11	0.917551	0.02866	1.1083	0.0338741	1.30261	0.0031015	2.10008	9.49258e-07	1.43852	4.84138e-05
CAV1	-1.39144	0.469015	0.00300981	0.00576413	-3.02631	3.90807e-09	-0.700397	0.139555	-1.86885	6.16738e-05	-1.0244	0.0635669	-0.435189	0.262446
FOXO1	1.39124	0.237442	4.64829e-09	1.99246e-08	1.28699	1.37232e-07	0.932441	0.00283784	0.955409	0.00171281	1.46162	3.65404e-09	2.21149	5.3672e-20
ADAM8	1.39039	0.12049	8.34519e-31	1.91537e-29	1.13803	5.21221e-08	1.82351	1.27634e-08	1.63506	2.76466e-08	1.23204	6.34173e-06	1.41859	2.90877e-09
LTBP3	-1.38858	0.253628	4.37804e-08	1.67743e-07	-1.38606	3.8382e-09	-1.76701	3.91626e-07	-1.96811	2.43071e-20	-1.36618	2.32405e-11	-0.488442	0.0471891
IL12RB1	1.38837	0.193237	6.73187e-13	4.2677e-12	1.23787	2.28707e-09	1.46857	5.0229e-06	2.00055	2.07766e-10	1.59319	5.28645e-10	0.808886	0.000547066
MDFIC	1.38765	0.143362	3.68985e-22	4.76202e-21	1.76688	2.50199e-16	1.57494	1.66318e-07	1.05832	0.000344434	1.15109	1.59162e-05	1.24605	5.50647e-06
PTK2	1.38731	0.200306	4.3299e-12	2.54957e-11	1.50223	2.60791e-06	1.6718	0.000197239	0.542329	0.204333	1.86708	6.81106e-09	1.2455	2.44284e-07
ASAH1	1.38698	0.0917835	1.36068e-51	8.312e-50	1.70846	4.27939e-43	1.34623	1.6518e-20	1.24404	8.9271e-23	1.40421	2.84209e-25	1.22156	1.89887e-21
ATXN1	1.38611	0.106475	9.64837e-39	3.29316e-37	1.40434	1.34344e-11	1.56677	1.22786e-10	0.99481	5.71897e-05	1.31932	1.41853e-08	1.63068	1.59982e-11
IGFBP6	-1.38539	0.25885	8.69327e-08	3.24316e-07	-0.999885	0.0158306	-1.48822	0.000177795	-1.82814	7.44321e-08	-1.89605	5.88387e-11	-0.732305	0.00417101
NLRP3	1.38493	0.145338	1.58715e-21	1.96121e-20	0.92968	1.42313e-06	1.51034	4.74782e-19	1.5986	6.96624e-13	1.15698	8.02023e-09	1.69592	2.15946e-26
IL12A	-1.38442	0.157751	1.6939e-18	1.69418e-17	-1.75807	5.52953e-11	-1.77431	6.88526e-13	-1.36151	3.32081e-10	-1.1818	6.99681e-07	-1.0023	4.84859e-09
BIVM	-1.38437	0.135088	1.20914e-24	1.8561e-23	-1.66466	5.51296e-14	-1.40565	1.22778e-10	-1.00568	2.51158e-06	-1.15557	8.86006e-10	-1.67177	6.03015e-22
TRIM9	-1.38428	0.316867	1.25021e-05	3.51987e-05	-2.5493	1.43337e-09	-0.630987	0.123392	-1.78628	1.27245e-06	-1.23458	0.000132848	-0.839651	0.00323498
ITGB7	1.38426	0.119017	2.87583e-31	6.797e-30	1.32708	6.55095e-09	1.62476	3.01148e-09	1.69913	3.14085e-14	1.07843	1.73615e-07	1.27994	2.25199e-07
COL6A5	-1.38425	0.245648	1.74975e-08	7.03207e-08	-1.96921	0.00254116	-0.529214	0.34828	-1.35143	0.00730087	-1.20186	0.0314531	-1.83588	9.56187e-05
CDK6	-1.38259	0.248099	2.50744e-08	9.90996e-08	-2.3854	2.81543e-38	-1.34631	2.89782e-13	-1.18046	7.03608e-12	-0.985884	5.71412e-09	-1.03527	4.97719e-11
COL24A1	-1.38221	0.243366	1.35027e-08	5.51026e-08	-2.15073	1.10987e-10	-1.92062	8.34577e-11	-0.846995	0.00399652	-1.12988	4.97788e-06	-0.994109	1.34919e-05
STAB1	1.38041	0.216662	1.87475e-10	9.44273e-10	1.68553	2.0347e-06	1.98385	3.00501e-05	1.56049	0.000104536	1.14894	0.00210341	0.738844	0.0351291
PALLD	1.37911	0.231316	2.49144e-09	1.1e-08	1.54688	2.67595e-08	2.16604	1.74525e-14	0.970577	0.00031862	0.806224	0.0113017	1.37323	8.76575e-08
NYNRIN	-1.37904	0.247474	2.51171e-08	9.92006e-08	-2.49825	1.10617e-11	-1.32964	6.37274e-05	-0.94643	0.00454107	-1.03589	0.000717843	-1.21609	5.23353e-07
SLC8A3	-1.37873	0.274489	5.08978e-07	1.72439e-06	-2.23473	6.70956e-06	-1.71681	0.000843266	-0.895482	0.0209012	-0.652051	0.128311	-1.58649	7.63232e-06
MX1	1.37834	0.301866	4.97001e-06	1.48601e-05	2.19012	5.38678e-17	1.31013	0.00109862	0.457383	0.24919	0.943033	0.000801594	1.79813	1.36126e-13
BCL7A	-1.37773	0.271755	3.98309e-07	1.3701e-06	-1.94897	4.37622e-16	-1.6513	2.75622e-11	-1.18783	2.84423e-07	-1.64993	4.10274e-17	-0.495361	0.00867167
DNAJB5	1.37693	0.282392	1.08288e-06	3.52536e-06	1.33662	1.77994e-06	1.0521	0.000170259	1.55532	0.00028664	0.679671	0.0475987	2.16402	1.99405e-23
TRIM6	-1.37687	0.239014	8.38004e-09	3.50011e-08	-2.3046	6.23538e-12	-1.20129	4.75617e-05	-1.05088	0.000181672	-0.721912	0.0216931	-1.61038	6.07532e-19
UAP1L1	1.37686	0.104242	7.86028e-40	2.85462e-38	1.10705	6.89515e-09	1.51309	2.68753e-11	1.71454	1.29366e-15	1.42592	2.37009e-14	1.22847	6.4883e-13
LIMA1	-1.37666	0.134076	9.84903e-25	1.51578e-23	-1.7307	5.72305e-23	-1.29394	3.22654e-14	-1.20064	4.67033e-10	-0.981698	1.7209e-07	-1.60964	3.00198e-33
SLC22A15	1.3747	0.179931	2.16928e-14	1.56799e-13	1.30395	3.6579e-06	1.92201	4.30515e-06	0.776589	0.0117401	1.45733	3.54181e-06	1.62319	3.74999e-07
LSP1	1.37436	0.197748	3.65228e-12	2.17095e-11	1.7447	1.13355e-13	1.1204	0.000447564	1.92495	6.28708e-15	1.03741	6.39158e-06	1.0204	7.75976e-06
CACNB1	1.37322	0.162114	2.43959e-17	2.22515e-16	0.977852	5.05712e-07	1.5866	3.66386e-12	2.00152	7.56375e-15	1.17418	9.28391e-11	1.27326	2.64611e-11
HES1	1.3731	0.348206	8.03528e-05	0.000202189	1.55861	2.9681e-05	2.08499	4.66379e-08	1.8378	3.71505e-05	-0.0272071	0.946954	1.39661	1.40356e-05
FBN2	1.37232	0.185118	1.23302e-13	8.35005e-13	1.40221	0.000230738	1.32662	0.0016048	1.00531	0.00275383	1.99106	1.98846e-09	1.10485	0.00145744
ANKRD13B	-1.37229	0.229195	2.13169e-09	9.48905e-09	-2.37176	5.80526e-26	-1.02745	7.33291e-05	-1.14835	5.77828e-11	-1.15502	2.29991e-08	-1.17973	7.22324e-12
ZNF30	-1.37069	0.0991187	1.71013e-43	7.48937e-42	-1.32591	3.02191e-08	-1.52816	4.31862e-12	-1.3743	2.18372e-09	-1.0722	6.3429e-06	-1.47291	1.755e-14
TOM1L1	-1.3699	0.112249	2.95433e-34	8.37903e-33	-1.45704	1.05073e-15	-1.2749	9.89894e-07	-0.90544	0.00366817	-1.36517	2.84476e-05	-1.61494	6.50642e-10
HSPA4L	-1.36921	0.442646	0.0019798	0.00392468	-2.82386	3.59234e-10	-2.17844	4.08507e-07	-1.26986	0.00106241	-0.193865	0.580713	-0.612953	0.000940952
NEGR1	-1.36905	0.330868	3.5071e-05	9.29194e-05	-1.8509	4.08639e-05	-1.42998	0.00571011	-1.49271	0.00168882	-1.87409	1.72482e-06	-0.386674	0.214254
TCF7L2	1.36835	0.208012	4.76077e-11	2.53851e-10	2.11689	4.36049e-26	1.35752	1.34388e-06	0.900937	0.000128253	1.05531	3.32825e-08	1.38234	9.75971e-20
SOAT1	1.36782	0.0568466	6.30178e-128	1.07238e-124	1.25656	1.43983e-23	1.46531	2.0344e-30	1.36826	6.44565e-27	1.43705	2.01639e-25	1.33134	4.58204e-29
LDLR	1.36715	0.377022	0.000287655	0.000661368	0.247089	0.334936	1.74037	3.87087e-08	2.27652	1.08704e-12	0.776959	0.00387239	1.84552	6.72078e-15
SIDT2	1.36713	0.190675	7.50158e-13	4.73549e-12	1.59938	9.72531e-22	1.92431	6.88329e-15	1.02428	8.75185e-10	1.54148	2.57082e-20	0.864799	5.76003e-11
HERPUD1	1.3645	0.115502	3.3167e-32	8.24814e-31	1.26151	2.14804e-20	1.30014	1.54486e-18	1.24774	5.07481e-14	1.18037	1.81658e-11	1.85625	1.33729e-27
MED12L	-1.36392	0.248357	3.97942e-08	1.53159e-07	-1.96874	4.09613e-15	-1.75254	3.91717e-10	-1.24377	3.53713e-06	-1.25825	1.55723e-05	-0.604863	0.0158114
SLMO1	-1.36332	0.228921	2.59399e-09	1.14105e-08	-2.08422	1.6029e-12	-1.50605	1.06716e-07	-1.05786	0.000966572	-1.42677	7.08288e-07	-0.878172	1.6101e-10
PTPRB	1.36307	0.411136	0.000915236	0.00193715	1.71913	0.000678059	2.98638	1.09428e-08	0.877779	0.13379	0.652143	0.166462	0.772047	0.000763862
CD300A	1.3629	0.233171	5.06453e-09	2.16232e-08	1.69973	1.00684e-21	1.37502	3.05485e-07	1.84771	6.81694e-16	1.37356	9.91e-13	0.515408	0.0147581
LACTB	1.3626	0.0995718	1.25552e-42	5.19297e-41	1.33405	2.78016e-34	1.28531	2.93136e-19	1.04341	1.49477e-07	1.33509	1.72001e-18	1.6995	1.72392e-40
KIAA1522	-1.36146	0.150966	1.91009e-19	2.05167e-18	-2.07604	3.18085e-18	-1.27811	1.36475e-10	-1.13257	2.34554e-08	-1.14624	4.91216e-09	-1.27936	7.575e-16
TWISTNB	-1.36104	0.256336	1.09862e-07	4.04162e-07	-2.27509	1.73855e-25	-1.17896	6.42075e-09	-1.32926	3.34022e-11	-1.42363	1.26254e-13	-0.611691	0.00303546
SPTBN5	1.36057	0.204568	2.91186e-11	1.58747e-10	1.67629	1.42992e-05	0.596325	0.0328648	1.76211	7.5617e-08	1.28196	6.36221e-07	1.56722	5.77465e-17
IQGAP1	1.3605	0.135335	8.92708e-24	1.28429e-22	1.4736	2.65152e-29	1.82861	8.90061e-23	1.33156	3.71748e-14	1.13541	1.53692e-08	0.99249	1.50423e-07
FAM69B	-1.36021	0.379753	0.000341206	0.000773885	-2.55885	3.49458e-23	-0.846319	0.00413644	-1.70994	4.4904e-09	-1.12249	0.000218523	-0.568354	0.0111059
SPI1	1.36015	0.124626	9.8967e-28	1.89533e-26	1.80138	2.80138e-38	1.2726	8.6332e-11	1.03854	2.73222e-10	1.30358	2.88214e-23	1.33955	4.46589e-27
MICAL2	1.35974	0.137293	4.00259e-23	5.53118e-22	1.39261	5.92566e-13	1.92335	3.94307e-14	1.1156	1.28285e-05	1.30684	2.62847e-07	1.12788	4.79121e-09
ASB2	1.35973	0.184005	1.47216e-13	9.8964e-13	0.721253	0.0311829	1.32229	4.9123e-05	1.894	4.21721e-11	1.53857	2.98967e-08	1.22719	2.47724e-06
FAM131B	1.35821	0.110922	1.79384e-34	5.1366e-33	1.35961	7.60357e-07	1.41505	2.20367e-09	1.03504	0.000102798	1.41165	9.08998e-09	1.49295	4.21737e-11
MAGED1	-1.35812	0.0849295	1.47168e-57	1.13101e-55	-1.53426	6.98836e-14	-1.04051	2.30264e-05	-1.37235	5.89851e-12	-1.4671	1.54333e-19	-1.26036	7.97229e-14
PGBD1	-1.35774	0.193209	2.10497e-12	1.2754e-11	-1.93096	9.91231e-35	-1.37682	2.37254e-16	-1.54035	1.59035e-15	-1.1441	1.69336e-15	-0.810458	4.22158e-07
NPM2	-1.35675	0.196152	4.61834e-12	2.71405e-11	-1.98859	5.77354e-09	-1.3885	0.000126917	-1.46891	4.83974e-07	-1.31924	9.17733e-07	-0.770549	0.00365046
RAB9B	-1.35642	0.197959	7.28124e-12	4.19006e-11	-1.59393	6.32595e-11	-1.58962	1.06076e-09	-1.13146	1.37938e-06	-0.709924	0.0014567	-1.71934	5.72997e-33
TMEM92	-1.35629	0.289067	2.70601e-06	8.39425e-06	-2.4096	1.29714e-06	-0.882695	0.0351473	-1.18528	0.0332586	-0.619581	0.169953	-1.63965	1.15554e-11
MMP9	1.35606	0.226302	2.06944e-09	9.23266e-09	0.359129	0.571058	1.56543	0.0302221	1.37463	0.00206736	1.18792	0.00440454	1.86538	4.5589e-06
KIAA1324L	-1.35409	0.234036	7.21648e-09	3.02899e-08	-1.91511	0.00026136	-0.625932	0.327815	-1.7448	0.000976981	-0.966478	0.0565372	-1.32322	0.00406063
ZSWIM5	-1.35357	0.242767	2.46662e-08	9.76483e-08	-1.39152	0.00109998	-0.882135	0.0317976	-2.45839	2.23706e-09	-0.978099	0.000615383	-1.24471	3.23737e-08
TLR3	-1.35238	0.147973	6.28181e-20	6.9286e-19	-1.48922	2.29058e-05	-1.50787	6.17423e-06	-1.29547	3.45837e-05	-1.71532	6.40327e-10	-0.958418	2.5937e-05
RAB43	1.35224	0.399601	0.00071448	0.00153874	1.43158	3.71781e-09	0.393595	5.81238e-07	1.06494	2.34829e-05	1.65198	2.21424e-16	2.26222	5.16369e-26
OR2L13	-1.35189	0.185118	2.81646e-13	1.84035e-12	-1.86669	0.000125029	-0.983805	0.0410586	-1.39452	0.00198535	-0.928763	0.0105669	-1.64759	2.5541e-06
CDH24	-1.35173	0.332222	4.72647e-05	0.000122903	-2.09158	2.55706e-11	-1.62601	9.99044e-13	-1.76011	2.51658e-13	-1.2258	2.1103e-08	-0.105489	0.660945
CCDC96	1.35064	0.188758	8.34215e-13	5.24943e-12	1.84752	1.86187e-24	0.93935	0.000378511	1.03661	1.97908e-05	1.12143	2.42687e-10	1.71096	7.18719e-17
ADAMTS3	-1.35046	0.424899	0.00148135	0.00301691	-3.10389	0.000248304	-1.09719	0.0699452	-1.87646	9.86815e-05	-0.959318	0.086218	-0.211401	0.704969
WDR66	-1.35028	0.393763	0.000605408	0.00131815	-1.91352	1.70641e-12	-1.49495	5.37018e-09	-1.24762	9.87935e-08	-1.8719	5.58833e-16	-0.303441	0.00118037
OSBPL11	1.34999	0.06782	3.64542e-88	1.08561e-85	1.3814	5.3215e-40	1.54704	3.98907e-23	1.11737	2.86509e-18	1.41028	1.27557e-19	1.35263	8.09336e-22
P2RY2	1.34974	0.119624	1.58957e-29	3.36323e-28	0.938138	0.000929086	1.46033	2.03526e-07	1.3431	1.62082e-07	1.43813	3.13939e-08	1.52058	5.23667e-09
PFKFB3	1.34961	0.325988	3.47226e-05	9.20782e-05	0.572053	0.000989794	1.39879	4.68856e-12	1.56669	4.12643e-09	0.911015	0.000265662	2.30948	1.67839e-30
PNOC	1.34951	0.344622	9.00669e-05	0.000224969	1.3053	1.48858e-05	0.624432	0.0341646	1.56876	9.58114e-06	2.45596	2.28851e-18	0.784	0.0106957
EFHC2	-1.34942	0.212313	2.0734e-10	1.03993e-09	-2.18473	1.35859e-11	-1.50146	6.14984e-05	-1.01667	0.000222551	-1.20825	2.53567e-06	-0.984862	0.000228441
FAM86B1	-1.34891	0.148997	1.387e-19	1.50747e-18	-1.86879	8.06924e-11	-1.58996	9.39652e-06	-1.29667	0.000101957	-0.932126	0.000243263	-1.26413	1.03123e-18
CD109	-1.34818	0.493512	0.00629872	0.0114167	-2.69084	6.82322e-14	-0.912666	0.0792396	-0.113974	0.752732	-2.23456	2.30693e-09	-0.77272	0.00680385
IER5	1.34808	0.209604	1.26281e-10	6.46438e-10	1.57951	5.3858e-20	1.24868	5.61252e-08	1.84271	9.96754e-10	0.528284	0.0285983	1.56037	2.83954e-13
CCDC109B	1.34792	0.136048	3.85555e-23	5.34039e-22	1.80053	2.47312e-18	1.19954	1.82825e-06	1.06085	3.57359e-06	1.29562	3.42537e-06	1.30386	8.94058e-10
NRXN2	-1.34591	0.15026	3.32941e-19	3.50973e-18	-1.58652	5.91102e-06	-1.73735	6.53834e-07	-1.20497	0.000153474	-1.11027	0.00092978	-1.16247	0.000428452
EHD4	1.34494	0.0798401	1.13391e-63	1.15446e-61	1.32472	1.18962e-19	1.51317	3.5656e-13	1.41825	4.32741e-12	1.07046	4.07643e-08	1.41368	1.00413e-17
TMEM154	1.34396	0.218422	7.6013e-10	3.57609e-09	1.77267	1.63838e-29	1.34271	9.6238e-12	1.21697	2.85434e-09	1.70615	7.92295e-26	0.681072	5.84711e-06
IL6ST	1.3435	0.165335	4.44154e-16	3.69467e-15	1.28924	9.61784e-11	1.30722	1.05385e-05	0.706826	0.0105223	1.51956	7.2276e-12	1.74685	1.04364e-18
CPVL	1.34349	0.133366	7.21854e-24	1.04863e-22	1.86759	4.02005e-08	1.26843	0.000704664	1.50929	3.91252e-07	1.06318	0.000349813	1.19407	3.70627e-07
INTU	-1.34067	0.4138	0.00119571	0.00247151	-2.55964	4.35437e-10	-1.36934	0.001887	-1.69626	7.96191e-06	-0.858875	0.0173598	-0.420862	0.000534833
ALDH3B1	1.33758	0.15572	8.72549e-18	8.26217e-17	1.69166	3.07057e-21	1.53772	2.25273e-18	1.31272	2.38196e-11	1.37109	2.577e-17	0.767981	1.99062e-05
TPBG	-1.33694	0.3648	0.000247466	0.000575296	-2.17968	1.79153e-07	-0.717968	0.141811	-2.18409	3.55377e-07	-1.18694	0.00140112	-0.413306	0.290122
DNAH14	-1.33628	0.193086	4.49552e-12	2.64448e-11	-1.77515	1.00791e-11	-1.35225	9.87421e-07	-1.57292	1.45604e-18	-1.28658	4.41234e-07	-0.785216	1.62989e-06
ADAM19	1.33588	0.28496	2.75949e-06	8.5535e-06	1.78623	6.52679e-10	0.610774	0.0354883	1.81332	3.52925e-11	0.563863	0.0806899	1.80513	2.11627e-18
AGTPBP1	1.33537	0.0683417	5.04861e-85	1.2175e-82	1.24314	2.35899e-21	1.46539	9.67261e-20	1.22543	2.82456e-14	1.40998	4.51789e-18	1.37885	9.93682e-19
STARD8	1.33487	0.312751	1.97108e-05	5.39385e-05	0.898175	0.00329618	1.22435	0.00177923	2.28819	1.48796e-10	1.77776	2.37766e-07	0.62634	0.00617292
PMP22	1.33463	0.44689	0.00282206	0.00543251	1.13173	0.0789428	1.70927	0.00215423	1.68317	0.000231729	-0.0780202	0.854617	2.20791	7.76909e-09
ARPC5	1.33359	0.131606	3.93702e-24	5.83306e-23	1.63613	1.16701e-44	1.49277	1.13931e-20	1.29165	4.42445e-25	1.39443	2.71882e-25	0.79257	2.398e-06
GPR137B	1.33282	0.215306	6.00269e-10	2.85523e-09	1.80244	7.30211e-20	1.4282	1.00005e-07	1.09617	3.07686e-08	1.60539	3.21151e-16	0.817746	6.27707e-17
WIPI1	1.33208	0.100875	8.18707e-40	2.96412e-38	1.55667	6.7099e-21	1.50642	2.48157e-12	0.977549	1.16139e-05	1.29414	4.26305e-10	1.23587	3.56717e-12
RNH1	1.33135	0.0582321	1.08795e-115	1.29597e-112	1.365	3.65011e-34	1.36115	3.55163e-18	1.42378	5.60867e-34	1.34818	8.70694e-23	1.09348	2.72506e-14
ZNF70	-1.33122	0.152568	2.65179e-18	2.62142e-17	-1.95074	1.26782e-20	-1.42448	1.87712e-18	-1.15301	5.18622e-14	-0.893794	7.89371e-08	-1.31651	5.04668e-20
ABCD2	1.33024	0.156424	1.83069e-17	1.68786e-16	1.27442	0.000200512	0.910087	0.0355411	0.898607	0.0163689	1.74464	1.43638e-09	1.42166	2.2736e-07
SOHLH2	-1.32947	0.217447	9.71656e-10	4.51418e-09	-2.41526	1.52527e-09	-1.29829	0.000135492	-1.19301	0.000553667	-0.948019	0.000775309	-1.10398	8.77797e-08
RHOH	-1.32879	0.264999	5.32252e-07	1.79915e-06	-1.46962	2.23465e-07	-1.95146	8.49132e-14	-1.30371	8.90899e-09	-1.58487	1.36736e-09	-0.337089	0.20106
CSTB	1.32697	0.203105	6.42818e-11	3.38966e-10	2.02508	8.14377e-28	0.876072	0.000191199	1.59552	1.58848e-19	1.14372	8.60301e-13	0.991089	1.10947e-15
ZNF114	-1.32671	0.220495	1.77737e-09	7.98943e-09	-1.98316	3.23319e-12	-1.43848	1.67663e-07	-1.46076	8.92729e-11	-1.10601	4.96159e-05	-0.800788	2.19281e-10
LPPR3	-1.32472	0.299731	9.88414e-06	2.82282e-05	-2.51516	1.8562e-19	-1.20045	5.99064e-05	-1.30715	1.85204e-09	-1.01057	3.48984e-05	-0.656251	0.00143449
GPR155	1.32404	0.290347	5.11035e-06	1.52377e-05	1.88577	1.75025e-15	1.17882	0.000379137	1.13403	3.04116e-05	1.82818	4.43322e-14	0.643346	6.13854e-07
RBPMS	-1.32316	0.268035	7.95363e-07	2.63836e-06	-1.94058	2.40784e-10	-0.561254	0.0733951	-1.11659	0.0213034	-1.86762	8.05906e-05	-1.22185	3.77804e-06
MVP	1.32312	0.105383	3.71879e-36	1.13585e-34	1.39001	4.8734e-30	1.70909	1.59326e-17	1.41631	8.48303e-29	1.21409	6.16648e-21	0.94615	4.61371e-09
STOX1	-1.32178	0.131205	7.18681e-24	1.04657e-22	-1.70131	1.55398e-06	-1.26262	0.000185663	-1.15818	7.82449e-05	-1.07343	0.000841823	-1.41143	2.61976e-10
SLFN5	1.32088	0.155958	2.46499e-17	2.24659e-16	1.42681	4.02846e-07	0.798243	0.0403318	1.06854	0.000186426	1.84082	1.57822e-12	1.26047	3.45754e-12
VENTX	1.32063	0.247517	9.52806e-08	3.53577e-07	2.19138	1.54936e-07	1.2831	0.0163408	1.3038	0.0117428	0.997121	0.0209871	0.908978	0.00714712
FKBP15	1.31938	0.1871	1.76672e-12	1.07924e-11	1.92148	2.19409e-56	1.28599	1.51352e-26	1.24801	8.28685e-20	1.342	5.08272e-18	0.781931	4.26989e-08
LRRN1	-1.31858	0.403815	0.00109342	0.00227508	-2.55031	3.9852e-06	-1.04004	0.000537963	-1.15808	0.00174693	0.045224	0.908289	-2.07924	2.69136e-09
NAAA	1.31858	0.201423	5.89629e-11	3.12302e-10	1.86378	1.07892e-38	1.36397	1.00782e-10	1.34643	1.87925e-11	1.22329	2.67966e-11	0.7845	7.28919e-07
SMAP2	1.31611	0.171835	1.87171e-14	1.36533e-13	1.65686	1.83269e-46	1.77794	7.41579e-25	1.05986	2.95002e-11	1.10528	1.69111e-09	0.945736	1.78156e-08
CKM	1.31605	0.141426	1.33254e-20	1.53959e-19	1.0899	0.000133997	1.4104	9.38535e-07	1.91572	6.02561e-09	1.24148	1.22295e-05	1.09327	2.16233e-05
MAPK13	1.31563	0.14987	1.65708e-18	1.66015e-17	1.61436	4.83465e-09	1.17157	1.66107e-07	1.52995	1.783e-09	1.53367	1.52008e-12	0.952802	5.43907e-14
RASSF3	1.3151	0.144138	7.24653e-20	7.95582e-19	1.6598	8.76327e-37	1.25591	2.32576e-15	1.06571	3.45937e-20	1.61873	3.1401e-32	0.960633	1.03456e-09
APOL3	1.31494	0.1243	3.73946e-26	6.38172e-25	1.60951	2.37517e-13	1.31373	3.17156e-05	1.41078	1.94763e-06	1.32114	8.55818e-09	0.910688	0.000122454
MAPK11	-1.31487	0.14556	1.66697e-19	1.8019e-18	-1.29389	1.93128e-07	-1.12209	0.000113474	-1.79557	4.9326e-11	-1.48359	2.44795e-11	-0.9667	1.04067e-06
BCL2L11	1.31454	0.116707	1.98421e-29	4.17596e-28	1.2902	3.75333e-09	0.977594	0.000375542	1.14577	0.000196072	1.5504	6.47923e-08	1.5487	2.82721e-10
FRMD4A	-1.31387	0.261752	5.17937e-07	1.75324e-06	-1.60535	9.2149e-11	-0.726505	0.00271195	-1.5666	6.63737e-05	-2.12493	7.71675e-09	-0.781376	0.000480127
MKRN3	-1.3126	0.28255	3.39198e-06	1.03816e-05	-1.88491	0.00444851	-1.9211	0.00480319	-1.44571	0.0669664	-0.540896	0.397179	-1.08047	0.0299162
DPEP3	1.31211	0.660736	0.0470515	0.071453	-0.691589	0.220779	0.0433306	0.902846	3.15922	1.83101e-13	1.68253	0.000111634	2.25206	6.51265e-12
SCG2	-1.3111	0.509265	0.0100385	0.0174009	-0.959914	0.14253	-1.31111	0.013941	-2.4193	5.54048e-06	-2.1281	0.000182287	0.147317	0.729063
IGF1R	-1.30952	0.324722	5.51295e-05	0.000142174	-2.23908	1.95621e-14	-1.2085	0.00073192	-1.7579	1.84855e-09	-0.827491	0.00527579	-0.496368	0.0997987
PLCL1	1.30866	0.152451	9.14934e-18	8.65662e-17	1.41025	6.48521e-05	1.45994	0.0010994	0.844126	0.0107891	1.15405	0.000675437	1.63694	1.06783e-08
HSPG2	-1.30813	0.201031	7.66262e-11	4.01042e-10	-2.14959	1.59157e-19	-1.0421	5.5591e-06	-1.17015	1.55738e-07	-1.15279	6.35562e-07	-1.06058	8.32816e-08
SCN4B	1.30699	0.374115	0.000476644	0.00105731	1.80884	0.000281757	0.947873	0.0158986	2.05947	1.41165e-05	0.0520378	0.896855	1.77276	1.32138e-06
ABI2	-1.30663	0.0646427	7.5101e-91	2.55601e-88	-1.26984	2.18635e-21	-1.34969	7.65648e-19	-1.47294	7.77582e-22	-1.36196	4.86793e-19	-1.13831	3.33678e-17
LAPTM5	1.30659	0.102772	4.97438e-37	1.59287e-35	1.40408	4.92353e-44	1.52429	4.57393e-24	1.03053	4.37955e-08	0.99462	7.41353e-12	1.47344	1.42097e-39
CCL2	1.30585	0.731183	0.0741092	0.107304	0.52246	0.361055	1.40283	0.00439519	1.86297	0.000728961	-0.832099	0.144637	3.46525	2.02231e-14
MAP3K3	1.30505	0.0962349	6.81633e-42	2.71559e-40	1.47599	2.82209e-43	1.5254	2.63432e-26	0.924838	1.38682e-09	1.28372	4.64902e-23	1.26541	1.4589e-26
SLC5A9	1.30491	0.675749	0.0534754	0.0801458	0.869888	0.00252355	-0.142796	0.685702	2.47293	1.5254e-05	3.52076	2.5643e-20	-0.0377593	0.885211
LYN	1.30454	0.0637696	5.19736e-93	1.99713e-90	1.40518	1.91817e-38	1.30229	6.3392e-12	1.16378	3.56828e-13	1.04729	4.96908e-09	1.38004	4.5393e-31
ABHD6	1.3038	0.25468	3.06536e-07	1.07049e-06	1.34016	6.16299e-18	1.31343	8.15444e-09	1.87071	1.18077e-11	1.63378	3.92523e-16	0.460748	0.00295471
PRRT1	-1.30375	0.222962	4.99273e-09	2.13243e-08	-2.07212	3.41575e-19	-1.07348	0.00031446	-1.23297	1.11094e-06	-1.3148	2.70748e-10	-0.708518	0.0193996
CHI3L2	1.30371	0.238433	4.55577e-08	1.74272e-07	1.66283	6.71997e-08	0.691724	0.0521246	2.02609	1.02412e-12	1.30063	8.30965e-08	0.871895	4.4289e-08
ST8SIA4	1.30258	0.0664781	1.73737e-85	4.31158e-83	1.48515	3.78197e-36	1.35157	2.32961e-15	1.24158	2.06236e-13	1.20273	4.70034e-16	1.15424	6.96082e-17
TAGAP	1.30164	0.124988	2.13699e-25	3.41689e-24	1.21948	3.90572e-15	0.899387	3.33653e-08	1.35603	1.1377e-14	1.46378	3.22652e-14	1.64365	5.28417e-17
F2R	-1.30146	0.147204	9.46991e-19	9.67458e-18	-1.29766	9.37567e-06	-1.11667	0.000287023	-1.01299	7.15064e-05	-1.18813	5.55777e-06	-1.76995	3.82932e-15
P2RX7	1.30074	0.181272	7.19837e-13	4.55132e-12	1.11969	2.18037e-08	1.71913	2.27533e-14	1.79055	4.30333e-12	1.17029	3.19991e-09	0.805133	4.74992e-05
C12orf5	1.3007	0.0737006	1.04633e-69	1.53876e-67	1.35919	3.26079e-33	1.21492	1.17339e-09	1.07874	7.04861e-10	1.17169	2.76564e-12	1.49511	1.01727e-29
TNFAIP3	1.29978	0.217722	2.37408e-09	1.05247e-08	1.21433	2.70893e-06	1.23947	6.15437e-06	1.49885	7.88543e-07	0.518813	0.116764	1.91175	3.57555e-14
RPGRIP1L	-1.29914	0.158308	2.2789e-16	1.9404e-15	-1.79701	5.64229e-25	-1.51589	3.60718e-19	-1.06848	4.70967e-06	-0.79185	3.01606e-05	-1.26616	1.83799e-33
GADD45G	1.29892	0.281893	4.06833e-06	1.23376e-05	0.699217	0.0489834	1.84072	2.00859e-06	1.66597	5.61121e-05	0.573689	0.0727238	1.74527	3.88098e-12
ZNF286A	-1.29872	0.107376	1.12161e-33	3.05736e-32	-1.5687	2.8122e-10	-1.34944	6.77009e-07	-1.03625	0.000437395	-1.41737	5.39871e-09	-1.15712	6.31154e-10
ATP9A	-1.29799	0.223212	6.06187e-09	2.57063e-08	-1.97937	1.43089e-08	-1.18199	0.00649314	-1.44128	0.000170311	-1.20273	0.00170383	-0.743215	0.0144341
TMPRSS13	1.29782	0.264441	9.21152e-07	3.02447e-06	1.42435	1.08946e-06	2.37386	2.02259e-13	0.42337	0.315123	1.05424	8.70089e-06	1.12939	1.39875e-07
KIAA1462	-1.29767	0.311479	3.09759e-05	8.2658e-05	-2.92219	8.90004e-08	-1.2983	0.00346575	-1.18807	0.000400846	-0.529676	0.143214	-1.02424	0.000145361
CRIP2	-1.29766	0.211352	8.26143e-10	3.86984e-09	-1.28052	0.000324919	-1.22985	0.00309642	-1.49429	0.000172382	-1.87601	8.26309e-08	-0.676994	0.0370895
IL1RL1	-1.29745	0.406363	0.0014089	0.00288117	-3.15604	3.00975e-07	-0.363537	0.52246	-0.813321	0.0834289	-1.60098	0.00015331	-0.810766	0.0154475
PRKACA	1.29728	0.151886	1.32881e-17	1.2405e-16	1.82581	1.95181e-39	1.30011	1.55788e-13	1.10624	1.49233e-19	1.31675	6.81176e-22	0.953301	1.51753e-13
ZSCAN18	-1.29605	0.135138	8.7598e-22	1.10303e-20	-1.67432	1.53764e-09	-1.37127	5.6515e-09	-1.50739	1.17179e-11	-1.14255	2.05115e-07	-0.898075	2.87519e-05
TMEM104	1.29597	0.171296	3.85787e-14	2.72891e-13	0.775505	3.54957e-07	1.58333	6.35599e-24	1.12839	3.00797e-09	1.31447	3.50241e-14	1.67112	1.11409e-26
AVPR2	1.29466	0.56418	0.0217466	0.0353357	2.23536	4.3616e-12	-0.16365	0.385121	1.52705	0.000378893	2.81238	8.91602e-20	0.188855	0.211399
ZBTB46	-1.29324	0.131119	6.0151e-23	8.21695e-22	-1.55196	4.12779e-15	-1.27112	4.35602e-06	-1.60316	7.54018e-10	-1.15809	6.55625e-06	-0.989941	7.80329e-10
NLRP2	-1.29276	0.188373	6.75557e-12	3.90643e-11	-1.44689	0.00203734	-1.69432	0.00212223	-0.795339	0.122188	-1.74627	0.000150789	-1.10065	0.000150288
DOK3	1.29233	0.162596	1.8942e-15	1.50025e-14	1.40195	3.53313e-14	1.09545	1.85258e-10	1.29805	4.12607e-07	1.78673	2.00631e-23	0.870954	5.84969e-06
IQCH	-1.29173	0.115806	6.82809e-29	1.39274e-27	-1.70874	9.16321e-14	-1.26629	3.24156e-12	-1.22907	8.01365e-14	-1.435	5.04692e-18	-0.982421	9.10705e-13
RLTPR	-1.29127	0.0969328	1.74134e-40	6.44187e-39	-1.51773	2.09711e-09	-1.48521	1.66139e-10	-1.24245	1.26356e-08	-1.16538	3.11907e-09	-1.17998	2.52229e-09
C20orf96	-1.28989	0.165095	5.58344e-15	4.29096e-14	-1.8874	1.85841e-26	-1.18719	4.22751e-10	-1.27614	2.54282e-10	-1.2594	1.21673e-21	-0.872206	1.87642e-09
ZNF660	-1.2893	0.143151	2.12577e-19	2.27693e-18	-1.85031	5.98007e-14	-1.31482	9.54873e-09	-1.42514	1.4862e-14	-0.997064	1.03359e-09	-1.0341	3.77372e-11
FNIP2	1.28916	0.0936291	3.92651e-43	1.67045e-41	1.275	3.8361e-20	1.33268	4.09022e-13	1.72461	3.23806e-15	1.05887	1.88227e-09	1.19852	2.05329e-15
NPR2	-1.28811	0.0963032	8.40403e-41	3.14808e-39	-1.29284	1.61001e-05	-1.17267	6.16186e-09	-1.43521	6.76831e-08	-1.0129	6.1754e-06	-1.45055	3.5535e-19
CMTM4	1.28794	0.212005	1.23957e-09	5.69008e-09	0.704906	0.000483947	1.86329	1.02104e-23	1.11438	1.6537e-05	1.56854	1.7147e-12	1.16531	2.06783e-09
DPYD	1.28791	0.11982	6.01107e-27	1.08655e-25	1.54743	6.40903e-20	1.55995	9.95584e-12	1.15121	1.10399e-07	1.15861	1.8265e-07	0.983497	1.00032e-06
CCDC113	-1.28742	0.21608	2.55222e-09	1.12466e-08	-2.21644	1.4226e-14	-1.42828	1.29885e-07	-0.89472	0.000119083	-0.705985	0.00393166	-1.29017	1.04847e-24
CEACAM4	1.28739	0.244164	1.34485e-07	4.89605e-07	1.99259	5.99459e-12	1.58555	1.1525e-07	1.07849	0.000109153	1.29637	6.83022e-08	0.574888	0.0114878
LOXL1	-1.28722	0.412676	0.00181341	0.00362532	-1.76491	0.000130354	-0.560168	0.252296	-1.53649	0.00396201	-2.29178	5.82227e-09	-0.350905	0.262095
FBXO6	1.28718	0.177059	3.6001e-13	2.33448e-12	1.72215	3.78938e-28	0.987949	1.0177e-08	1.58779	7.53969e-13	1.3305	5.51957e-14	0.786381	0.000146247
ZNF681	-1.28703	0.13968	3.13788e-20	3.53962e-19	-1.04257	0.000209789	-1.61414	6.17939e-09	-1.23771	9.43907e-07	-0.87956	0.000721224	-1.53376	2.69078e-18
OSTF1	1.28678	0.108925	3.32961e-32	8.26299e-31	1.52439	1.02381e-47	1.4641	4.35597e-23	1.21702	3.14402e-25	1.31847	1.26287e-26	0.83111	5.35597e-07
STXBP4	-1.28677	0.119921	7.34493e-27	1.31568e-25	-1.74193	1.8084e-26	-1.29286	1.28652e-13	-1.13345	4.5124e-13	-0.995508	6.92853e-12	-1.29691	5.29392e-27
CD59	-1.28562	0.192325	2.31471e-11	1.27534e-10	-1.47299	1.40868e-10	-1.74504	2.613e-10	-1.47775	3.3943e-11	-1.12321	2.10939e-05	-0.688059	0.000629057
ZNF667	-1.28469	0.512101	0.012119	0.0206585	-1.97664	8.30839e-05	-2.0184	5.10903e-06	-1.90416	1.90544e-07	-0.673976	0.172635	0.00912316	0.965815
CES3	-1.28398	0.2578	6.34059e-07	2.12638e-06	-1.78183	6.09313e-05	-1.8109	1.84112e-05	-1.24911	0.00351663	-1.31661	0.000128854	-0.639115	0.00207392
SRD5A1	1.28283	0.304973	2.59519e-05	6.98778e-05	1.57144	1.17784e-32	1.58373	1.66311e-14	1.62882	4.79416e-24	1.27647	2.54565e-12	0.393917	1.25589e-05
TMEM119	1.28198	0.117937	1.60261e-27	3.01585e-26	1.52207	3.26719e-06	1.80958	8.73243e-06	1.30681	8.66163e-05	0.919898	0.00607968	1.21893	3.66125e-14
LCN2	1.28136	0.374163	0.000615682	0.00133955	0.541915	0.296993	1.55461	0.00943018	0.580828	0.218479	1.20232	0.00458374	2.43411	3.51971e-09
RABL5	-1.28025	0.25635	5.90932e-07	1.98623e-06	-1.72664	1.93752e-30	-1.41799	9.03444e-20	-1.70348	8.38941e-29	-1.10611	2.96792e-12	-0.46605	0.000163665
LCP1	1.28024	0.0792832	1.17959e-58	9.6905e-57	1.1606	1.90586e-35	1.58462	2.24019e-30	1.35338	8.68124e-25	1.2562	1.42834e-25	1.10499	4.47492e-17
ATP1B1	-1.27999	0.210913	1.28892e-09	5.90295e-09	-1.41564	3.30846e-08	-1.29833	2.87814e-06	-1.60116	7.19726e-11	-1.57585	1.55798e-13	-0.53167	0.016544
RAB7L1	1.27929	0.185136	4.84751e-12	2.84171e-11	0.970539	8.45328e-09	1.50108	1.26986e-13	1.59649	5.6698e-19	1.61109	1.37384e-23	0.735289	1.19997e-05
CAPN14	-1.2792	0.120357	2.19859e-26	3.79559e-25	-1.14367	0.00328008	-1.23958	3.69531e-05	-1.05073	0.000545575	-1.50069	1.77107e-09	-1.2893	1.8416e-10
MPL	-1.27906	0.230234	2.76814e-08	1.08682e-07	-2.26062	6.58887e-08	-1.39394	0.000237932	-1.18155	0.00140185	-0.797103	0.0138017	-1.01435	0.000344556
PTPN18	1.27895	0.107535	1.28125e-32	3.2822e-31	1.35846	2.39272e-43	1.46041	4.4867e-25	1.28602	8.03008e-15	1.4277	1.74685e-23	0.826595	4.19625e-08
BCL11A	-1.27879	0.0859369	4.4077e-50	2.51218e-48	-1.37456	2.70574e-10	-1.59818	2.30593e-13	-1.22081	7.66602e-11	-1.18485	2.5939e-10	-1.15739	2.90419e-12
FAM151B	1.27832	0.166421	1.57569e-14	1.15719e-13	1.58285	2.26969e-13	1.23219	8.29825e-07	1.17851	3.86613e-11	1.64328	1.79732e-17	0.842602	2.75757e-10
GPR132	1.27735	0.0921329	1.04411e-43	4.62359e-42	1.13233	2.26708e-15	1.48842	7.48146e-21	1.2951	2.19345e-08	1.04942	4.22118e-10	1.46707	9.59629e-16
SLC29A4	-1.27707	0.5016	0.0108965	0.0187219	-0.294794	0.285958	-1.34151	0.00255274	-2.41805	1.01654e-06	-2.43996	1.97947e-11	-0.124185	0.539217
ZNF300	-1.27661	0.244876	1.85548e-07	6.65537e-07	-1.85469	3.99465e-06	-1.49067	3.63636e-05	-1.36918	0.0280185	-1.26911	0.00723632	-0.604218	0.0536321
ARAP1	1.2753	0.144302	9.76872e-19	9.96276e-18	1.50578	2.89987e-41	1.49043	3.15947e-26	1.36153	1.11463e-22	1.32799	1.28249e-32	0.670728	1.6818e-06
NPR3	-1.27529	0.299097	2.00964e-05	5.49307e-05	-2.29823	1.75994e-06	-0.471119	0.426758	-1.13316	0.0285564	-0.796993	0.0678223	-1.49432	9.61962e-05
PLB1	1.27489	0.174154	2.47078e-13	1.62787e-12	1.56816	4.68332e-13	1.37741	2.83769e-16	1.28118	1.4196e-12	1.55586	3.44657e-21	0.588309	0.00195451
ZBTB12	-1.27231	0.270593	2.57725e-06	8.01992e-06	-2.10681	1.08887e-39	-1.04981	4.7081e-11	-1.12786	6.92468e-07	-0.73004	0.00116261	-1.30623	4.69925e-05
PGAM1	1.27215	0.142419	4.16686e-19	4.35019e-18	0.751078	1.3638e-06	1.60309	3.21503e-20	1.43459	5.34124e-29	1.3617	9.32642e-18	1.21509	1.39496e-13
BCL3	1.27013	0.274975	3.85483e-06	1.17289e-05	1.21623	4.19513e-13	1.5386	6.62978e-07	0.65616	0.0142006	0.761141	0.00429316	2.12306	3.66069e-27
SYNJ2	-1.26991	0.223575	1.34655e-08	5.49694e-08	-1.57045	2.61789e-11	-1.69528	6.89928e-09	-0.538277	0.0495259	-1.65106	7.6931e-12	-0.911488	9.43539e-06
ASAP1	1.26936	0.166999	2.93828e-14	2.09837e-13	1.02023	7.86128e-08	1.43488	1.22902e-16	0.789813	0.00047563	1.82914	1.65611e-25	1.20532	7.81915e-17
CAST	1.26802	0.0712789	8.50544e-71	1.28249e-68	1.3502	1.97639e-32	1.54703	6.44011e-15	1.12984	8.43049e-14	1.25344	3.95761e-13	1.1069	8.71185e-13
GPHN	-1.26784	0.113802	7.94437e-29	1.6149e-27	-1.42542	2.81351e-08	-1.29559	1.49794e-06	-1.5543	7.2833e-10	-1.06635	0.000339573	-1.03265	1.93133e-06
MMRN1	-1.2671	0.256885	8.11634e-07	2.6871e-06	-2.01243	5.62965e-06	-1.20093	0.0141019	-0.704202	0.143275	-0.696337	0.0809239	-1.61971	1.48113e-06
ARPC1B	1.26621	0.0987229	1.17385e-37	3.87339e-36	1.36695	1.9997e-37	1.30313	2.29601e-13	1.46501	6.6322e-21	1.30376	2.20647e-22	0.846085	1.45401e-07
IRF4	1.26617	0.300065	2.44668e-05	6.6133e-05	1.95372	5.0149e-09	0.888062	0.00845205	0.567647	0.0348598	0.965471	0.00106883	1.95272	3.51615e-15
CXCR2	1.26573	0.281395	6.85785e-06	2.00665e-05	1.34858	1.85591e-06	1.86787	4.1224e-07	1.19923	0.00180049	1.70461	1.64991e-05	0.3331	0.26545
ACTB	1.26413	0.125523	7.42832e-24	1.07705e-22	1.7068	1.18098e-38	1.30172	7.52762e-18	1.20285	2.84104e-22	1.17117	2.48426e-21	0.943387	1.01885e-12
CXCL1	1.26391	0.199865	2.55141e-10	1.26424e-09	0.408049	0.363074	1.79656	0.000536757	1.28098	0.00167448	1.41005	6.90301e-05	1.38992	2.02569e-05
IL1B	1.26267	0.445941	0.00463331	0.00859911	0.736308	0.00515899	-0.162181	0.595288	2.22257	2.19207e-07	1.36932	1.18104e-05	2.27312	9.85046e-11
BATF2	1.2624	0.252608	5.80906e-07	1.95473e-06	2.00324	4.7345e-11	1.36025	0.000656381	1.0422	0.0128082	1.26146	6.14556e-05	0.597652	0.0589648
GGT5	-1.26105	0.399271	0.00158646	0.00320847	-1.71075	7.82002e-05	-1.22831	0.00529158	0.325191	0.41882	-2.04254	4.78851e-08	-1.60003	7.53264e-09
C14orf79	-1.26082	0.0876838	6.99172e-47	3.52904e-45	-1.25648	2.12397e-33	-1.54199	2.08109e-19	-1.41178	1.30953e-16	-0.996678	1.48092e-06	-1.08826	4.41156e-15
ZNF74	-1.25905	0.146153	7.0182e-18	6.6788e-17	-1.62711	1.95089e-46	-1.20144	1.0616e-18	-1.33378	7.36044e-16	-0.651194	0.000247677	-1.39226	1.75352e-34
ANO5	-1.25856	0.238276	1.27808e-07	4.6701e-07	-1.59732	0.00272636	-0.848218	0.169272	-1.58979	0.00167893	-1.31091	0.0175264	-0.889079	0.0659423
FAM171B	-1.25853	0.305837	3.87093e-05	0.000101992	-1.76359	0.000238227	-1.57404	0.000246224	-0.857538	0.0114374	-1.90897	5.80973e-07	-0.460027	0.0926607
KIT	-1.25827	0.264351	1.93728e-06	6.12119e-06	-1.73575	6.75791e-06	-1.42073	4.18479e-05	-1.72195	7.64121e-10	-0.240512	0.458672	-1.20079	1.42033e-06
PFKFB2	1.25732	0.226955	3.02507e-08	1.18302e-07	0.921828	0.000136441	1.78441	1.15156e-08	1.00703	0.000521128	0.730055	0.0283573	1.82527	5.91711e-12
IL18RAP	1.25712	0.158166	1.89399e-15	1.50025e-14	1.0522	0.0145715	1.23687	0.00316035	1.08588	0.00405241	0.872081	0.0111946	1.66825	4.79317e-10
ZNF219	-1.25423	0.261127	1.56206e-06	4.99657e-06	-1.77679	2.63063e-28	-1.17532	1.29458e-06	-1.7379	1.76867e-19	-1.22574	1.62345e-15	-0.339034	0.0710803
TRIM16L	-1.2541	0.10104	2.25208e-35	6.70669e-34	-1.63953	9.79406e-18	-1.29688	1.55401e-08	-1.01261	2.40927e-06	-1.21121	1.99203e-11	-1.14811	9.43271e-19
NR4A2	1.25356	0.172716	3.93068e-13	2.54193e-12	1.76158	9.99264e-10	1.08126	0.00254548	1.36551	4.51921e-06	0.631137	0.0643814	1.26961	1.88428e-08
SYCP2	1.25333	0.241679	2.1494e-07	7.63377e-07	1.02196	0.000505649	1.83883	4.17781e-11	0.53012	0.0594548	1.18752	7.15043e-05	1.69413	1.78193e-08
PLEKHG4	-1.25203	0.103494	1.08651e-33	2.97528e-32	-1.55774	4.34976e-09	-1.40522	3.60889e-08	-1.26125	3.02536e-09	-1.05828	5.28144e-06	-1.10906	9.35749e-08
TSPO	1.25049	0.0776687	2.53862e-58	2.04325e-56	1.39918	1.53874e-18	1.20618	1.28906e-07	1.41769	3.18614e-15	1.21206	9.97068e-15	1.00753	1.96555e-09
WFS1	1.25006	0.248778	5.0398e-07	1.70891e-06	1.24909	0.00027168	1.3885	0.000220685	0.923739	0.00379599	0.594566	0.10678	2.01246	2.25637e-11
OCIAD2	-1.24967	0.208192	1.94308e-09	8.68841e-09	-1.49237	4.97114e-09	-1.54465	1.42472e-14	-1.43481	9.02993e-21	-1.37283	5.48364e-18	-0.432709	0.0169062
DAPL1	-1.24893	0.279346	7.78945e-06	2.25542e-05	-2.35072	3.93517e-08	-0.870433	0.0711673	-0.857799	0.051887	-1.3289	0.00048681	-0.865851	0.00791494
SOCS3	1.24889	0.292975	2.01887e-05	5.51639e-05	0.893181	0.000251129	0.637142	0.26115	1.8641	1.30996e-10	0.647394	0.0528754	1.89667	2.41588e-18
FAM114A1	1.24889	0.200357	4.56652e-10	2.20317e-09	1.32547	2.4822e-07	1.89558	4.43437e-22	0.704035	0.0074227	1.24963	1.23154e-07	1.02389	1.40147e-11
ADORA2A	1.24849	0.349062	0.000347978	0.000787445	1.21813	0.00066695	0.559699	0.021149	1.55608	1.0247e-08	0.608761	0.0785013	2.23243	1.58862e-22
FBXL13	-1.24734	0.206218	1.4608e-09	6.62895e-09	-2.19558	2.30795e-16	-0.927195	1.10926e-05	-1.44257	3.48061e-24	-0.728647	2.25436e-05	-1.07941	1.22976e-13
GDF11	-1.24712	0.227848	4.41328e-08	1.68984e-07	-2.10321	8.90216e-22	-1.02692	1.73365e-07	-0.997518	0.000596051	-0.722059	0.00410187	-1.3273	2.36496e-15
RAB23	-1.24692	0.148985	5.78994e-17	5.17014e-16	-1.61422	1.09062e-07	-1.01728	0.000138751	-1.19361	9.61442e-06	-0.755938	0.0214168	-1.51479	5.14417e-12
MDK	-1.24559	0.195665	1.94149e-10	9.76648e-10	-2.01428	8.54677e-10	-1.30178	8.68119e-06	-0.949157	0.00329184	-0.866186	0.0030895	-1.14988	0.000126658
COL6A3	1.24534	0.405607	0.00213837	0.00421518	0.110516	0.815886	2.43518	4.58286e-05	1.35034	0.00219235	2.02225	6.50245e-07	0.556985	0.0353494
C1QTNF3	-1.24522	0.112584	1.95261e-28	3.88955e-27	-1.55058	6.84398e-11	-1.35065	1.99437e-18	-1.48453	8.40418e-12	-1.05612	1.19886e-12	-0.956091	1.16066e-08
GPCPD1	1.24505	0.0761881	4.9744e-60	4.29384e-58	1.30757	5.39352e-32	1.07764	2.427e-17	1.31925	8.95969e-17	1.03617	9.89907e-12	1.43623	2.04295e-33
CLECL1	1.24424	0.398852	0.00181127	0.00362316	0.957959	0.0293975	2.57752	2.28768e-10	1.55348	0.00165896	0.505086	0.267703	0.615198	0.11869
LPHN3	-1.24354	0.375656	0.000931901	0.00196962	-0.664634	0.442972	-1.24203	0.0786815	-0.0738469	0.91422	-2.27155	1.19712e-05	-1.38691	0.00275457
EVI2A	1.24277	0.0797211	8.64843e-55	5.88687e-53	1.43394	9.52657e-28	1.20717	9.23835e-13	1.32714	4.51205e-18	1.22952	1.40718e-14	0.986103	1.04782e-11
SLC9A3	-1.24235	0.285527	1.35461e-05	3.79673e-05	-1.71423	3.2635e-05	-1.98662	1.60006e-06	-1.20556	0.0374775	-0.769743	0.0798093	-0.659487	0.0234778
AMPH	1.24205	0.510451	0.014964	0.0250988	0.308181	0.333433	-0.0120713	0.97272	1.91283	0.00203812	3.32891	1.02598e-09	1.0667	0.000499238
RHOBTB1	-1.24193	0.16112	1.27707e-14	9.48519e-14	-1.88376	1.19053e-23	-1.23313	2.31556e-11	-1.10537	1.35035e-09	-1.08658	4.06145e-09	-0.949886	4.09426e-13
CD302	1.24144	0.123163	6.79356e-24	9.91727e-23	1.58626	2.5195e-21	1.08169	1.46171e-11	1.21825	3.2512e-11	1.42688	5.68046e-19	0.91014	4.17606e-09
MAML2	1.24114	0.128668	5.1076e-22	6.49325e-21	1.55933	2.49176e-12	1.55715	2.64078e-06	0.915251	0.000860923	1.12078	1.0591e-06	1.07973	1.69259e-05
STON1	-1.24096	0.164634	4.78488e-14	3.35477e-13	-1.28309	6.78284e-06	-1.58084	0.00132384	-0.913745	0.0121035	-1.60271	1.13246e-13	-0.9018	4.38217e-05
FPR3	1.24082	0.38298	0.00119567	0.00247151	2.42506	2.07443e-08	1.44561	0.00258998	1.63388	0.000197274	0.247944	0.554441	0.613465	0.00862025
LRRC8C	1.23996	0.0682804	1.07247e-73	1.77434e-71	1.11481	4.65625e-16	1.29087	7.4942e-18	1.32558	1.32667e-13	1.0928	9.07989e-12	1.39879	1.04308e-21
NETO2	1.23989	0.18568	2.42894e-11	1.33457e-10	1.0654	6.99473e-05	1.24615	6.965e-06	1.57634	1.08512e-07	1.69442	9.37641e-10	0.680567	0.00794074
RHOB	1.23947	0.284379	1.30942e-05	3.67612e-05	1.19397	2.33299e-06	1.02362	0.00516899	2.27783	6.01455e-14	0.549908	0.0247496	1.19498	2.34358e-05
IFIT2	1.23936	0.343851	0.000312951	0.000715343	1.46932	2.8955e-12	1.30824	0.000361294	1.31003	0.000336078	-0.136952	0.704281	2.16329	9.56614e-12
AHR	1.23898	0.159482	7.92574e-15	6.00964e-14	1.18551	3.41683e-08	1.10334	0.00282293	1.55181	3.54817e-07	0.646652	0.0431655	1.56072	1.09875e-10
PTPLA	-1.23837	0.157257	3.41231e-15	2.66192e-14	-1.54781	5.54996e-08	-1.54096	7.53666e-09	-0.973908	3.185e-06	-1.48708	5.72857e-10	-0.883296	2.92861e-09
TNFRSF14	1.23831	0.0936394	6.35757e-40	2.33019e-38	1.54191	7.24398e-11	1.26986	2.1715e-06	1.02158	7.37502e-07	1.1447	2.9428e-08	1.27872	2.96364e-14
NOV	-1.23798	0.658094	0.0599496	0.0887767	-1.82575	1.28382e-05	-1.23552	0.00269733	-1.36576	0.000776164	-2.6781	7.18877e-14	0.879503	0.00717976
EXTL2	-1.23665	0.204306	1.42214e-09	6.47329e-09	-1.88833	2.67802e-29	-1.19108	1.51465e-11	-0.929351	3.52689e-05	-0.665521	0.000206007	-1.45212	4.32704e-34
CD52	1.23639	0.201528	8.51234e-10	3.98268e-09	1.48814	2.88791e-06	0.461443	0.275365	1.767	5.84403e-06	1.37742	2.12435e-05	0.982251	0.00152177
TP53INP2	1.2358	0.276426	7.79823e-06	2.25741e-05	1.31602	4.35373e-05	1.32713	0.0195038	0.646716	0.0378744	0.850568	0.0116985	1.99036	2.1144e-14
ADORA3	1.2358	0.267712	3.90917e-06	1.18882e-05	1.42743	6.56589e-08	2.36947	1.29404e-10	0.844282	0.000747426	0.425859	0.147132	1.26108	9.43293e-10
PARD6G	-1.2356	0.29622	3.02969e-05	8.09186e-05	-1.56918	4.23803e-05	-0.942919	0.0014075	-1.25699	0.00184898	-2.11985	9.53226e-09	-0.504596	0.0214724
TMEM63B	1.23487	0.102647	2.46482e-33	6.59796e-32	1.15116	1.45366e-12	1.49068	5.70456e-13	0.782024	0.0062478	1.42162	7.57375e-16	1.15365	4.86657e-11
CSPG4	1.23487	0.384522	0.00132068	0.002711	0.0109303	0.983349	1.08274	0.00318283	2.60004	3.23955e-10	1.4605	0.00269244	0.930956	0.00247843
RGS10	1.23427	0.137141	2.25714e-19	2.40924e-18	1.45621	1.57735e-08	0.939908	0.0135623	1.32311	0.00010211	1.27073	2.34596e-05	1.01831	0.000553393
HDAC9	1.23395	0.137343	2.60074e-19	2.76607e-18	1.02718	3.8331e-05	1.83015	3.92166e-10	1.07668	0.000167717	1.24144	6.29005e-06	1.11057	8.61211e-07
RAG1	-1.233	0.312731	8.05765e-05	0.000202666	-2.19298	6.43669e-10	-1.03202	0.0026413	-0.898251	0.000970425	-0.396285	0.119872	-1.71274	1.31712e-14
RASSF6	-1.23161	0.194244	2.28959e-10	1.14211e-09	-0.589345	0.199248	-1.63489	0.00032462	-1.85123	0.000488256	-1.4261	0.000994918	-1.05165	2.34207e-05
LRRC61	-1.23161	0.137695	3.73847e-19	3.91668e-18	-1.55255	1.9529e-11	-1.42527	1.0623e-13	-0.773967	0.000516251	-1.00406	6.50979e-08	-1.39094	3.93468e-15
BCAT1	-1.23158	0.186583	4.09233e-11	2.19783e-10	-1.43342	5.37307e-06	-1.16545	0.00210419	-0.580325	0.0894729	-1.11858	0.000495238	-1.63608	6.56705e-13
B3GNT1	-1.23153	0.138928	7.6834e-19	7.89006e-18	-1.57236	1.19243e-21	-1.05538	8.04599e-10	-1.40529	5.19149e-12	-0.771183	0.000117417	-1.31875	1.2336e-13
PERP	1.23133	0.375876	0.0010533	0.00220005	1.53409	0.000125619	0.71932	0.0497574	0.884576	0.00644803	0.55757	0.165889	2.34274	4.87557e-20
SARDH	-1.23114	0.106647	7.90732e-31	1.81838e-29	-1.35328	4.52523e-07	-1.27798	3.82896e-05	-1.0346	8.38013e-05	-1.16066	2.77732e-08	-1.31754	1.43125e-11
CASP3	-1.23059	0.17411	1.57305e-12	9.6838e-12	-1.73266	3.28164e-19	-1.30138	1.06087e-07	-1.03694	4.26245e-08	-1.35008	1.69181e-10	-0.721449	0.000746123
SOX12	-1.23014	0.215502	1.14146e-08	4.69676e-08	-2.10793	8.94177e-28	-1.11733	5.0688e-07	-1.20977	4.45226e-15	-0.917683	2.21285e-08	-0.836924	6.70568e-09
PLAC8	1.2298	0.104298	4.33175e-32	1.07054e-30	1.44794	1.31638e-16	0.853697	0.000146021	1.25646	9.12241e-09	1.39624	7.32423e-19	1.07583	4.13338e-10
UBXN10	1.22955	0.463945	0.00804412	0.0142401	1.3879	0.000333053	0.0787175	0.881858	0.149596	0.735946	1.91339	1.07971e-05	2.46573	1.59127e-10
SETBP1	1.2295	0.159453	1.25117e-14	9.32082e-14	1.78195	1.17984e-06	1.3669	0.000126789	1.26991	7.80305e-06	0.724669	0.00378224	1.26746	1.76777e-10
KIF6	-1.22879	0.277218	9.31186e-06	2.66834e-05	-2.15245	2.85023e-08	-1.52665	3.4574e-05	-1.02015	0.00501809	-1.02172	0.00790196	-0.66972	2.64426e-06
PPARD	1.2272	0.0986183	1.5081e-35	4.52505e-34	1.08673	1.50504e-08	1.37085	6.12577e-12	0.841585	0.000635985	1.22829	1.9531e-10	1.43512	4.23627e-18
PTPRN2	1.22634	0.170293	5.96049e-13	3.79281e-12	0.774342	0.00501369	0.962948	0.00846703	1.18168	7.33019e-06	1.73054	1.53194e-11	1.36246	2.60223e-07
SLC12A2	-1.22611	0.12155	6.28882e-24	9.22566e-23	-1.56427	9.04659e-20	-1.46786	6.7401e-14	-1.1369	3.44571e-10	-1.12037	4.79127e-16	-0.884308	1.81278e-07
ADRBK2	1.22609	0.151913	6.97026e-16	5.69868e-15	1.61974	8.86125e-37	1.31927	3.27347e-13	0.911456	3.28441e-07	1.36779	1.48057e-20	0.893159	1.37597e-12
SLC12A9	1.22606	0.0761121	2.22062e-58	1.79946e-56	1.25063	9.98304e-24	1.5263	6.13785e-11	1.32613	8.31062e-16	1.12706	3.31199e-10	0.98841	1.75828e-08
SLC22A4	1.22578	0.114553	1.01194e-26	1.79379e-25	1.14999	2.95534e-07	1.43138	1.24385e-13	0.670085	0.0114286	1.32015	8.9216e-13	1.33318	1.00045e-13
MAP2K1	1.22539	0.0597276	1.54082e-93	6.11807e-91	1.28589	2.37446e-39	1.38543	1.45868e-23	1.01747	2.15643e-10	1.25679	9.98973e-19	1.10686	5.56466e-19
TRIM36	1.22531	0.284029	1.60306e-05	4.45017e-05	0.834037	0.0173976	2.20868	1.52365e-08	0.453255	0.210241	0.987057	0.000884908	1.63675	4.35081e-12
PTCH1	-1.22484	0.397662	0.00206935	0.00408723	-0.769086	0.0525502	-1.19797	0.0103108	-2.877	9.01483e-10	-1.06485	0.0043697	-0.39775	0.223567
ULK2	1.22462	0.133609	4.92039e-20	5.48285e-19	1.32601	1.45901e-13	1.38832	2.00592e-06	0.839996	0.000295322	1.59525	2.4124e-14	1.01223	3.76053e-09
PDE4B	1.22447	0.166702	2.05379e-13	1.3637e-12	1.08456	6.85027e-05	1.4891	1.95094e-07	0.853429	0.00179517	0.95102	0.00253511	1.71252	2.91276e-10
PSRC1	1.22395	0.29112	2.61892e-05	7.04689e-05	0.938771	0.00228106	1.11199	1.55218e-05	1.35132	6.87849e-06	2.21076	3.96791e-16	0.460775	0.137576
OPLAH	1.22339	0.195577	3.96801e-10	1.93163e-09	0.507057	0.0454778	1.67667	8.46489e-08	1.31512	2.88552e-07	1.48436	1.76976e-09	1.1996	5.42683e-07
PPARGC1A	1.2233	0.2666	4.46376e-06	1.34545e-05	1.49168	0.000113062	1.4432	0.00156297	0.758964	0.0347471	2.09833	1.00511e-05	0.597093	0.0889013
NGFRAP1	-1.22296	0.123987	5.98379e-23	8.19297e-22	-1.69021	7.45116e-11	-1.27721	1.9099e-05	-1.20852	1.60398e-07	-1.0514	6.22915e-06	-0.970136	5.11791e-05
HTATIP2	1.22254	0.132179	2.26279e-20	2.5769e-19	1.12633	7.87367e-16	1.48792	3.21802e-11	1.36949	1.62788e-08	1.43969	5.56076e-17	0.738545	0.000246811
TNFRSF11A	1.22241	0.326814	0.000183745	0.000435489	0.649468	0.122803	2.59139	2.31743e-10	0.703651	0.0417186	1.39928	5.20545e-05	0.85957	0.00164996
NDRG2	1.22177	0.107018	3.45647e-30	7.69598e-29	1.50767	2.39948e-06	1.51345	2.58318e-07	1.3046	2.8472e-10	1.14683	2.44663e-06	0.955185	1.29166e-06
FBXL5	1.22147	0.053218	1.39806e-116	1.85042e-113	1.33766	5.0102e-33	1.19733	4.4376e-21	1.24888	3.76544e-23	1.18957	7.41474e-25	1.12385	6.86237e-22
RAB3C	-1.22093	0.313968	0.000100778	0.000249371	-1.54201	0.00308019	-0.815802	0.115444	-1.96313	1.24715e-06	-1.48021	0.000148976	-0.387553	0.24557
EPDR1	-1.22048	0.274436	8.69825e-06	2.50274e-05	-1.92904	7.4087e-14	-0.99146	1.37622e-05	-0.973163	3.71092e-06	-0.394681	0.117603	-1.79086	8.10902e-23
C9orf9	-1.21868	0.0844847	3.61129e-47	1.84625e-45	-1.37881	4.83185e-13	-1.39405	5.4732e-12	-1.21353	5.20233e-07	-1.12234	3.43601e-08	-1.08487	1.09773e-13
DEGS2	-1.21809	0.128521	2.59861e-21	3.16186e-20	-1.23476	6.00139e-05	-1.41621	3.27197e-06	-0.999295	0.00430649	-0.965429	0.000415474	-1.37945	6.78819e-09
KIAA1147	-1.21764	0.107848	1.46551e-29	3.11734e-28	-1.39918	2.60566e-14	-1.34203	7.92338e-17	-1.40022	1.1744e-23	-1.08658	6.59976e-12	-0.832237	1.93795e-06
VAV2	1.21762	0.0799261	2.09094e-52	1.31091e-50	1.25325	2.0137e-10	1.36911	9.24037e-16	1.38288	7.61797e-16	1.19714	4.51569e-14	0.971618	3.22368e-11
ZNF821	1.21753	0.223629	5.19785e-08	1.98007e-07	0.984432	6.45559e-07	1.43946	2.68789e-10	0.79948	0.00274549	0.871397	0.000315331	1.91554	9.0388e-25
IMPDH1	1.2175	0.107504	9.85108e-30	2.11816e-28	1.49308	9.69585e-35	1.25545	2.06127e-17	1.18264	2.22488e-21	1.30059	6.86282e-28	0.858392	1.65548e-12
RGS19	1.21683	0.157166	9.763e-15	7.36056e-14	1.48734	3.1651e-27	1.0434	3.10648e-08	1.26319	5.57298e-15	1.55711	2.21695e-28	0.6417	0.000753418
HDHD1	1.21615	0.155125	4.51206e-15	3.49692e-14	1.5064	5.41083e-20	1.13629	7.19702e-08	1.09904	1.75625e-10	1.58082	1.63034e-18	0.719058	0.000209552
TFR2	-1.21439	0.30393	6.45228e-05	0.000164687	-2.29835	1.88771e-16	-0.631456	0.260069	-0.946247	0.00522758	-1.03835	0.000103336	-0.935778	0.000407995
NAGK	1.21408	0.201264	1.61686e-09	7.30652e-09	1.94591	5.14432e-31	1.29078	1.35517e-14	1.05941	1.83106e-09	1.04685	3.09661e-12	0.747954	1.95633e-07
GZMA	1.2136	0.149814	5.4646e-16	4.51417e-15	1.25901	0.000650181	0.512179	0.234746	1.43324	8.55378e-05	1.1424	0.000594439	1.37289	7.95497e-08
RELT	1.21173	0.109929	2.96731e-28	5.83277e-27	1.24386	3.58718e-25	0.942317	1.14778e-08	1.13805	6.16258e-09	1.08318	4.94656e-09	1.56573	1.10343e-29
ZNRF1	-1.21104	0.201824	1.96748e-09	8.78765e-09	-1.88963	1.42399e-24	-1.17511	3.54025e-08	-1.20941	7.03751e-13	-0.564557	0.00237174	-1.21326	4.17687e-16
B2M	1.21068	0.0962908	2.96769e-36	9.11113e-35	1.54267	1.1239e-27	0.991401	1.37205e-06	1.21263	4.82198e-16	1.04487	1.21431e-18	1.21466	1.87939e-18
DHRS3	1.20975	0.373676	0.00120613	0.00249088	0.565072	0.0399486	1.14955	0.0011548	0.644388	0.053218	1.28005	0.000520602	2.36303	1.08994e-20
IL21R	1.20974	0.151529	1.4223e-15	1.13784e-14	1.70304	5.08635e-10	1.36964	0.000340726	1.20165	0.000271489	1.11944	3.39499e-05	0.922027	8.63097e-09
PPT1	1.20972	0.0773092	3.44154e-55	2.38347e-53	1.37282	5.00998e-28	1.2699	6.93889e-16	1.24294	5.92435e-14	1.21077	6.32291e-16	0.938646	3.02734e-11
CLIC2	-1.20937	0.157491	1.60407e-14	1.17658e-13	-1.13116	0.00241889	-1.28624	0.00183646	-1.10424	0.00351281	-1.69745	2.4608e-06	-0.977498	0.000529441
CYBA	1.20887	0.113598	1.90738e-26	3.31689e-25	1.62143	8.97682e-25	1.17916	4.13946e-10	1.25168	2.65922e-14	1.07689	3.03355e-20	0.95511	4.91995e-11
ABCA1	1.20829	0.357045	0.00071404	0.00153809	0.720967	0.00173964	1.38238	1.11737e-08	0.721977	0.0250845	0.652682	0.0247188	2.53919	1.85472e-21
LNX1	-1.20696	0.283161	2.0219e-05	5.52278e-05	-0.32711	7.62817e-05	-0.825955	2.10956e-06	-2.30558	5.53698e-09	-2.287	5.88361e-10	-0.880455	8.29324e-13
FAM117A	-1.20661	0.132118	6.67458e-20	7.3482e-19	-1.27554	2.83142e-16	-1.53406	2.54339e-18	-0.789806	7.88531e-05	-0.900187	1.46891e-05	-1.40615	5.87394e-32
TEKT2	-1.20646	0.399669	0.00253906	0.00492995	-2.54519	4.19198e-10	-0.481885	0.157363	-1.31825	4.47131e-05	-1.61237	2.41439e-09	-0.210114	0.365162
ZNF792	-1.20634	0.136808	1.1676e-18	1.17968e-17	-1.58913	6.63792e-18	-1.36847	2.60622e-16	-1.29001	5.58873e-11	-0.885412	4.23291e-08	-0.919249	7.18945e-07
SOX18	-1.20623	0.310878	0.000104422	0.000257425	-2.25757	0.000340213	-1.30431	0.00401774	-0.356876	0.558715	-0.53734	0.217827	-1.60346	9.07786e-06
RAVER2	-1.20623	0.12235	6.27695e-23	8.56484e-22	-1.69263	6.86477e-16	-1.22501	1.57339e-09	-1.1704	6.09071e-11	-1.07981	1.51754e-07	-0.953667	5.00419e-10
TNFSF14	1.20616	0.232408	2.10491e-07	7.48469e-07	0.804114	0.00104874	0.977952	8.93269e-05	2.00518	3.50201e-06	1.87525	2.34832e-09	0.776821	1.51269e-05
LRRC32	1.20606	0.350383	0.000577181	0.00126386	0.126534	0.779268	1.21652	0.00715979	0.954289	0.0350933	1.47506	0.00188239	2.19318	4.65752e-08
SCD5	-1.20476	0.153703	4.56938e-15	3.53445e-14	-1.51543	2.05061e-11	-1.45704	1.79285e-07	-0.928895	0.000129027	-1.42475	1.98682e-08	-0.889634	4.0928e-14
AHDC1	-1.20455	0.193649	4.96278e-10	2.38758e-09	-1.63104	6.71924e-29	-0.981608	2.19378e-06	-1.69203	8.02832e-12	-1.05022	5.27358e-11	-0.711684	2.28526e-05
ZNF439	-1.20435	0.138649	3.74487e-18	3.65347e-17	-1.58005	8.49957e-11	-1.11736	4.77785e-06	-1.48557	3.07254e-11	-0.792236	0.000112747	-1.1264	6.49029e-11
MFSD7	1.20363	0.113333	2.39866e-26	4.12306e-25	1.23537	3.11769e-08	1.31865	1.47236e-05	1.29384	5.35209e-08	0.831917	0.0035917	1.267	1.66447e-07
EGFL7	-1.20353	0.204258	3.81102e-09	1.6526e-08	-1.88251	6.66524e-07	-1.06816	0.00904086	-0.578737	0.156019	-1.32533	0.000783401	-1.11699	0.000389791
CUBN	-1.2034	0.148531	5.40701e-16	4.46969e-15	-1.64261	2.92204e-10	-1.33312	2.80634e-09	-1.22765	1.30404e-08	-1.22448	4.3623e-11	-0.726993	6.31339e-05
FAM161A	-1.20263	0.146386	2.11255e-16	1.80392e-15	-1.69674	2.47401e-14	-1.21454	1.95851e-10	-0.859523	0.000222505	-0.836074	1.78452e-05	-1.36562	1.49804e-28
ATL1	-1.20236	0.0885073	4.92167e-42	1.97397e-40	-1.32514	6.62834e-10	-1.1338	1.76079e-08	-1.36831	5.69717e-10	-1.15558	1.80761e-07	-1.11747	1.27107e-12
PCOLCE2	1.2014	0.323901	0.000207953	0.000489237	2.55225	0.000192198	0.57407	0.353563	0.980375	0.0587922	0.609327	0.204038	1.55195	0.000500697
GPR183	1.20014	0.349862	0.000602873	0.00131312	1.15297	9.9178e-06	0.724043	0.00250943	1.43783	9.95531e-09	0.212434	0.565487	2.35649	3.04584e-23
PHLDA1	1.19965	0.32592	0.000232502	0.000542838	1.14938	3.31874e-05	1.31324	9.03331e-06	0.949534	0.0146107	0.160566	0.694199	2.22465	6.19264e-17
MCF2L	-1.19955	0.217853	3.66604e-08	1.41693e-07	-0.910486	0.019987	-1.38002	0.000287518	-1.94052	1.26597e-10	-0.880923	0.00427902	-0.900693	0.000230305
PEA15	1.19916	0.107968	1.16479e-28	2.35169e-27	1.43322	2.27304e-34	1.28611	1.4094e-13	1.32874	3.09337e-25	1.07219	8.4337e-14	0.875532	3.37339e-12
MYD88	1.19905	0.157464	2.64135e-14	1.89199e-13	1.6216	4.05044e-43	1.47244	7.27898e-16	0.723959	5.90658e-05	1.11304	2.85471e-18	1.03011	1.65367e-14
CYP4F22	1.19901	0.307451	9.62522e-05	0.000238965	1.57529	0.00244244	0.232123	0.600161	2.03624	0.00165805	0.840351	0.0182162	1.6381	1.07919e-05
ZNF503	1.19893	0.282434	2.18598e-05	5.94099e-05	0.629971	0.0555611	1.71316	1.64169e-05	0.495926	0.212917	1.27303	0.000838096	1.87661	2.73024e-08
NFKBIA	1.1988	0.211909	1.53899e-08	6.22916e-08	1.45489	8.52506e-11	0.86276	0.00134235	1.37297	1.16479e-06	0.524626	0.0554625	1.69285	1.45307e-14
PHOSPHO2	-1.19846	0.119491	1.12782e-23	1.61279e-22	-1.57168	5.65894e-19	-1.40302	5.25832e-17	-0.907418	4.08332e-08	-0.960861	1.63714e-11	-1.19487	2.2582e-19
RASSF2	1.19796	0.102226	1.02114e-31	2.46231e-30	1.31906	1.69572e-31	1.38545	1.87281e-25	0.780673	4.72233e-09	1.24413	2.26545e-19	1.2446	2.75767e-27
CNRIP1	-1.19751	0.272738	1.12982e-05	3.1998e-05	-2.1304	1.97649e-07	-1.01062	0.00898993	-0.565969	0.0727537	-0.828131	0.014907	-1.57849	2.1155e-06
TADA2B	1.19571	0.154135	8.66031e-15	6.54579e-14	1.32085	2.27253e-26	1.20117	4.6186e-26	0.532693	0.00252835	1.25185	1.96754e-13	1.61802	1.75065e-28
C9orf43	-1.19542	0.211793	1.65891e-08	6.68503e-08	-1.34027	4.50476e-13	-1.97832	2.4513e-10	-1.30477	1.62394e-06	-0.669201	0.0103694	-0.753996	0.00363639
WNT10B	1.19504	0.239083	5.7803e-07	1.94561e-06	0.375715	0.380481	1.12148	0.00153969	1.03271	0.00125002	1.24185	7.50261e-06	1.90303	8.33801e-14
REEP5	1.19297	0.224043	1.01099e-07	3.73424e-07	1.87634	9.65811e-34	1.18858	1.10338e-09	0.624129	0.000657344	1.30115	3.95794e-11	0.952731	5.08842e-08
BLVRB	1.19251	0.280077	2.06467e-05	5.63187e-05	1.96125	9.24425e-20	1.5756	7.48012e-09	0.342492	0.349406	1.20265	7.80799e-07	0.721277	0.00458165
PTGER2	1.19216	0.130101	5.034e-20	5.59375e-19	1.06637	8.67182e-08	0.733279	0.00265687	1.36751	8.53846e-07	1.52128	8.45096e-13	1.25604	1.41253e-10
RASGRP3	-1.19177	0.298434	6.5134e-05	0.000166105	-2.08775	5.26375e-13	-0.96367	0.00107845	-1.59889	3.99946e-11	-0.933418	0.000774113	-0.415216	0.063413
MGLL	1.1916	0.18778	2.21379e-10	1.10755e-09	0.582535	0.0603944	1.31694	0.000171187	1.69552	1.58549e-08	1.02752	0.00119345	1.31793	3.94389e-06
SMPDL3B	-1.1911	0.235866	4.41993e-07	1.51207e-06	-2.06127	1.95209e-10	-1.08668	0.00195785	-1.16506	0.00157972	-0.860376	0.00980535	-0.800195	0.00540204
GCNT2	1.19093	0.158958	6.77633e-14	4.66475e-13	1.466	7.85518e-11	1.52184	5.76408e-08	0.478995	0.19565	1.03133	0.000127111	1.17386	1.41077e-06
BHLHE41	-1.18982	0.359138	0.000923015	0.00195154	-1.24725	0.00119431	-0.753214	0.0231628	-1.98433	1.37501e-07	-1.88994	4.32295e-08	-0.142872	0.651082
CD55	1.18979	0.0677609	5.11206e-69	7.24939e-67	1.17518	4.40701e-16	1.17027	2.52484e-12	1.36566	5.66925e-15	1.13807	1.30253e-12	1.1523	7.71633e-20
PKD2	-1.18875	0.183758	9.85914e-11	5.0951e-10	-1.89352	8.89425e-24	-1.23294	1.03409e-08	-1.13574	4.88996e-12	-0.890683	1.06611e-09	-0.83858	5.33134e-07
C1orf54	1.18862	0.278721	2.00304e-05	5.47756e-05	0.308074	0.0310806	1.43397	9.55628e-07	1.61035	2.97355e-09	1.43845	2.74512e-12	1.26009	1.03781e-13
RBP5	-1.18747	0.298872	7.09188e-05	0.000180009	-1.18059	0.000104755	-0.763674	7.54985e-05	-2.50281	2.37299e-07	-1.59128	1.01053e-08	-0.396027	0.00997272
GCA	1.18647	0.207631	1.1014e-08	4.53661e-08	1.72418	5.75624e-23	1.09665	3.03013e-07	0.977014	1.32364e-07	1.52468	1.70699e-23	0.578762	0.00167048
IFIT1	1.18637	0.413134	0.00408341	0.0076625	2.61449	6.49991e-17	0.957101	0.0269525	0.20862	0.632134	0.51626	0.137675	1.47956	9.95014e-11
SMAD1	-1.18558	0.102866	9.8232e-31	2.24595e-29	-1.5987	1.22192e-09	-1.01353	0.00013421	-1.3352	3.5648e-15	-1.00622	2.51766e-06	-1.05216	5.08234e-11
LYST	1.18551	0.141958	6.76145e-17	6.01063e-16	1.16208	3.79762e-10	1.3046	1.45919e-09	0.915804	1.85906e-05	1.61269	6.36733e-21	0.873167	1.77827e-05
HDAC4	1.18535	0.120122	5.73767e-23	7.86503e-22	1.14971	3.6393e-15	1.4602	1.8482e-28	0.702424	2.09987e-05	1.39941	2.49214e-24	1.15994	1.66319e-24
SLC29A2	-1.18491	0.15167	5.60866e-15	4.30757e-14	-1.7565	3.39605e-10	-0.890827	0.00268119	-0.823237	0.0103827	-1.20446	1.8251e-07	-1.16603	3.5148e-07
RAB24	1.1829	0.135071	1.99492e-18	1.98858e-17	1.59927	9.35896e-19	1.41	5.96018e-13	1.02144	1.02555e-08	0.85422	2.08988e-12	1.12645	9.84381e-16
ZC3H12D	1.18288	0.0694196	4.18081e-65	4.65438e-63	1.24065	2.10365e-12	0.958173	1.0485e-07	1.23978	1.4597e-09	1.24466	8.61204e-13	1.20195	2.00251e-29
KRT23	1.18251	0.289393	4.38554e-05	0.000114538	0.54086	0.309118	2.22738	0.000376716	0.671124	0.237027	1.4942	0.00346095	1.13973	0.0396789
FRAT2	1.1825	0.126023	6.40151e-21	7.55747e-20	1.40559	1.95123e-21	1.12111	8.92763e-11	1.0005	3.73729e-11	1.55041	1.59189e-18	0.875936	3.86389e-10
IL10RB	1.18224	0.0687987	3.4942e-66	4.1623e-64	1.33761	8.80758e-39	1.05017	2.31224e-14	1.20229	5.39736e-17	1.2621	8.65993e-21	0.984283	6.98937e-13
BBC3	1.17956	0.181904	8.90214e-11	4.62663e-10	1.56386	1.34911e-19	1.12311	0.000168072	0.773033	0.00570138	0.758511	0.00134918	1.51407	3.72279e-14
C5orf54	-1.17927	0.253699	3.34668e-06	1.02561e-05	-1.20378	2.07735e-06	-1.043	1.14773e-06	-1.11091	3.87723e-08	-0.485938	0.0515637	-1.98749	9.37962e-28
TMEM2	1.17835	0.123995	2.0353e-21	2.49943e-20	1.56815	8.03569e-20	1.0946	3.08569e-06	0.798327	4.29183e-05	1.192	6.75246e-09	1.17863	5.81442e-18
NHLRC4	-1.1778	0.183484	1.37099e-10	6.99708e-10	-1.58987	1.31857e-16	-1.14308	1.4744e-09	-0.836366	5.89422e-05	-0.709659	0.000165671	-1.56382	1.86313e-26
STXBP1	-1.17759	0.223173	1.31604e-07	4.7985e-07	-1.94024	4.28482e-09	-0.960242	0.00500671	-1.41833	3.6323e-06	-1.02179	0.000881092	-0.697741	0.000560309
HABP4	1.17702	0.143074	1.92472e-16	1.64944e-15	1.03291	3.78561e-06	1.04458	7.69392e-05	0.731002	0.00226462	1.49534	6.89163e-12	1.43367	1.41464e-21
MAP3K6	1.17652	0.220469	9.47965e-08	3.52e-07	1.53412	2.12377e-13	1.82032	3.96168e-14	1.16686	1.63071e-09	0.847179	9.53034e-05	0.543895	0.00982199
ZC3H12B	-1.17414	0.121022	2.96028e-22	3.83709e-21	-0.869499	0.0248067	-1.15576	4.56061e-09	-1.58279	0.000580998	-1.06672	0.0167368	-1.21671	4.98721e-10
TNFRSF18	-1.1738	0.34657	0.000706836	0.00152395	-1.75455	1.48972e-06	-1.05009	0.00710312	-0.842781	0.0151792	-2.07684	1.51603e-08	-0.221934	0.460514
ZNF415	-1.17351	0.154016	2.54785e-14	1.82721e-13	-1.20908	0.000961844	-0.947653	0.0300433	-1.36755	0.000519538	-1.08337	0.00618627	-1.18822	1.25909e-06
PIK3C2B	-1.17348	0.151646	1.00756e-14	7.58666e-14	-1.55628	4.76249e-13	-1.06349	1.71436e-07	-1.3277	1.78694e-09	-1.28241	3.02209e-09	-0.711105	6.34338e-05
CDC42EP4	1.17329	0.313742	0.000184261	0.000436538	1.02325	8.95284e-05	1.18668	0.000403528	0.358657	0.258218	1.0176	0.000495444	2.22252	1.26098e-17
ITM2C	-1.17297	0.2092	2.05957e-08	8.21345e-08	-1.74298	1.75834e-10	-1.31207	2.59777e-06	-1.33231	2.0531e-08	-1.07671	1.04284e-06	-0.478077	0.0351664
SYTL3	1.17259	0.262224	7.76021e-06	2.24844e-05	1.25443	4.31822e-06	1.92698	4.83652e-09	0.260812	0.365156	1.00969	0.00143425	1.43131	1.54851e-09
ZNF438	1.17258	0.128179	5.80186e-20	6.41111e-19	1.14246	1.18279e-11	1.54246	6.36617e-14	0.746667	0.000432722	1.36841	2.51955e-15	1.02966	1.71633e-07
AGFG1	1.17217	0.164093	9.11108e-13	5.71517e-12	1.2389	3.82395e-26	1.22806	1.85268e-25	0.664548	2.54322e-07	1.0364	6.12948e-12	1.6798	9.59647e-42
P2RY6	1.17147	0.248685	2.46946e-06	7.69051e-06	1.93524	1.58301e-05	1.50535	7.79808e-05	1.05757	0.0083568	1.16839	3.61436e-05	0.623817	5.37469e-08
CYSLTR2	-1.17021	0.221309	1.23889e-07	4.53385e-07	-0.97102	0.00022082	-1.73337	1.54143e-06	-0.396738	0.142368	-1.53048	1.12185e-10	-1.29142	1.77885e-08
FLNB	1.1701	0.101171	6.16024e-31	1.43602e-29	0.830394	9.01874e-05	1.37373	5.82902e-08	1.228	7.20536e-07	1.21767	1.08178e-08	1.28089	2.76342e-09
MAP3K8	1.16972	0.199793	4.77918e-09	2.04342e-08	1.48503	2.14887e-15	1.08983	1.21069e-06	1.0542	6.44127e-07	0.472338	0.0465541	1.64881	1.15218e-22
IQCD	-1.16964	0.130986	4.27753e-19	4.46182e-18	-1.40182	0.000965091	-1.31288	7.99628e-07	-0.831966	0.0326507	-1.34125	1.17432e-05	-1.03297	1.82614e-06
OLFML2B	1.16919	0.303066	0.000114374	0.00027993	1.92717	4.46316e-09	1.82146	8.63528e-07	0.27792	0.420416	1.04992	0.00075729	0.799729	0.010116
CNKSR3	-1.16871	0.423245	0.00575699	0.0105148	-2.4972	5.93677e-13	-0.811955	0.0143922	-1.2887	2.13425e-06	-1.23291	0.000125915	-0.138262	0.281252
ATG3	1.16862	0.0553528	6.14397e-99	2.92748e-96	1.25162	9.09824e-38	1.39336	1.03153e-18	1.04079	2.9972e-30	1.17278	2.44729e-29	1.09863	2.00842e-18
EIF5A2	1.16733	0.177896	5.31443e-11	2.8274e-10	0.858488	0.000534823	1.42139	3.97526e-07	0.657563	0.0372184	1.13075	3.87289e-06	1.59405	3.63278e-19
EPHB3	1.16731	0.360531	0.00120475	0.00248847	0.245444	0.514568	2.77457	1.58966e-10	1.09045	0.00429755	1.08646	0.00505507	0.804403	0.000200076
ST18	-1.16731	0.239241	1.06505e-06	3.4749e-06	-1.41838	0.0312258	-2.09437	0.000305249	-1.20723	0.0179705	-1.12841	0.0289549	-0.678464	0.0528113
ATP8B1	-1.16724	0.464453	0.0119661	0.0204095	0.143821	0.468917	-0.319226	0.162591	-1.92422	0.000549103	-3.86274	3.85708e-16	-0.459412	0.0015534
NTN5	-1.16386	0.247553	2.58299e-06	8.03568e-06	-1.34508	0.00241672	-1.1912	3.81326e-07	-1.31923	0.000581916	-1.62857	1.28224e-15	-0.4119	0.0791893
MACROD1	-1.16373	0.168858	5.50996e-12	3.21424e-11	-1.72836	5.07193e-18	-1.25848	1.01673e-06	-0.826425	4.32072e-05	-1.16754	1.21753e-10	-0.84607	3.55961e-05
ZEB1	-1.16315	0.154468	5.07288e-14	3.54417e-13	-1.40732	5.37207e-08	-1.55944	6.94373e-09	-1.32588	5.02256e-09	-0.797762	0.000765323	-0.838006	2.69938e-05
PITPNM1	1.163	0.122541	2.29465e-21	2.80347e-20	1.1598	2.40007e-13	1.35463	3.52932e-15	1.18701	6.18855e-10	1.37999	1.32318e-24	0.679749	0.000166856
SPATA9	-1.16289	0.14757	3.26794e-15	2.55431e-14	-0.996361	1.33898e-05	-0.869688	0.0104831	-1.2143	0.00737475	-1.81245	8.71499e-07	-1.1918	4.24613e-05
ICOS	1.16281	0.271014	1.78191e-05	4.91118e-05	1.51124	0.000166876	0.131533	0.750861	1.26732	0.00050397	0.990053	0.0092045	1.72635	1.96216e-10
CDH13	1.16219	0.619491	0.0606507	0.0896478	2.9688	1.88574e-16	1.82431	7.38629e-08	0.976984	0.148641	-0.375335	0.525377	0.281049	0.00563063
GRINA	1.16153	0.0735706	3.76817e-56	2.67181e-54	1.12687	1.37592e-15	1.15436	2.01509e-08	1.08636	1.55219e-09	1.09181	8.82566e-08	1.26704	2.54451e-21
CACNB3	-1.16093	0.165387	2.22694e-12	1.34656e-11	-1.74048	1.88723e-11	-0.996128	3.36615e-05	-0.778213	0.00205049	-1.41893	8.43963e-13	-0.922555	5.86027e-09
PSAT1	1.16047	0.169174	6.90288e-12	3.98774e-11	0.935063	0.0084537	1.58352	0.000443352	0.914437	0.0366615	0.880549	0.00638576	1.62731	5.20473e-06
CC2D2A	1.16026	0.173644	2.3595e-11	1.29942e-10	1.65957	1.46811e-09	1.15534	3.00813e-06	0.987247	0.0276344	1.35337	0.000574917	0.81726	1.96397e-07
CRIP1	1.16022	0.161023	5.78915e-13	3.68575e-12	1.44343	3.51772e-13	1.2521	0.00055004	1.54082	3.04903e-10	0.845754	1.41531e-06	0.828458	8.72399e-05
CCDC3	-1.15986	0.248307	2.9964e-06	9.24693e-06	-0.681089	0.231779	-1.47928	0.0186669	-1.39877	0.00260533	-0.500934	0.278377	-1.73054	0.000182037
PRAME	-1.15974	0.877494	0.186283	0.243179	-3.52661	7.17723e-06	1.57518	0.0446906	-0.21486	0.672863	-0.354831	0.504227	-3.28746	1.83228e-08
RENBP	1.15942	0.136866	2.42834e-17	2.21658e-16	1.4904	8.60049e-17	1.35485	6.70165e-09	1.28612	5.42257e-12	0.988377	1.04403e-10	0.781953	1.31188e-07
CREB3L4	-1.15841	0.125661	3.01247e-20	3.40461e-19	-1.51685	3.11653e-39	-1.14192	1.52781e-24	-1.21928	1.91689e-12	-0.686903	1.51649e-05	-1.17362	6.76464e-24
SIRPG	1.15831	0.218303	1.12075e-07	4.11921e-07	1.33581	0.000167879	0.100954	0.808561	1.48139	8.56586e-05	1.5043	5.32259e-07	1.16204	2.18402e-06
HMGN5	-1.15828	0.117611	6.96076e-23	9.47618e-22	-1.56617	2.47162e-11	-1.12845	9.42403e-06	-1.20764	3.27407e-08	-0.798977	6.82317e-05	-1.16157	5.67457e-13
RHOG	1.15783	0.113019	1.25217e-24	1.91967e-23	1.4879	1.77205e-32	1.3343	4.01437e-09	0.890715	1.8004e-10	1.00991	3.63658e-13	1.11036	2.10063e-21
C1orf21	-1.15765	0.215714	8.02339e-08	3.00172e-07	-0.649243	0.0546282	-0.899528	0.0597315	-1.75441	1.58767e-06	-1.51371	5.95763e-05	-0.953886	0.0097827
ITPR2	-1.15716	0.0758369	1.44522e-52	9.15717e-51	-1.23999	2.06109e-13	-1.20422	7.07901e-10	-1.09429	1.78499e-09	-1.04885	2.59699e-11	-1.20814	5.09291e-15
TET1	-1.15646	0.202743	1.16984e-08	4.80852e-08	-1.83787	2.61434e-11	-1.1875	4.31057e-08	-1.41843	1.13615e-14	-0.431333	0.0502631	-0.989823	2.66962e-11
LRRC34	-1.15614	0.122602	4.09799e-21	4.92585e-20	-1.50621	1.27448e-11	-1.25254	2.84e-11	-0.84398	0.00159789	-0.803112	8.33295e-05	-1.26696	1.56999e-19
LHFP	-1.15605	0.24525	2.43198e-06	7.57975e-06	-1.79235	1.92568e-07	-0.746835	0.0485711	-0.886159	0.0023284	-1.71761	1.16174e-08	-0.660813	0.0169844
TIMP1	1.1553	0.17674	6.28785e-11	3.31861e-10	1.78854	1.76852e-16	1.33077	1.07194e-07	1.01483	5.0049e-11	0.647926	8.34489e-05	1.10825	1.03842e-12
HPGDS	-1.1538	0.425005	0.00663183	0.0119658	-1.32778	0.014942	-1.71695	0.000782124	-2.18444	8.65198e-05	0.282472	0.525499	-1.00308	0.0149234
MS4A3	-1.15368	0.492609	0.0191816	0.031503	-3.20899	2.18917e-08	-0.181478	0.790396	-1.51744	9.61892e-05	-0.523145	0.192834	-0.374371	0.389116
PRNP	1.15355	0.15149	2.64336e-14	1.89229e-13	1.28775	6.81161e-27	1.10057	5.48169e-11	0.812967	8.86317e-05	0.834021	1.59178e-06	1.62115	1.08815e-35
SLC27A3	1.15298	0.0949121	5.88486e-34	1.6417e-32	1.22188	7.52531e-13	1.35001	2.56338e-12	1.24903	1.3688e-13	1.17028	2.08623e-10	0.799533	3.65883e-06
EDARADD	-1.15283	0.147067	4.54888e-15	3.52088e-14	-0.800157	0.0162032	-1.17949	0.000338778	-1.66236	1.59924e-06	-1.11785	0.000805979	-1.05964	0.000541442
BTBD11	-1.15191	0.41893	0.00596587	0.0108613	-1.61455	4.72783e-07	-1.22451	0.0011005	-2.14711	1.81021e-17	-0.886604	0.00192591	0.106465	0.694255
FAHD2B	-1.15159	0.204707	1.84912e-08	7.41601e-08	-2.01876	2.31775e-29	-1.02018	4.8774e-08	-0.821593	6.20359e-06	-1.03841	3.11831e-13	-0.880583	1.57688e-10
PGM2L1	-1.15128	0.162379	1.3403e-12	8.31546e-12	-1.60352	5.61686e-20	-1.14073	2.25134e-16	-1.28743	9.67608e-12	-1.19352	6.27733e-15	-0.522569	0.00420921
HPCAL4	1.15125	0.470196	0.0143471	0.0241525	1.66613	0.000143648	-0.76131	0.0662731	1.40242	0.000265047	1.2547	0.000159619	2.10025	3.66492e-15
LRG1	1.14953	0.278116	3.57625e-05	9.45623e-05	0.39549	0.0808428	1.25652	1.62402e-06	1.05072	3.80079e-07	2.06669	7.92635e-20	0.979608	0.000117577
DDX43	1.14934	0.448953	0.0104655	0.0180518	2.38827	8.41587e-09	0.843093	0.0262849	1.06453	0.154542	-0.694179	0.301	1.66501	5.45591e-07
KIRREL3	-1.14865	0.215672	1.00449e-07	3.71436e-07	-1.98297	3.10408e-09	-1.12571	8.34964e-06	-0.708346	0.172446	-1.05664	0.0147998	-0.842257	6.18062e-07
L1CAM	1.14858	0.123937	1.90571e-20	2.18068e-19	0.858248	0.00359171	1.14243	0.00401811	0.752169	0.014558	1.47134	8.66894e-11	1.21443	2.80889e-13
SPNS3	-1.14845	0.182618	3.19985e-10	1.57052e-09	-1.74744	1.3265e-08	-1.43484	1.25028e-06	-0.750335	0.00542189	-1.16609	2.26672e-06	-0.786652	0.000533651
MEGF6	-1.1477	0.268366	1.89747e-05	5.20438e-05	-1.89314	3.91737e-17	-1.12309	5.10282e-06	-1.56448	6.83133e-17	-0.755602	3.0397e-05	-0.440182	0.0142387
C3AR1	1.14732	0.17756	1.03591e-10	5.35118e-10	1.55245	1.7097e-12	1.44298	2.17737e-06	0.933082	0.000195789	1.20874	1.14838e-05	0.661566	0.0025182
SH3RF3	-1.14725	0.13434	1.34374e-17	1.25346e-16	-1.6322	1.39277e-08	-0.987658	0.00168869	-1.15853	0.000105614	-1.17444	8.3989e-06	-0.844454	0.000656344
FZD1	1.1471	0.179539	1.66801e-10	8.44065e-10	1.66274	2.55517e-21	1.403	5.75543e-07	0.87071	5.03635e-06	0.766089	0.00150895	1.02006	1.2707e-07
CNIH4	1.14657	0.0937055	1.99792e-34	5.70724e-33	1.36421	1.21278e-20	1.16577	1.99953e-17	0.850125	2.71996e-11	1.31919	1.40584e-19	1.07544	3.919e-16
ZNF594	-1.1457	0.270994	2.36039e-05	6.38876e-05	-0.839429	4.14183e-05	-1.12952	4.4387e-06	-1.10617	2.17139e-07	-0.527115	0.0416233	-2.07769	9.81638e-26
VNN1	1.14565	0.347518	0.000978413	0.00205589	0.765329	0.0297538	1.26813	0.00304996	1.98316	8.02596e-07	1.68319	3.59895e-07	0.100181	0.763215
FANK1	-1.14402	0.0963907	1.72433e-32	4.36099e-31	-1.36573	2.54638e-06	-1.22065	9.60057e-07	-1.41129	1.02425e-08	-1.11124	1.05703e-07	-0.957503	1.21585e-09
SPATS2	-1.14367	0.142503	1.01034e-15	8.1761e-15	-1.69832	4.46423e-31	-0.985128	1.03784e-09	-1.02522	5.37297e-09	-1.00858	8.00504e-13	-0.99213	8.6588e-14
PLAGL1	-1.14358	0.0657013	7.45802e-68	9.45105e-66	-1.17225	2.33572e-12	-1.37579	5.84801e-16	-1.08819	2.07179e-14	-1.11925	6.93e-16	-1.05911	2.47436e-16
CHCHD10	1.14241	0.149918	2.53142e-14	1.81761e-13	1.48126	7.47199e-11	0.763871	0.0067661	1.34386	5.69442e-07	1.2973	8.32917e-09	0.788834	0.000344564
GCAT	-1.14207	0.317004	0.000314936	0.000719233	-2.39377	5.14253e-20	-0.631529	0.0205812	-0.603791	0.0228702	-1.22104	1.91804e-07	-0.861181	9.18618e-05
NAT14	-1.14119	0.196762	6.63788e-09	2.79796e-08	-1.78058	3.66385e-23	-1.22451	1.63786e-06	-1.12651	1.35149e-15	-1.09119	3.0811e-17	-0.539013	0.000162906
GRIN2D	1.14082	0.293402	0.000100971	0.000249795	1.06776	0.00139476	0.678349	0.00708957	1.53253	6.47677e-05	2.1542	5.97681e-10	0.517393	0.001938
EHBP1L1	1.14047	0.114978	3.44157e-23	4.80046e-22	1.34958	1.25118e-26	1.36005	8.79655e-16	0.992956	6.19007e-07	1.19801	2.03561e-20	0.775496	4.19997e-08
CORO1A	1.14035	0.0991501	1.30083e-30	2.95151e-29	1.23863	2.17619e-21	1.20829	4.1761e-12	1.27929	2.37679e-15	1.22319	1.93406e-19	0.712754	1.59468e-05
ZDHHC9	-1.13974	0.180148	2.50507e-10	1.24323e-09	-1.8854	9.18486e-43	-1.13413	7.12237e-16	-0.989992	4.35008e-17	-0.8914	2.10557e-15	-0.825191	1.16111e-13
YPEL2	1.13949	0.170243	2.18155e-11	1.20476e-10	1.40277	6.38374e-26	1.27131	2.24225e-13	0.570712	0.000130277	0.957401	1.53633e-11	1.49331	7.78299e-25
IL4R	1.13897	0.106081	6.83598e-27	1.22821e-25	0.931218	1.02314e-12	1.41737	4.32176e-26	1.24076	8.16662e-14	1.21024	2.31949e-11	0.895912	4.12054e-08
CLCF1	1.1383	0.249044	4.86155e-06	1.45505e-05	1.42624	6.63238e-07	0.422298	0.0990606	0.679495	0.0223788	1.54986	8.53891e-09	1.59636	6.25643e-11
SQRDL	1.13803	0.108079	6.3139e-26	1.05191e-24	1.25247	2.03183e-20	1.22441	2.70833e-11	1.34133	1.62278e-18	1.14673	3.18076e-16	0.685238	5.98909e-05
NEU4	-1.13721	0.760823	0.134991	0.183207	-1.58588	8.39981e-05	-1.53474	0.000802112	-1.75383	0.000155264	-2.47018	5.33342e-08	1.60727	2.96933e-05
GJC2	-1.13708	0.249168	5.03114e-06	1.50203e-05	-2.11325	1.51621e-07	-0.863992	0.0127357	-0.751668	0.00640516	-0.663808	0.00730129	-1.50512	5.36676e-08
GSR	1.13705	0.061381	1.31187e-76	2.64864e-74	1.07316	5.13251e-26	1.32623	4.40082e-28	1.0433	1.26577e-17	1.25706	1.83612e-19	1.01153	1.34689e-14
ZNF695	-1.13395	0.37068	0.00222003	0.00436171	-3.13029	2.62528e-09	-0.990356	0.0074327	-0.945891	0.0110067	-0.657892	0.0534985	-0.414572	0.0349404
OGFR	1.13347	0.0565531	2.34359e-89	7.5451e-87	1.29528	2.66117e-29	1.14086	5.00132e-13	1.06912	1.93957e-17	1.15389	3.15444e-22	0.978349	6.31652e-15
TM6SF1	1.13345	0.163157	3.73116e-12	2.21453e-11	1.61097	2.50944e-11	1.07672	0.00150599	0.570066	0.0520531	1.22568	2.86933e-08	1.05699	5.40101e-06
MRC2	-1.13341	0.404047	0.00502935	0.00927969	-2.56851	3.6612e-10	-1.25305	0.00130503	-1.42472	2.07483e-06	-0.205122	0.565652	-0.313455	0.292388
TPK1	1.13257	0.104925	3.67352e-27	6.73215e-26	1.31558	6.75031e-29	1.12782	1.13533e-08	1.05911	1.71413e-08	1.31933	2.85246e-17	0.825384	7.26266e-10
HTRA1	1.13253	0.508233	0.0258562	0.0412978	2.29832	0.00287789	2.08822	1.01585e-06	-0.184067	0.741032	0.0020603	0.996642	1.58499	0.000377563
C19orf18	-1.13058	0.182128	5.37847e-10	2.57199e-09	-1.08834	0.00319052	-1.61729	4.30389e-18	-1.28113	3.93738e-05	-0.932016	3.16427e-06	-0.763229	1.91318e-05
ARC	1.1305	0.332869	0.000683199	0.00147673	1.91191	2.12486e-05	0.302666	0.461321	1.83312	0.00053878	0.423396	0.225933	1.38289	4.76568e-05
FAM19A2	-1.13049	0.107822	1.01482e-25	1.6628e-24	-1.22097	2.57748e-07	-1.13379	0.00018431	-1.09249	1.26114e-06	-1.15891	1.18517e-06	-1.06084	1.9884e-06
PLVAP	1.13029	0.304294	0.000203635	0.000479863	1.37798	0.0131654	2.10412	1.4569e-07	0.285627	0.585654	0.936168	0.0177972	0.848099	0.0237024
JDP2	1.13026	0.172363	5.47494e-11	2.9076e-10	1.41206	3.15213e-15	1.65513	1.03885e-11	0.74399	0.000366163	0.69641	0.00239195	1.14398	1.08799e-10
FADS2	-1.13005	0.317516	0.000372202	0.000838916	-2.18873	4.5709e-19	-0.789994	0.00237125	-0.165015	0.540208	-1.04277	1.09764e-05	-1.42332	4.1521e-13
EBF1	1.13002	0.12851	1.45266e-18	1.46026e-17	0.261309	0.577526	1.30937	0.00229281	1.28932	0.000337666	1.10903	0.000587297	1.18851	7.22606e-12
PIK3AP1	1.12957	0.157301	6.92255e-13	4.38391e-12	1.3603	4.66653e-28	1.25346	1.22613e-11	1.35906	1.21474e-17	1.14917	2.23602e-15	0.521595	0.000691734
SSH2	1.1291	0.116149	2.4506e-22	3.20083e-21	1.33219	1.68744e-33	1.45109	8.41697e-16	0.979146	3.35683e-13	1.12515	3.14211e-14	0.790266	1.14029e-08
DAPK2	1.12877	0.295083	0.000130631	0.000317308	0.990343	6.84664e-05	1.71925	4.51996e-07	0.809393	0.0130039	1.80994	4.12625e-12	0.429925	0.00555898
FBLN5	1.12858	0.185138	1.08818e-09	5.02807e-09	1.12406	0.00782396	1.37163	0.000572901	0.380448	0.327154	1.3156	0.000617989	1.35558	1.04363e-05
DFNB59	-1.12839	0.137065	1.83335e-16	1.57567e-15	-1.30699	1.54351e-06	-1.44271	1.45772e-16	-1.25437	1.19132e-08	-0.980702	4.13708e-08	-0.773002	2.51215e-07
CD53	1.12754	0.105165	8.05717e-27	1.4411e-25	1.38272	4.47406e-34	1.31951	1.84672e-16	1.09372	2.11824e-13	0.913638	1.33642e-10	0.900438	7.79386e-10
PLXDC1	1.127	0.261077	1.58371e-05	4.39952e-05	1.36112	0.00080031	0.63217	0.0225628	1.62624	8.67486e-08	1.60591	1.63785e-09	0.595649	4.93701e-08
B4GALNT3	1.12596	0.241652	3.17124e-06	9.75113e-06	0.622525	0.30001	1.01268	0.012905	0.573279	0.0900131	1.81134	1.4513e-10	1.23546	5.31261e-06
TBL1X	1.12559	0.135046	7.75885e-17	6.86653e-16	1.48065	6.74824e-23	1.09171	1.15214e-06	0.759914	5.72561e-05	1.26475	3.44526e-09	0.987761	2.13424e-08
STXBP2	1.12505	0.0826755	3.59053e-42	1.44984e-40	1.29242	4.10909e-29	1.29974	4.44014e-17	1.05876	1.70221e-20	1.15881	4.17956e-20	0.866181	1.97956e-14
APLP2	1.12468	0.0685493	1.70605e-60	1.5166e-58	1.11027	1.34059e-12	1.14033	2.80913e-14	1.00826	7.06064e-10	1.14527	4.13767e-15	1.20059	3.08341e-15
CLSTN3	-1.12466	0.145675	1.16004e-14	8.67988e-14	-1.42489	3.17223e-14	-0.934845	2.47374e-06	-1.35403	2.24333e-16	-1.25648	2.85623e-21	-0.655792	2.37513e-05
CLIP2	-1.12272	0.157597	1.04832e-12	6.55173e-12	-1.73899	6.26404e-23	-1.12162	5.1077e-09	-0.9632	3.97368e-08	-0.874429	7.70487e-08	-0.935054	3.13407e-09
SLC35E4	1.12214	0.243708	4.13555e-06	1.25212e-05	0.509933	0.00143948	1.02136	1.89064e-05	2.30995	2.88476e-12	0.915667	0.000125389	1.10325	2.97144e-10
RAMP1	-1.12208	0.205302	4.61588e-08	1.76515e-07	-0.918755	0.0200362	-1.99396	0.000174388	-1.10944	0.0521694	-0.906995	0.0450451	-1.00236	0.0155279
CTSA	1.12203	0.0803331	2.47195e-44	1.11962e-42	1.13343	7.928e-14	1.14129	5.553e-11	1.29573	4.32884e-15	1.22376	8.10607e-16	0.829887	9.97641e-08
RASL11A	1.12173	0.219235	3.11192e-07	1.08612e-06	1.88256	1.03936e-11	0.836346	0.0152262	0.740598	0.0144102	0.775198	0.00224889	1.30993	3.86094e-08
CCDC62	-1.12084	0.153439	2.77767e-13	1.817e-12	-1.7397	8.02612e-12	-1.16575	3.93556e-12	-1.27221	2.19916e-17	-0.886704	1.73943e-08	-0.697779	1.41684e-05
BLOC1S1	1.12023	0.103617	3.04324e-27	5.5943e-26	1.59215	1.6293e-23	1.09711	4.52456e-10	1.02535	1.61022e-17	0.982428	2.31274e-19	0.988471	2.01955e-15
ZNF165	-1.12022	0.250196	7.55671e-06	2.19603e-05	-1.82473	6.78932e-16	-1.42163	2.93773e-16	-1.0547	8.7828e-08	-1.13191	1.53943e-07	-0.106053	0.678118
SSBP2	-1.11919	0.0989149	1.11013e-29	2.3784e-28	-1.29336	4.74322e-18	-1.19134	4.76051e-13	-1.35847	6.8224e-15	-0.890877	1.97673e-09	-0.896813	8.48008e-09
AHNAK	1.1186	0.0879943	5.06281e-37	1.61684e-35	1.1041	5.28988e-14	1.37225	4.07341e-09	1.3949	9.76449e-09	0.89588	6.72475e-05	0.977362	6.78138e-08
METTL9	1.1182	0.0687257	1.5972e-59	1.33985e-57	1.00457	6.57913e-12	1.36807	2.31806e-10	1.14307	3.47185e-13	1.16869	1.04427e-13	1.06857	2.87836e-17
AIF1	1.11803	0.135262	1.38879e-16	1.20578e-15	1.6717	1.54257e-16	0.796947	0.00297208	1.05224	4.4221e-08	1.01478	1.7543e-12	1.01448	4.23488e-08
SRSF12	-1.11696	0.311775	0.000340201	0.000771753	-1.2474	0.000126425	-0.642347	0.00871114	-2.42324	4.92193e-11	-1.05879	0.000355033	-0.422187	0.0587237
LRP3	1.11577	0.345229	0.00122938	0.00253714	0.07566	0.821166	1.25971	0.000386186	1.09208	0.000627871	2.20838	8.22677e-13	0.921602	0.00251373
TKTL1	1.11575	0.184025	1.33563e-09	6.10747e-09	0.697427	0.121731	0.829623	0.0665525	1.90045	0.000324116	1.12269	0.00318016	1.18105	0.00033242
KLHL2	1.11568	0.114056	1.3468e-22	1.78257e-21	1.304	2.88749e-22	1.23545	2.43272e-16	0.641163	2.82588e-05	1.13691	4.85019e-14	1.22732	1.04284e-23
ITGA6	-1.11478	0.156959	1.22651e-12	7.63331e-12	-1.10484	1.10005e-05	-0.917348	0.000534365	-0.893079	0.000329998	-0.917708	8.50432e-05	-1.57801	2.36833e-21
GBP2	1.11431	0.195802	1.26313e-08	5.17058e-08	1.51241	5.20353e-15	1.42385	1.28868e-06	0.731703	0.00972217	0.590477	0.00416016	1.29592	2.92879e-10
ISYNA1	-1.11414	0.0852353	4.80212e-39	1.68244e-37	-1.15964	1.12113e-14	-0.690797	0.0188831	-1.21859	3.73395e-09	-1.27728	2.90657e-11	-0.986004	3.64261e-08
FAM72A	1.11406	0.233856	1.8992e-06	6.00566e-06	1.06431	8.31536e-05	0.553891	0.0424164	1.09863	0.000110281	1.89622	1.87903e-15	0.907721	0.000590322
LGR4	-1.11359	0.261835	2.10915e-05	5.74398e-05	-1.74763	0.000257136	-1.24399	0.00945808	-1.5582	1.29038e-05	-0.858522	0.0190684	-0.335274	0.354505
COL9A2	1.1129	0.0996867	6.11843e-29	1.25013e-27	1.2495	2.56268e-09	1.58328	1.29426e-06	0.841948	0.000113456	1.1077	4.10042e-08	1.04743	4.53736e-08
CAMKK1	1.11287	0.079707	2.6601e-44	1.20027e-42	1.25435	1.62431e-12	1.0724	1.04255e-08	1.05659	3.42635e-08	1.28986	1.46869e-14	0.877572	2.66346e-07
TLN2	-1.11249	0.199641	2.51156e-08	9.92006e-08	-1.9641	6.70705e-14	-0.836991	0.00043894	-0.780144	0.00456091	-1.10093	4.36914e-07	-0.917903	4.80761e-06
ANGPT1	-1.11207	0.279919	7.1029e-05	0.000180174	-1.77681	2.77523e-06	-1.20017	0.00402825	-1.25416	0.000689602	-0.0856952	0.80734	-1.2754	1.83158e-05
LPCAT1	1.11129	0.308626	0.000317291	0.000723917	0.714149	8.03719e-05	1.23707	7.28231e-11	1.52944	1.11347e-09	1.88788	8.87546e-28	0.199832	0.303183
PRKCD	1.11119	0.108146	9.14801e-25	1.41705e-23	1.21034	1.59809e-23	1.24233	5.21686e-24	0.880845	2.0526e-09	1.38165	1.3919e-27	0.820708	2.83002e-11
KMO	1.11066	0.299139	0.000204937	0.000482738	0.751704	1.13496e-06	0.335934	0.0817551	1.78504	2.1526e-08	2.10467	8.28822e-18	0.727979	5.00301e-05
FAM154B	-1.11064	0.440442	0.0116807	0.0199713	-0.97068	0.0660101	-2.63148	2.05863e-14	-0.858316	0.0353233	0.0112132	0.971211	-1.09891	2.09223e-06
MYEF2	-1.11048	0.523118	0.0337699	0.0527632	-1.38333	0.0106186	-0.666488	0.174876	-2.36995	2.56718e-07	-1.57552	0.00057218	0.314473	0.325568
FAM110A	1.11041	0.172178	1.12469e-10	5.7922e-10	1.70769	5.71616e-25	1.06791	3.75488e-07	0.935441	9.22515e-07	1.12587	7.98218e-16	0.725559	7.34081e-08
ECE1	1.11026	0.196025	1.48012e-08	6.01543e-08	1.23591	9.56517e-07	1.13406	0.000382907	0.237865	0.461619	1.41541	1.95108e-07	1.37613	8.79855e-09
EXD2	-1.1102	0.102588	2.70925e-27	4.99575e-26	-1.31236	1.14038e-14	-1.00456	6.56169e-13	-1.35817	6.2266e-24	-0.751941	3.46405e-06	-1.10708	9.25049e-21
FAM65A	1.10907	0.0637973	1.08626e-67	1.36206e-65	1.22632	3.59924e-23	1.16458	1.11014e-12	0.909812	2.6981e-05	1.05732	1.58284e-13	1.06832	7.04618e-20
IFI27	1.10898	0.447985	0.0133057	0.0225362	2.63698	3.81455e-08	1.88801	7.26313e-05	0.277252	0.584563	0.360707	0.352905	0.504338	0.113733
CLEC1B	1.10878	0.31764	0.000481783	0.00106812	1.63234	5.07105e-14	0.80827	0.00417464	0.491455	0.357671	2.1232	4.09973e-07	0.452325	0.0798857
POLE4	1.10805	0.108344	1.49904e-24	2.27762e-23	1.39609	2.56322e-31	0.854744	9.15397e-06	1.24081	1.57148e-13	1.04727	1.43595e-11	0.909118	2.59651e-09
FAM81B	-1.10803	0.168275	4.55988e-11	2.43794e-10	-1.3624	0.000678794	-1.21433	4.80114e-06	-1.13184	0.000230421	-1.43689	2.52876e-06	-0.526236	0.0598786
TMEM63C	1.10756	0.358373	0.00199807	0.00395628	2.28964	3.022e-05	-0.0889766	0.860419	1.53542	0.000649986	1.24944	0.000887074	0.633412	0.118209
RRP12	1.10717	0.114577	4.3274e-22	5.56073e-21	0.970033	2.04289e-09	0.988815	9.47468e-05	1.70198	8.34352e-11	0.974968	1.58628e-08	1.10988	1.0396e-09
GLRX	1.10688	0.220154	4.96257e-07	1.6832e-06	1.72149	5.00298e-28	1.20146	1.27524e-10	1.04925	2.16082e-11	1.1417	8.22178e-11	0.430649	0.00428237
ST8SIA6	-1.10684	0.140574	3.44243e-15	2.68366e-14	-1.6932	8.37769e-09	-1.19765	9.43933e-05	-0.854094	0.00110237	-1.11472	7.72287e-06	-0.898456	2.10429e-07
FAM92A1	-1.10626	0.13903	1.76245e-15	1.40242e-14	-1.21222	9.24175e-14	-0.988409	7.144e-06	-0.655878	0.0297456	-1.72512	1.25092e-09	-0.973013	3.47311e-09
GATA3	1.10619	0.355523	0.00186176	0.00371106	1.17956	0.000685627	0.113114	0.791136	0.590118	0.109428	1.35411	5.62642e-05	2.07119	3.24153e-20
KANK1	-1.10565	0.312209	0.000398021	0.000894403	-2.16732	7.67115e-24	-0.546672	0.0322664	-1.07269	4.69911e-05	-0.36216	0.15288	-1.32119	1.2207e-15
LOXHD1	1.10539	0.393961	0.00501873	0.00926296	2.02903	0.000200544	1.07943	0.0922152	0.0977064	0.855528	1.87666	2.2639e-06	0.448679	0.232773
ZNF493	-1.10489	0.111467	3.68122e-23	5.11677e-22	-1.09208	1.33932e-10	-1.25306	6.30174e-10	-1.3948	4.63376e-27	-0.943655	1.99593e-08	-0.857791	2.15849e-11
MPO	-1.1045	0.347101	0.00146224	0.00298001	-2.15567	1.50658e-06	-0.9961	0.0872413	-1.54274	7.98434e-05	-0.301178	0.419685	-0.594062	0.139858
SLC5A5	-1.10433	0.149814	1.68898e-13	1.13116e-12	-1.02329	0.0226168	-1.60458	0.000153972	-0.501287	0.220208	-0.95491	0.0104771	-1.21392	2.42536e-08
ZNF221	-1.10432	0.181982	1.29287e-09	5.91652e-09	-1.27198	3.24178e-06	-0.942382	0.000294819	-1.37709	5.30158e-16	-0.504035	0.00972278	-1.39207	6.97359e-18
ZNF492	-1.10392	0.279077	7.63422e-05	0.000192871	-1.84867	1.72778e-06	-0.645435	0.0619974	-1.67814	7.23946e-12	-0.935119	0.00185964	-0.495082	0.0309584
TRIM45	-1.10374	0.181305	1.14523e-09	5.28143e-09	-1.82004	2.80803e-12	-0.913339	2.14067e-07	-0.991464	4.81966e-06	-1.29156	2.41915e-12	-0.665539	2.10825e-06
GAL3ST4	-1.10372	0.1493	1.4401e-13	9.69182e-13	-0.997917	0.013592	-1.42643	2.22742e-06	-1.08594	0.00394034	-1.33448	1.05902e-05	-0.655982	0.0240579
SEMA6C	-1.10293	0.198129	2.59571e-08	1.02182e-07	-1.87912	5.08722e-20	-0.755821	0.00120748	-0.960867	6.29491e-05	-0.841512	2.22198e-05	-1.05395	7.92599e-11
ITPK1	1.10241	0.0964137	2.82267e-30	6.33214e-29	1.40944	4.34189e-45	1.19828	3.23406e-18	0.945433	1.22106e-23	1.03713	1.75557e-18	0.934362	1.06805e-19
RNF144A	-1.10212	0.12448	8.46116e-19	8.66632e-18	-1.63124	1.00369e-12	-1.03575	1.77379e-09	-1.06083	2.91064e-08	-1.13559	3.79764e-11	-0.790469	5.02711e-07
IFI6	1.10199	0.301421	0.000256189	0.000593837	2.09146	2.4369e-22	0.880329	0.00309994	0.305451	0.28393	0.807191	0.000240406	1.34316	3.17676e-11
DEPDC7	-1.10075	0.320485	0.000593331	0.00129446	-1.5574	1.81809e-07	-0.850577	0.00686839	-1.92794	2.8953e-10	-1.06991	0.000153747	-0.158305	0.515527
MOCOS	1.1005	0.449694	0.0143961	0.0242315	1.62635	0.0043797	1.37116	0.00201286	1.67833	8.1389e-05	1.19674	0.00252288	-0.10113	0.584847
ARL5C	1.10015	0.353169	0.001839	0.00367121	0.0915631	0.83447	0.917995	0.0246884	2.14388	2.34644e-07	1.72939	4.12142e-09	0.592686	0.0215127
FKBP7	-1.09921	0.181632	1.43169e-09	6.51178e-09	-1.75081	1.51655e-32	-1.02923	3.06561e-08	-0.843752	2.72602e-05	-0.801045	5.04175e-05	-1.0126	4.88491e-16
PDE1B	1.09895	0.102229	5.93123e-27	1.07474e-25	1.44842	2.35435e-14	1.13491	5.06057e-08	0.909237	1.04726e-06	0.840111	0.000102321	1.12077	1.69048e-13
PPM1N	1.09862	0.196148	2.13154e-08	8.48628e-08	1.07433	4.09111e-07	1.27588	0.000431811	1.70815	3.76165e-08	1.14215	3.53628e-08	0.551401	0.000758901
TICAM1	1.09833	0.180899	1.2672e-09	5.81468e-09	0.841824	7.17869e-15	0.884664	3.45356e-06	1.75977	2.47527e-15	0.678081	0.000572952	1.406	5.07073e-15
RGAG4	1.09757	0.263949	3.20677e-05	8.5342e-05	1.35202	3.54069e-07	2.05691	1.51282e-09	0.717382	0.039074	0.447399	0.161032	0.917974	0.00121656
PPIL6	-1.0972	0.0836799	2.81752e-39	9.95913e-38	-0.943503	9.33893e-07	-1.17569	2.54439e-08	-0.86145	0.00102949	-1.38163	3.53559e-10	-1.09635	6.06165e-17
BST2	1.0966	0.150702	3.42325e-13	2.22344e-12	1.30656	1.59792e-08	1.13467	0.000253794	1.50039	1.00608e-06	0.95092	0.000485505	0.621919	0.0199587
TSNAXIP1	-1.09638	0.155568	1.82008e-12	1.11126e-11	-0.609622	5.18867e-05	-1.28198	4.14341e-07	-1.29999	2.23037e-06	-1.34479	8.89565e-15	-1.08326	3.41673e-12
MBD2	1.09521	0.165677	3.83071e-11	2.0657e-10	1.71814	1.70321e-41	1.07688	2.93245e-11	0.740731	3.50255e-12	1.02991	2.67932e-16	0.930311	6.641e-21
ZNF175	-1.09463	0.126622	5.38678e-18	5.17896e-17	-1.19983	6.65702e-16	-0.840997	8.06157e-05	-1.25921	2.43601e-11	-0.690135	0.000291432	-1.36521	7.41678e-24
TRIM73	-1.09424	0.234531	3.07634e-06	9.47644e-06	-1.44959	5.73257e-05	-0.956229	3.75647e-05	-1.69495	2.19292e-09	-1.14225	3.70865e-07	-0.425031	0.0159099
HSF5	-1.09383	0.131712	1.00089e-16	8.7666e-16	-1.59433	2.10726e-05	-1.35184	2.21805e-05	-0.999731	0.000555377	-1.07489	1.39088e-05	-0.762898	0.0037993
DNAJC18	-1.09329	0.159457	7.06485e-12	4.0734e-11	-1.64709	7.75949e-32	-1.08145	8.9361e-10	-1.04589	1.41645e-09	-0.893071	1.98894e-10	-0.806048	3.46001e-11
TPP1	1.09191	0.0754907	2.04242e-47	1.05322e-45	1.06252	9.05173e-20	1.27604	5.52224e-23	1.1038	4.40142e-10	1.17151	1.1001e-22	0.81584	8.06233e-09
MATK	-1.09172	0.145185	5.49736e-14	3.82726e-13	-1.31944	2.02028e-07	-1.28196	9.25141e-07	-1.32873	1.48382e-11	-1.04637	2.63555e-10	-0.60245	0.00107726
GALM	1.09121	0.303505	0.000323936	0.000737807	-0.0215771	0.935012	1.39175	4.16175e-06	1.37636	1.79007e-05	1.44527	1.63809e-05	1.3281	3.91626e-07
MS4A1	1.09119	0.181281	1.75111e-09	7.88033e-09	1.12264	0.000651713	0.354801	0.310522	1.28466	0.00162446	1.49381	8.3264e-05	1.20735	2.2454e-07
GNG2	1.09076	0.113559	7.59774e-22	9.59748e-21	1.26332	1.06504e-07	0.983213	0.00299553	0.866861	0.000393215	0.88563	0.000348868	1.37393	7.41442e-09
HTR1F	-1.09052	0.259284	2.60066e-05	7.00092e-05	-1.8876	0.000752609	-1.01994	0.106599	-0.710895	0.279397	-1.16021	0.0343615	-0.606221	0.253767
SLFNL1	-1.08977	0.154781	1.91205e-12	1.16503e-11	-1.46949	9.00565e-07	-0.886909	7.57774e-06	-1.40149	5.0137e-06	-1.28144	1.02105e-08	-0.715782	5.78423e-06
CCNJL	-1.08927	0.238445	4.91855e-06	1.471e-05	-1.93364	0.00019455	-0.958919	0.0368181	-1.28049	0.0036962	-1.19957	0.00128456	-0.462261	0.156423
TMEM220	-1.08864	0.10136	6.58679e-27	1.18702e-25	-1.41511	6.50679e-17	-1.10191	2.71702e-13	-1.0707	5.63887e-09	-1.10927	1.77935e-10	-0.813254	1.04992e-09
THNSL1	-1.08842	0.243277	7.67674e-06	2.22674e-05	-1.40326	9.40259e-14	-1.11247	9.01408e-06	-0.891303	0.00567946	-0.253182	0.329044	-1.67712	3.41603e-15
SLC36A1	1.08792	0.118178	3.39226e-20	3.81573e-19	0.978568	3.19201e-07	1.49793	4.36748e-16	0.769412	1.87278e-05	1.13819	1.30754e-10	1.05882	1.00113e-09
JPH4	1.08768	0.169522	1.39788e-10	7.13129e-10	0.991725	0.00189976	1.20457	9.31292e-07	1.65183	2.04932e-05	1.23103	0.000317644	0.572696	0.0374313
HCLS1	1.08758	0.101303	6.90194e-27	1.23819e-25	1.27943	1.13602e-56	1.15594	3.14987e-18	1.13885	2.53465e-15	1.12667	2.62363e-25	0.715064	1.04468e-09
PRRG1	-1.08757	0.364234	0.00282731	0.00544142	-2.21786	0.000650239	-1.66954	0.00313749	-0.691985	0.153273	-1.19846	0.020346	-0.219804	0.482476
SH2D3C	1.08735	0.213687	3.6088e-07	1.24747e-06	1.61333	3.66386e-23	0.873841	7.73347e-06	1.10828	1.54397e-08	1.3849	1.26624e-16	0.439958	0.0105165
KCNH8	-1.08618	0.275141	7.89e-05	0.000198785	-0.685705	0.13079	-0.673058	0.0416511	-2.03034	7.07891e-07	-1.49635	1.22025e-07	-0.58031	0.0566743
PEX11A	-1.08607	0.116103	8.41371e-21	9.85059e-20	-1.27248	1.07647e-13	-0.955219	1.50547e-05	-1.20699	1.56224e-11	-0.600239	0.00359434	-1.23989	4.57647e-27
TDRD6	1.0858	0.784179	0.166166	0.220027	2.40073	9.60578e-07	1.9571	9.00422e-05	-0.0959347	0.911851	-1.74992	0.0042708	2.57159	5.27289e-12
TEC	-1.08579	0.180241	1.70078e-09	7.66831e-09	-1.73889	4.6231e-20	-0.958664	6.63769e-06	-0.736956	9.01803e-05	-1.23213	1.841e-16	-0.767493	8.74937e-07
TENC1	-1.08577	0.343966	0.00159605	0.00322733	-1.70516	1.32812e-11	-0.389825	0.109258	-1.43479	3.43245e-09	-1.70462	1.56122e-15	-0.230032	0.175861
PLXNC1	1.08538	0.189584	1.03407e-08	4.27703e-08	1.06801	1.30302e-05	0.764934	0.0124936	1.24075	5.68534e-05	1.67348	9.88608e-12	0.671586	0.0036195
RBMS2	-1.08497	0.290155	0.000184556	0.000437151	-1.09223	6.44081e-10	-0.973241	3.46386e-09	-1.90107	4.89019e-15	-1.4687	1.29962e-16	-0.0368699	0.839781
ZNF253	-1.08426	0.122998	1.19431e-18	1.20564e-17	-1.01755	1.5763e-14	-1.06586	2.2526e-06	-1.37651	8.77089e-16	-0.644574	0.000261081	-1.27716	5.87946e-23
IRX3	-1.08362	0.416811	0.00932851	0.0162648	-1.88674	2.26478e-05	-1.68773	0.000569894	-1.59252	0.000197683	-0.495703	0.256303	0.11351	0.748741
CBR1	1.08276	0.174189	5.09977e-10	2.44658e-09	0.947455	1.35446e-06	1.17402	3.90916e-07	1.60343	2.12238e-09	1.26114	7.37088e-09	0.445608	0.0810111
ADC	-1.08274	0.214754	4.61308e-07	1.57138e-06	-1.04891	0.014519	-1.20346	0.000217908	-0.858453	0.0241346	-1.74874	1.15849e-07	-0.559719	0.0630338
TDRD7	1.08206	0.168116	1.2235e-10	6.27661e-10	0.604045	1.35354e-06	1.51032	5.27919e-27	1.14283	2.32729e-11	1.28128	8.68361e-24	0.880212	6.74941e-09
ZNF620	-1.08198	0.148091	2.74863e-13	1.79899e-12	-1.41292	4.22996e-15	-0.863882	3.55566e-08	-1.5965	1.12286e-14	-0.878679	2.96162e-11	-0.790851	1.07817e-09
DNAH10	-1.08172	0.222279	1.13591e-06	3.68489e-06	-1.30677	2.9696e-09	-0.643277	0.0798715	-1.60301	3.97527e-09	-1.33546	1.18114e-07	-0.437088	0.073243
ZNF501	-1.0815	0.121365	5.05109e-19	5.24117e-18	-1.2918	3.74072e-08	-0.669819	0.0286346	-1.24503	3.98717e-07	-0.750213	0.0037575	-1.21186	1.79759e-11
CCND2	-1.08064	0.293912	0.000236238	0.000550805	-1.43091	8.11664e-08	-1.42962	2.15103e-08	-1.4624	3.02648e-11	-1.18411	1.5452e-06	0.126291	0.630916
ARHGAP27	1.08023	0.155101	3.29111e-12	1.9651e-11	1.42561	2.82034e-19	1.16178	1.07181e-11	1.16136	5.48128e-12	1.17168	1.766e-14	0.428447	0.0242498
ZNF248	-1.08023	0.181044	2.42155e-09	1.07193e-08	-1.06359	2.34993e-14	-1.07872	6.00393e-11	-1.13216	2.88664e-11	-0.479856	0.00527442	-1.60822	2.07555e-33
ACP6	-1.07976	0.139271	8.98159e-15	6.78432e-14	-1.36004	1.19869e-10	-1.03463	5.50191e-07	-1.01542	1.21908e-05	-0.649128	0.00026937	-1.32857	7.75458e-19
PARM1	1.07962	0.272438	7.40673e-05	0.000187482	1.80222	1.00467e-05	1.37752	0.000538519	0.322173	0.308013	1.46388	1.68331e-06	0.632559	0.0112317
DFNA5	1.07949	0.369618	0.00349402	0.00662962	0.786718	0.117093	0.932109	0.0229302	2.48181	1.14393e-09	0.752747	0.0771226	0.466745	0.145602
HIF1A	1.0794	0.245224	1.07418e-05	3.04948e-05	0.700314	2.20811e-07	0.757074	7.6951e-08	1.3006	3.63058e-09	0.741453	0.000651351	1.90828	5.04526e-32
IRAK2	1.07921	0.296067	0.000267225	0.000617255	0.493094	0.042505	1.16757	9.9443e-07	1.12186	0.00292458	0.532684	0.0956158	2.08293	1.43823e-13
TCTN2	-1.07885	0.163137	3.76285e-11	2.03187e-10	-1.67062	3.84926e-28	-1.03215	1.20397e-13	-1.21447	2.71745e-20	-0.601402	0.000631523	-0.863437	5.275e-15
OCLN	-1.07883	0.222417	1.2316e-06	3.98338e-06	-2.00217	3.02136e-15	-1.07187	3.05125e-05	-1.08549	3.10268e-09	-0.6965	0.00131264	-0.644205	2.09427e-05
FUT10	-1.07882	0.10775	1.34592e-23	1.91549e-22	-1.43721	9.66015e-16	-1.0383	1.47436e-05	-1.07878	4.65953e-10	-0.719462	9.18017e-05	-1.09187	4.24046e-21
ARTN	1.07838	0.408378	0.00827502	0.0146076	-0.358334	0.338673	1.39702	0.000665698	1.8512	4.99599e-07	1.82767	9.34771e-09	0.669781	0.0259413
SEMA3C	1.07817	0.18001	2.10491e-09	9.38035e-09	1.27698	0.00340747	1.41982	0.00783377	0.878385	0.0136858	0.771607	0.0626498	1.21093	0.000450444
NFIX	-1.07794	0.177611	1.28657e-09	5.89446e-09	-1.55426	1.33247e-09	-1.02421	0.000762372	-0.529818	0.0547793	-1.36029	7.54287e-08	-0.897987	4.59302e-05
GKAP1	-1.0767	0.116618	2.6376e-20	2.99229e-19	-1.2201	1.18958e-12	-1.2788	3.97519e-17	-1.29804	2.14207e-21	-0.762287	9.85981e-07	-0.844354	1.38123e-11
BIRC3	1.07649	0.167057	1.16468e-10	5.98778e-10	1.25074	2.0162e-08	1.12648	8.24825e-06	0.997975	0.000157204	0.531034	0.0130184	1.43169	4.34893e-16
PLIN2	1.07641	0.206491	1.85964e-07	6.66827e-07	0.676618	0.000557871	0.955885	0.00107004	1.61366	5.60364e-06	0.713138	0.0189291	1.57623	6.03787e-09
ZNF391	-1.07626	0.283897	0.000150031	0.000360972	-1.27728	0.00376572	-1.13955	0.00776693	-1.79957	1.59953e-06	0.0437201	0.918626	-1.12168	0.000108592
OSTM1	1.07477	0.116096	2.09181e-20	2.38446e-19	1.33862	2.15894e-37	1.03912	4.9329e-09	0.993291	1.48198e-13	1.24356	3.02026e-16	0.689407	2.04611e-05
CDK14	-1.07466	0.136423	3.34188e-15	2.60868e-14	-1.32107	3.00418e-13	-1.20299	2.66795e-07	-1.30324	1.40351e-13	-0.597156	0.00157583	-0.962575	3.78548e-09
AGXT	-1.07433	0.266961	5.7144e-05	0.000147019	-1.6895	0.0189126	-1.75481	0.00314052	-0.448026	0.636162	-0.764603	0.283263	-0.78213	0.0517802
MYLK4	-1.07279	0.169146	2.26254e-10	1.13004e-09	-1.4967	1.09067e-09	-1.16998	4.56624e-05	-1.13787	0.000404587	-0.569333	0.00895338	-1.07254	1.55416e-05
SERTAD3	1.07222	0.114338	6.7496e-21	7.94479e-20	1.30449	5.65545e-24	0.816742	0.000457311	0.935209	1.51455e-11	0.819408	5.47409e-06	1.32682	2.59446e-23
UBQLNL	-1.07053	0.106384	8.05813e-24	1.1635e-22	-1.45832	7.94862e-05	-1.10575	1.71349e-06	-1.42375	3.08823e-06	-1.05632	1.87794e-08	-0.828611	4.6117e-06
CACNG4	-1.06982	0.409989	0.00907029	0.015875	-1.8898	0.00421647	-1.42737	0.0264624	0.333874	0.658729	-0.305013	0.64592	-1.72095	0.00138396
NET1	-1.06982	0.272015	8.39057e-05	0.000210728	-1.85316	1.9471e-16	-1.00445	6.30118e-05	-0.95147	1.3048e-05	-1.25859	5.48337e-07	-0.331169	0.054363
HRH2	1.06902	0.207949	2.73569e-07	9.60152e-07	1.09453	7.10236e-05	0.898406	0.00168989	1.42593	4.06238e-08	1.52706	8.82735e-09	0.38713	0.143925
TRAF5	-1.06886	0.112061	1.45365e-21	1.79811e-20	-0.995815	2.89068e-05	-1.02953	1.35597e-05	-1.32602	6.87008e-08	-1.26711	2.42149e-10	-0.698742	0.00230508
CPEB3	1.06854	0.101104	4.16463e-26	7.06682e-25	1.39779	8.021e-29	1.04044	2.06548e-13	0.867015	1.26349e-13	1.15726	1.06989e-21	0.871986	3.01054e-10
TREML1	1.06817	0.200628	1.0142e-07	3.74494e-07	1.31483	0.0184462	0.47662	0.374222	1.42067	0.00694598	0.889624	0.0451571	1.16279	0.000344588
ZYX	1.0678	0.0984212	2.01044e-27	3.75366e-26	1.14333	7.12114e-18	1.36484	2.29952e-11	0.781607	4.81169e-05	0.856497	1.77943e-10	1.20356	2.58674e-21
SLC27A2	-1.06775	0.226549	2.43966e-06	7.60168e-06	-2.00885	1.54309e-15	-0.813354	0.000645769	-0.772869	0.000953659	-0.646174	0.00447439	-1.12612	1.1007e-09
MBOAT2	-1.06764	0.336728	0.00152117	0.00308738	-2.39	1.18145e-12	-0.530196	0.213307	-0.729119	0.0447591	-0.575673	0.0629859	-1.06017	5.82441e-05
SLC31A1	1.06761	0.0879063	6.10907e-34	1.70026e-32	1.17265	6.87883e-17	1.34191	5.89013e-17	0.787064	7.47896e-08	0.968528	6.17944e-11	1.08519	2.83333e-19
STMN3	-1.06744	0.202658	1.38499e-07	5.02835e-07	-1.50931	6.21789e-16	-1.0557	0.000324918	-1.41167	1.7006e-19	-0.889575	6.4476e-08	-0.477496	0.00436464
ZNF10	-1.0673	0.216325	8.06525e-07	2.67093e-06	-1.31068	2.11707e-14	-1.36459	2.94909e-14	-1.41487	6.2562e-17	-1.06646	3.54011e-09	-0.123297	0.559994
GDPD5	1.06711	0.10302	3.83777e-25	6.05504e-24	1.29904	1.68362e-11	1.12444	4.4525e-05	0.581796	0.0527076	1.02055	2.69952e-07	1.05505	7.92973e-07
YES1	-1.06651	0.355515	0.00270067	0.00521992	-1.70833	1.30457e-10	-1.43481	2.8465e-08	-1.2474	3.1247e-08	-1.23691	1.47827e-06	0.27059	0.248441
RELL2	1.06632	0.134371	2.09423e-15	1.65537e-14	0.711713	8.13505e-08	1.10676	5.07174e-07	1.39873	1.17381e-11	1.24139	1.63931e-12	0.971932	3.4597e-06
ADM2	-1.066	0.491159	0.0299786	0.0472673	-1.67955	2.08466e-06	-0.476438	0.19263	-1.31092	0.000218941	-2.10235	4.93083e-15	0.205534	0.351288
SIGLEC6	-1.0658	0.307257	0.000522865	0.00115233	0.0908092	0.820625	-1.51279	0.00113267	-0.89669	0.0358032	-1.52993	4.99298e-05	-1.44164	2.95556e-06
CD28	1.06459	0.266872	6.63118e-05	0.000168819	1.50595	0.000131945	-0.255994	0.557995	1.1161	0.00270785	1.27631	1.51638e-05	1.41012	5.76089e-09
ZNF296	1.06332	0.115251	2.80567e-20	3.17692e-19	1.19364	1.85969e-14	0.706739	0.00154691	0.810622	8.6604e-05	1.38517	4.38297e-20	1.04951	5.0324e-14
ZDHHC11	-1.06306	0.134258	2.4133e-15	1.90127e-14	-1.35302	0.000106481	-0.974426	0.00837358	-1.03314	0.000194832	-0.925156	0.00159959	-1.08029	2.3661e-05
HOPX	-1.06255	0.170351	4.4488e-10	2.15336e-09	-0.74135	0.0383981	-1.38136	0.00589948	-1.02683	0.0146713	-1.27817	0.000660367	-1.05351	0.000896138
AKAP7	1.06254	0.111973	2.32671e-21	2.83973e-20	1.13058	4.32307e-08	1.07982	0.000352172	0.989202	0.000612543	1.2225	2.46152e-07	0.82049	0.00122681
PHGDH	-1.06188	0.238202	8.2767e-06	2.38722e-05	-2.15654	1.12785e-10	-0.825757	0.0107859	-0.716408	0.0190747	-0.85382	0.00123579	-0.863729	0.000151534
NPAS1	-1.06136	0.360404	0.0032304	0.00615885	-1.97971	4.56755e-08	-0.977175	0.000611502	-1.34254	0.00121962	0.227409	0.463229	-1.30643	1.90694e-06
FAM57A	-1.06074	0.138801	2.13605e-14	1.54585e-13	-1.65568	8.55065e-09	-0.931576	7.50931e-05	-0.84955	0.00125272	-0.787103	0.00557677	-1.11652	9.03192e-09
DYRK3	-1.06064	0.305623	0.000519609	0.00114574	-2.1936	1.3316e-15	-1.22203	3.71914e-05	-0.696124	0.0210075	-0.62409	0.0144338	-0.593161	0.00986164
JOSD2	1.05953	0.078118	6.62395e-42	2.6478e-40	1.26852	1.58445e-15	1.06834	4.52994e-07	1.05928	4.7086e-07	1.04412	4.7916e-13	0.815075	4.75672e-06
IFI27L2	1.05934	0.104368	3.31015e-24	4.94736e-23	1.2007	3.62627e-09	1.19852	1.97161e-05	1.18037	2.12035e-06	0.884259	4.62811e-05	0.865433	0.000280936
MAST1	-1.0591	0.169073	3.74869e-10	1.8301e-09	-1.63712	3.67661e-07	-0.704199	0.015407	-1.52465	3.04185e-06	-0.846125	0.000451043	-0.862355	4.77146e-08
TGIF2	-1.05836	0.224117	2.33106e-06	7.27854e-06	-1.54171	1.16746e-23	-1.33688	5.45362e-17	-1.32939	1.70542e-14	-0.740614	8.41874e-07	-0.349222	0.0275066
EZR	1.05806	0.15574	1.09257e-11	6.20043e-11	0.904285	1.72238e-09	1.24127	3.61268e-13	0.946184	1.10032e-06	0.655537	5.76252e-05	1.55484	1.47065e-19
TARSL2	-1.05796	0.140086	4.2799e-14	3.00602e-13	-1.28126	3.33916e-14	-0.699081	3.6324e-06	-1.26883	7.83134e-12	-1.30085	9.20723e-18	-0.751606	2.00447e-05
PPM1H	-1.05762	0.158737	2.68803e-11	1.47082e-10	-1.62235	4.96277e-10	-1.28744	2.08104e-06	-0.82836	0.000294682	-0.718386	0.00156371	-0.941047	7.34817e-06
RARRES3	1.05654	0.159228	3.236e-11	1.75694e-10	1.60338	4.76678e-12	0.822485	0.00929553	1.11385	4.29978e-07	0.689908	1.12652e-05	1.08639	4.66578e-10
ATP8A2	-1.05645	0.289209	0.000259306	0.000600478	-1.57839	0.000649835	-0.743902	0.0552068	-1.6418	5.91229e-05	-1.30123	0.00111853	-0.220292	0.494952
PGBD5	1.05577	0.250491	2.50016e-05	6.7502e-05	0.465907	0.440629	2.17722	9.32019e-06	0.693938	0.107978	1.23946	0.00566617	0.845468	1.30967e-06
CD58	1.05539	0.110809	1.65998e-21	2.04696e-20	1.40947	2.73888e-27	0.876442	1.96068e-07	1.12154	1.32678e-16	1.05927	4.27323e-18	0.765823	9.38675e-08
ZDHHC7	1.05535	0.0912601	6.26133e-31	1.4539e-29	0.918559	3.56096e-16	1.13721	1.82146e-24	0.793269	1.56716e-07	1.0297	6.29695e-18	1.34953	6.78435e-31
TMEM217	-1.05485	0.179192	3.93969e-09	1.70653e-08	-1.38755	4.49175e-08	-1.34817	8.57306e-07	-0.437355	0.0695803	-1.23273	2.03628e-08	-0.892077	0.000418109
AMN	-1.05386	0.12652	8.11356e-17	7.16979e-16	-0.86984	0.000340409	-1.407	2.21566e-05	-0.811114	0.0202337	-0.954931	0.000395299	-1.27953	1.14375e-06
GGA2	1.05348	0.0571286	6.20852e-76	1.19284e-73	0.926639	2.8389e-11	0.989459	7.38287e-19	1.15796	2.0168e-19	1.1789	1.11085e-16	1.04033	6.77949e-17
GUCY1B3	-1.05334	0.401548	0.00871083	0.0153043	-1.38438	2.1698e-05	-0.800334	0.0941289	-0.143672	0.681066	-0.611521	0.0650339	-2.21813	8.20674e-17
LRP12	-1.05318	0.274833	0.000127059	0.000308882	-1.70528	1.26619e-17	-1.05186	1.26665e-07	-1.40254	1.05569e-08	-1.01255	1.90776e-07	-0.11778	0.542766
GDF15	1.05294	0.40479	0.00928982	0.0162103	0.417971	0.392119	2.57711	3.08225e-07	-0.446921	0.451741	1.18184	0.00397296	1.30761	3.0997e-07
ZNF496	-1.05172	0.178393	3.73478e-09	1.62013e-08	-1.73362	2.46792e-36	-0.905577	2.71399e-10	-1.06468	1.87212e-22	-0.966412	9.15395e-15	-0.603724	2.07798e-07
MAPK12	-1.05159	0.257372	4.39129e-05	0.000114637	-2.07951	8.85159e-23	-0.263901	0.276086	-1.08747	9.66412e-10	-0.817866	0.000375145	-0.97715	9.53529e-13
HMGB3	-1.05147	0.295494	0.000373188	0.000840979	-1.57256	6.86455e-14	-0.834025	0.00136223	-1.32868	6.34452e-09	-1.42212	1.56325e-10	-0.122164	0.503162
ZC4H2	-1.05127	0.0740453	9.47732e-46	4.5706e-44	-1.3495	2.52974e-10	-1.10873	3.72501e-14	-0.942508	2.16186e-08	-0.8595	2.68816e-09	-1.11391	8.25037e-17
DIRC2	1.05086	0.065917	3.22652e-57	2.37249e-55	1.21895	3.3416e-20	0.948091	2.59083e-06	0.967605	7.12838e-09	1.09685	1.83927e-15	0.942804	2.6062e-13
FZD7	-1.0508	0.354526	0.00303699	0.00581431	-2.01765	7.69326e-15	-1.31934	1.03567e-09	-0.925364	0.000199607	-1.10986	4.51329e-05	0.085047	0.690045
GRAMD1C	-1.04933	0.136965	1.841e-14	1.34375e-13	-1.33956	3.58667e-05	-1.11311	0.000204863	-1.11341	0.000336072	-1.28937	2.41255e-06	-0.667017	0.00167779
CD96	-1.04924	0.185753	1.61764e-08	6.52756e-08	-1.43949	8.52972e-05	-1.40201	0.00243067	-0.813813	0.100807	-0.574356	0.143198	-0.967493	0.0152219
ZBTB7A	1.04887	0.13495	7.70972e-15	5.85703e-14	1.13016	1.76282e-28	0.762713	2.69228e-05	0.604642	0.00124401	1.1775	7.84616e-17	1.43168	8.79087e-34
FSTL1	-1.04833	0.698515	0.133409	0.181288	-2.62803	1.51883e-07	1.12876	0.0513858	-1.04828	0.0265538	-2.6328	8.93786e-10	0.00622675	0.986802
CECR6	1.04677	0.350882	0.00285202	0.00548399	0.454907	0.239395	2.00984	3.33844e-06	0.132429	0.763015	0.844325	0.0183462	1.76427	5.88093e-07
ZC3H12C	-1.04673	0.317555	0.000979938	0.00205873	-1.92773	3.66797e-08	-1.32136	0.000833826	0.0215286	0.946172	-0.957477	0.00380434	-1.10813	0.000119592
DUSP1	1.04654	0.148788	2.01029e-12	1.22301e-11	0.799985	0.000146662	1.31587	2.27394e-06	1.5303	2.34119e-07	0.666861	0.0040274	1.10255	7.23669e-08
IGFBP7	1.04611	0.223943	2.99246e-06	9.23716e-06	0.3469	0.0536968	1.56405	1.60196e-09	1.28716	6.82555e-07	0.923149	0.000120774	1.20042	8.66313e-10
GPR160	1.04611	0.184489	1.42554e-08	5.8055e-08	0.721323	0.00503565	0.991459	0.000195903	0.886749	0.000421349	1.69399	1.02699e-15	0.873555	3.32136e-05
TXK	-1.04592	0.108158	4.03115e-22	5.19106e-21	-0.835803	0.00157526	-1.05449	0.000282487	-0.87478	0.000755216	-1.13883	1.27627e-06	-1.18828	1.01563e-09
SH2B2	1.04585	0.127453	2.29053e-16	1.94891e-15	1.36992	2.10287e-17	0.895467	0.000119228	0.62388	0.000312501	1.22714	1.27786e-16	1.04376	1.50156e-14
FSCN1	-1.04579	0.330965	0.00157858	0.00319415	-2.20078	4.93098e-17	-0.64381	0.057697	-0.815958	0.00123719	-1.22885	6.87391e-07	-0.330796	0.14604
PMCH	-1.0455	0.316729	0.000963584	0.00202796	-0.792432	7.23701e-05	-0.324382	0.0781504	-1.32526	0.0472952	-3.47933	2.43648e-07	-0.684277	0.00655672
TOX2	1.04513	0.254808	4.10263e-05	0.000107763	1.71044	2.55893e-05	0.952164	0.038738	0.643636	0.0805898	0.38074	0.319641	1.48722	1.1697e-06
JAKMIP1	1.04511	0.133544	5.03563e-15	3.88248e-14	1.19376	0.00447459	0.773715	0.0663691	1.15668	0.00322968	1.01792	0.00104935	1.05385	2.56084e-08
SELM	1.04476	0.216571	1.4062e-06	4.51986e-06	1.5094	1.16761e-06	0.553584	0.20632	0.422728	0.162133	1.03899	0.000150033	1.427	1.72744e-17
NOG	-1.0443	0.452914	0.0211258	0.0344161	-1.92513	4.08993e-08	-1.70455	0.000251073	-1.62464	4.86872e-05	0.620145	0.140535	-0.594194	0.0489672
PVRL3	-1.04312	0.187854	2.81099e-08	1.10255e-07	-0.400223	0.451348	-1.19791	0.0107605	-0.802958	0.0422511	-1.55565	2.48962e-05	-0.943113	0.0160237
BCR	-1.0429	0.195315	9.31633e-08	3.46151e-07	-1.70237	3.84138e-36	-0.877284	8.51172e-09	-1.10419	7.06728e-13	-1.02578	4.29059e-18	-0.491542	0.00100589
C16orf45	1.04236	0.243156	1.81255e-05	4.98755e-05	0.59324	0.00388915	1.37536	0.000153794	0.75096	0.0024886	0.778218	0.00916096	1.77965	1.31714e-13
NUMB	1.04233	0.0756682	3.6036e-43	1.53857e-41	1.22062	1.54372e-44	1.11024	3.93185e-24	0.781426	9.19218e-10	1.11198	2.12881e-24	0.930187	2.10742e-20
SEPT11	-1.04231	0.188297	3.10433e-08	1.21202e-07	-1.64319	9.40517e-19	-0.788166	3.91877e-05	-0.554502	0.0036723	-0.926573	1.28783e-05	-1.26528	1.12474e-18
NUDT16	1.04215	0.135203	1.27722e-14	9.48519e-14	1.23913	2.63392e-31	1.36392	8.03389e-15	0.735296	4.09824e-07	1.1879	9.53378e-13	0.708751	3.2758e-07
USP43	-1.04181	0.257471	5.20313e-05	0.000134563	-1.66843	3.60143e-09	-0.856335	0.00124543	-1.40508	2.26372e-10	-1.10113	1.07413e-08	-0.269209	0.112486
IL32	1.04092	0.197254	1.31274e-07	4.78938e-07	1.45417	2.6894e-05	0.129659	0.74111	1.3055	0.000802139	1.24354	7.24461e-06	0.967464	8.56652e-06
SERPINH1	-1.04091	0.227157	4.59775e-06	1.38199e-05	-1.73417	1.56454e-09	-0.840971	0.0233949	-0.394738	0.28624	-1.28729	4.58913e-06	-0.798485	0.00297514
CLEC17A	1.04015	0.13468	1.13534e-14	8.50577e-14	0.915467	0.0157156	0.907541	0.0112786	1.32703	8.08067e-05	1.06571	0.00416298	1.00666	6.89637e-07
CTSF	-1.03995	0.293487	0.000394937	0.000887807	-1.89057	9.95586e-23	-0.966611	0.00082722	-1.31834	1.22387e-09	-0.753187	0.000343006	-0.219113	0.378117
ZNF117	-1.0399	0.12802	4.54964e-16	3.77931e-15	-1.00854	3.45645e-07	-0.931211	5.79634e-05	-1.50711	2.69452e-18	-0.82353	3.19997e-08	-0.928023	1.68065e-08
BANK1	1.03945	0.110204	4.02101e-21	4.83821e-20	1.28419	7.94511e-06	0.781501	0.00316076	1.02808	0.000572208	1.25311	7.35928e-10	0.83007	0.000164888
SALL2	-1.03863	0.188952	3.86797e-08	1.49111e-07	-1.01635	0.0313416	-0.709597	0.137292	-0.907154	0.0511734	-1.19604	0.00381052	-1.18048	0.000511304
PKIG	-1.0386	0.21447	1.28134e-06	4.1308e-06	-1.45924	7.82781e-15	-0.997487	7.66191e-06	-1.27523	5.84943e-16	-1.18965	3.41653e-11	-0.275907	0.107108
SPIN4	-1.03829	0.178676	6.20996e-09	2.62875e-08	-1.60112	3.43975e-14	-1.07073	1.06923e-06	-0.938933	2.8234e-09	-0.45206	0.00717545	-1.18078	2.49396e-16
EPHB4	-1.03827	0.213476	1.15253e-06	3.7378e-06	-1.32222	1.24167e-06	-0.651463	0.0363793	-1.50978	1.0612e-06	-1.29741	5.83318e-08	-0.482461	0.0200439
FBXO15	-1.03727	0.33244	0.00180736	0.00361715	-1.95874	1.09003e-05	-1.00023	0.000519116	-1.39198	1.8792e-06	-0.982898	3.20877e-05	-0.147506	0.162475
CHN1	-1.03652	0.186473	2.72023e-08	1.06836e-07	-1.90019	5.85253e-05	-0.701872	0.028983	-1.14218	0.00355451	-1.19764	0.00020561	-0.737337	0.00290233
E2F5	-1.03629	0.29361	0.000416384	0.000932324	-0.0855995	0.467232	-1.68293	2.03893e-17	-1.36609	3.16668e-09	-1.16625	5.30865e-09	-0.954512	7.14407e-17
SP140	1.03578	0.288098	0.000324103	0.000738044	1.25112	1.06935e-05	0.892965	0.0139471	0.994218	0.00517017	1.78641	2.07833e-12	0.206235	0.462635
EHD1	1.03471	0.113038	5.50279e-20	6.09761e-19	0.868105	3.31065e-15	0.732612	2.06921e-08	1.15739	1.50963e-09	1.13979	2.65936e-16	1.36977	3.04679e-17
NGFR	1.03406	0.2675	0.000110789	0.000272052	1.1616	0.00123146	1.19443	0.00172235	0.85616	0.0161697	0.194423	0.567223	1.7578	7.82654e-08
EMP3	1.03367	0.174011	2.84629e-09	1.2488e-08	1.33866	3.13013e-14	1.15772	3.1116e-06	0.864305	1.51291e-05	0.548748	4.98029e-05	1.29993	5.35844e-18
ZNF607	-1.03335	0.258922	6.58004e-05	0.000167697	-1.00494	5.68601e-08	-1.06479	4.24356e-07	-1.00784	2.01e-05	-0.261358	0.208282	-1.79236	1.10165e-26
CACNA1C	-1.033	0.200051	2.42101e-07	8.5576e-07	-1.4227	1.74944e-06	-1.29506	1.93629e-07	-0.535727	0.107298	-0.434476	0.144251	-1.3195	5.90167e-10
SDCBP	1.03269	0.10247	6.91328e-24	1.00797e-22	1.27654	2.06582e-27	1.0707	3.65519e-12	0.598361	0.000770062	0.961415	1.56274e-11	1.13237	1.64319e-23
IFT140	-1.03251	0.131272	3.67943e-15	2.85906e-14	-1.51429	5.05214e-36	-0.937293	5.83217e-10	-0.992798	1.03538e-13	-0.841901	8.14982e-12	-0.865054	7.37153e-13
NLRP6	1.03152	0.160519	1.30841e-10	6.68916e-10	1.44397	1.57857e-05	0.52908	0.126629	0.837337	0.0246672	0.837419	0.0038236	1.28207	3.02821e-10
PTPRU	1.03132	0.247816	3.1601e-05	8.41564e-05	0.242957	0.615287	1.54979	2.68082e-05	0.427406	0.247585	1.10346	0.000176817	1.50941	1.08707e-08
CNNM1	-1.03105	0.377875	0.00636148	0.0115177	-2.15608	9.2059e-06	-1.24177	0.00151217	-0.38304	0.274751	0.0755065	0.842681	-1.55021	5.74912e-08
BBS5	-1.03095	0.223022	3.78878e-06	1.15398e-05	-1.50822	8.56532e-16	-1.17337	4.83429e-12	-1.23291	4.59796e-11	-0.940845	2.78582e-10	-0.36987	0.00034261
MAPKBP1	-1.03084	0.0816266	1.46728e-36	4.61169e-35	-1.27958	9.16068e-19	-0.950668	1.19157e-07	-0.781881	5.8524e-05	-1.03587	3.46363e-09	-0.987459	1.1008e-11
MYBPC3	1.03082	0.126357	3.40573e-16	2.84895e-15	1.82466	1.23409e-06	1.15585	7.11689e-06	0.913538	0.000100463	0.880533	2.7211e-05	0.901765	1.31248e-08
ABCA2	-1.03058	0.178393	7.60321e-09	3.18346e-08	-1.52121	2.13037e-19	-0.984404	6.15447e-05	-1.23318	6.84351e-16	-0.949058	2.57243e-12	-0.463185	0.00447985
SMARCA1	-1.03035	0.203684	4.22427e-07	1.44846e-06	-1.63847	0.00068632	-0.325166	0.563126	-1.28752	0.00417328	-0.811516	0.066689	-0.948893	0.0148423
SYNGAP1	-1.0294	0.145913	1.7279e-12	1.05815e-11	-1.45875	1.97528e-18	-1.00699	4.54053e-11	-0.721707	1.36906e-05	-0.716548	5.86974e-08	-1.26925	4.73859e-16
CORO2A	1.02843	0.23098	8.49021e-06	2.44584e-05	0.660951	0.0140353	1.00231	0.000555144	1.07561	3.114e-05	1.76657	2.23166e-16	0.605019	0.00419654
ALDH1A1	-1.02817	0.237998	1.55964e-05	4.3367e-05	-1.06236	0.0147222	-0.717008	0.20306	-0.265498	0.56763	-1.36216	0.00261759	-1.59527	0.000335361
NLRC5	1.02809	0.0863826	1.16146e-32	2.98176e-31	1.02707	4.92484e-09	0.914334	7.33353e-05	1.19098	1.23665e-07	1.0851	6.00504e-09	0.950089	2.60923e-08
GJA3	1.028	0.734381	0.161568	0.214703	-1.56755	0.0397321	1.43165	0.00240581	2.79574	7.40753e-07	2.4249	7.48228e-05	-0.20686	0.746765
ZNF572	-1.02789	0.129983	2.61742e-15	2.05665e-14	-1.3238	1.12405e-06	-0.965956	9.01207e-05	-0.887748	1.03316e-06	-0.642198	0.00457058	-1.29664	1.47576e-16
SH3BP2	1.02783	0.100454	1.42704e-24	2.17377e-23	1.31972	2.29353e-27	1.03567	2.64802e-10	1.0044	1.17744e-10	0.717574	2.24299e-06	1.01075	2.61251e-15
LTA4H	1.026	0.0640913	1.11675e-57	8.63813e-56	0.98338	2.46784e-13	1.04487	7.79595e-09	1.14976	2.32863e-16	1.10832	4.02024e-15	0.872561	5.7105e-11
MTUS1	1.026	0.221155	3.4967e-06	1.06939e-05	1.09862	0.0069202	1.37363	0.00090314	1.49308	0.000427258	1.11799	0.000171498	0.370812	0.162561
CIDEB	1.02565	0.203622	4.72817e-07	1.60782e-06	0.554736	7.15639e-08	0.824436	1.4207e-07	1.59141	3.16638e-06	1.61936	3.62794e-08	0.891935	0.00476423
NEK11	-1.02497	0.0899455	4.40413e-30	9.67933e-29	-1.13472	1.22784e-08	-1.05269	2.24317e-06	-0.913108	1.83205e-05	-0.949713	5.64072e-06	-1.05068	1.29348e-09
ACP5	1.02466	0.259091	7.65884e-05	0.000193452	1.86208	2.40311e-10	0.597885	0.0814321	1.37334	8.52925e-06	0.897528	0.000155476	0.450416	0.0395136
CENPJ	-1.02431	0.162675	3.04046e-10	1.49538e-09	-1.67868	3.87934e-20	-0.741772	9.50639e-06	-1.03863	3.85032e-11	-0.661021	0.000100724	-1.02381	8.45557e-14
TMPRSS9	-1.02394	0.321326	0.00143948	0.00293765	-1.86484	1.31156e-21	-0.575283	0.00707929	-1.31064	6.66949e-07	-1.18164	2.97185e-06	-0.208694	0.271377
TPSAB1	-1.02376	0.791329	0.195762	0.254132	-2.42909	8.13596e-08	0.107708	0.869872	-2.48687	2.1022e-08	-1.62119	0.000129307	1.37778	0.00119438
ST3GAL4	-1.02306	0.179198	1.13561e-08	4.67427e-08	-1.71877	5.74826e-24	-0.78117	1.27933e-05	-0.67663	3.07855e-05	-0.954104	4.85735e-09	-0.987865	2.9461e-10
COL5A1	-1.02267	0.510288	0.045058	0.0686532	-2.89891	7.13384e-09	-1.21221	0.0117075	-1.06576	0.0166149	0.195073	0.674722	-0.21418	0.59892
ADCY7	1.02248	0.119346	1.05873e-17	9.98542e-17	1.08932	8.92354e-18	1.30603	5.27156e-18	1.19052	1.79968e-10	0.948617	1.49454e-11	0.581576	0.00028304
S100A1	-1.02198	0.159531	1.49252e-10	7.58485e-10	-0.787852	0.0117215	-1.21088	0.000148251	-1.01503	0.0883799	-1.89669	0.000360247	-0.837397	0.00152871
C10orf2	-1.02135	0.172075	2.92997e-09	1.2841e-08	-1.27512	1.65215e-24	-0.881887	2.11651e-06	-0.946879	3.61338e-07	-0.462911	0.0105904	-1.45728	2.28104e-28
FGD6	1.0203	0.28587	0.000358212	0.000809374	1.74096	6.00657e-12	1.42239	2.1726e-06	-0.0269023	0.916755	1.06272	1.29412e-05	0.926225	3.63971e-06
TMEM167A	1.01983	0.0666773	8.2559e-53	5.25905e-51	1.19179	1.80069e-21	1.04887	6.10101e-09	1.12765	4.00119e-25	0.861179	2.83354e-14	0.90834	2.11184e-17
LDOC1	1.01971	0.27787	0.000242808	0.000565018	1.03574	0.0198367	-0.138962	0.73443	1.50805	0.00384916	1.39007	2.89925e-05	1.26037	5.79425e-07
ACVR2A	1.0192	0.260062	8.88852e-05	0.000222297	0.973152	1.86185e-08	0.0110248	0.960283	1.12431	1.34553e-05	1.61678	4.32882e-14	1.35454	1.5035e-14
FANCF	-1.01906	0.0680918	1.22459e-50	7.18588e-49	-0.974369	2.27081e-12	-1.08986	3.48406e-12	-1.00551	2.18985e-10	-0.730894	2.97953e-05	-1.15506	2.44983e-23
DYX1C1	-1.0188	0.12726	1.18846e-15	9.57157e-15	-1.25207	1.36267e-05	-1.42161	2.97319e-08	-1.11698	0.000142534	-0.678474	0.00250618	-0.884321	6.49752e-12
TMEM45A	-1.01858	0.418919	0.0150388	0.0252206	-1.69002	8.0138e-05	-0.511317	0.229644	-1.4392	0.000581527	-1.60692	0.000114624	-0.0548908	0.633885
PRKCB	1.0183	0.104028	1.25845e-22	1.66748e-21	0.902624	2.7547e-14	1.19508	1.10908e-14	1.36549	1.09559e-15	0.983784	1.90784e-13	0.724768	2.17181e-07
ATAT1	-1.018	0.136983	1.07287e-13	7.29871e-13	-1.2465	1.08893e-21	-1.00792	4.11302e-11	-1.33663	1.59747e-16	-1.00765	1.35791e-15	-0.390639	0.0505318
F2RL1	-1.01754	0.230258	9.91077e-06	2.82975e-05	-1.72651	6.62418e-05	-1.2759	0.00889896	-0.332373	0.410448	-1.13923	0.00276721	-0.770229	0.0260761
TCEAL4	-1.01526	0.0913365	1.05312e-28	2.12985e-27	-1.26125	1.14993e-10	-1.15036	7.6537e-11	-1.10604	6.82479e-14	-0.957276	1.4128e-11	-0.75484	8.2279e-10
WDR35	-1.01514	0.173184	4.58264e-09	1.96786e-08	-1.69036	6.8266e-19	-1.17889	6.96146e-11	-0.872022	3.84024e-08	-0.618791	6.74605e-05	-0.786032	2.54428e-09
NLK	-1.01505	0.0877754	6.2595e-31	1.4539e-29	-1.30138	8.53142e-30	-0.943119	1.44836e-09	-0.846229	1.78126e-11	-0.891473	1.76085e-10	-1.04576	1.45702e-17
NUDT14	1.01394	0.0841807	2.06508e-33	5.55289e-32	1.23915	8.83408e-12	0.76482	0.00433515	1.08591	2.71132e-09	0.834585	9.91843e-06	1.00117	4.40174e-10
IRS2	1.01299	0.226537	7.76158e-06	2.24844e-05	1.48994	4.4154e-09	1.27582	3.71832e-05	0.341036	0.148286	0.673011	0.00948316	1.31592	4.00592e-09
TESC	1.01285	0.166121	1.0803e-09	4.99557e-09	1.10828	1.73482e-06	1.32694	4.15001e-07	0.639539	0.0460528	1.34182	1.94593e-09	0.568853	0.0137508
DTHD1	1.0114	0.148514	9.75004e-12	5.55174e-11	1.00521	0.0265545	0.927906	0.0416334	0.733825	0.0139092	1.37704	2.43317e-05	1.0191	7.82899e-05
SETMAR	-1.01132	0.268777	0.000168106	0.000401673	-1.74053	4.43509e-37	-0.931322	1.15206e-14	-1.2323	2.64591e-19	-0.941525	3.09421e-11	-0.233947	0.0114976
PCSK4	-1.01094	0.237439	2.06577e-05	5.63356e-05	-1.79706	6.55391e-10	-0.843924	0.0107446	-1.24621	2.7435e-07	-0.905192	4.12255e-06	-0.370107	0.0497484
AIFM3	1.00997	0.170335	3.04242e-09	1.33093e-08	1.51847	1.50587e-16	1.02556	0.000739255	0.807694	0.000236534	1.05968	1.93364e-07	0.65238	3.28201e-05
PYCR1	-1.00995	0.242842	3.19812e-05	8.51308e-05	-1.95652	4.62878e-14	-1.05269	0.000253986	-0.494744	0.0742744	-0.696426	0.00188333	-0.867419	2.61431e-05
MAP9	-1.00952	0.161033	3.63355e-10	1.77607e-09	-1.442	0.000506927	-1.15692	0.00765969	-1.08418	0.00310243	-0.590369	0.0733465	-1.00978	0.000907636
ZSCAN30	-1.00946	0.0614764	1.3697e-60	1.22675e-58	-1.20339	2.1237e-18	-0.907267	2.3224e-10	-1.06651	1.03397e-10	-0.950131	4.4059e-13	-0.95199	3.96655e-15
CXCR6	1.00908	0.359045	0.00494726	0.0091367	1.58901	5.67321e-05	0.146325	0.571435	1.36168	3.18969e-05	1.99953	1.71431e-06	0.241728	0.16953
TMEM71	1.00891	0.16488	9.41366e-10	4.38372e-09	1.0791	2.68892e-11	0.890581	1.11943e-06	1.33612	1.47011e-11	1.30227	2.16755e-17	0.452032	0.00554723
RAB15	-1.00886	0.268337	0.000170138	0.000405987	-1.58169	1.63228e-09	-0.256814	0.0772762	-1.48108	1.24738e-05	-1.40825	6.53295e-07	-0.561175	3.47798e-05
GNAI2	1.00791	0.0987653	1.88081e-24	2.84678e-23	1.28926	3.82411e-42	1.14121	1.99747e-14	0.964713	1.31725e-18	0.860506	9.77861e-16	0.792494	1.33573e-13
MCOLN1	1.00703	0.158269	1.98164e-10	9.95584e-10	1.16008	1.37577e-12	1.16441	1.31085e-09	1.16816	1.93083e-08	1.13414	9.86721e-15	0.477126	0.000293956
A4GALT	-1.00649	0.443222	0.0231563	0.0373866	-2.22491	6.37029e-05	-0.775741	0.151638	0.556127	0.263643	-1.35065	0.00694532	-1.27949	0.00232788
TNFSF9	1.00644	0.379014	0.00792085	0.0140469	0.499455	0.137497	0.881811	0.0513112	1.09518	0.00216632	0.312103	0.370748	2.14539	1.9611e-16
ZNF606	-1.00635	0.129524	7.87171e-15	5.97247e-14	-1.05929	9.37939e-07	-1.1053	1.13731e-09	-1.36142	1.88448e-20	-0.718752	1.93245e-05	-0.770221	4.62597e-06
IRAK1BP1	-1.00629	0.289153	0.000501158	0.00110695	-1.52496	1.11568e-16	-0.584759	3.68429e-08	-1.72741	1.83873e-16	-1.14283	2.99106e-08	-0.128289	0.344606
PTPRH	1.00608	0.40514	0.0130171	0.0220819	0.786493	0.0563549	1.72891	0.000114776	1.04988	0.0134408	1.76529	2.25597e-06	-0.170715	0.559451
AFAP1	1.0056	0.222076	5.94938e-06	1.75679e-05	0.477892	0.20332	0.54614	0.165427	0.817352	0.0263743	1.84451	9.59751e-10	1.08949	1.21306e-15
GPRASP2	-1.00486	0.13092	1.64938e-14	1.20684e-13	-1.05428	4.30667e-10	-0.911342	4.92797e-06	-1.13539	4.73965e-08	-0.621382	3.14938e-05	-1.29247	4.75397e-24
SUPT3H	-1.00461	0.0823345	3.04732e-34	8.62225e-33	-1.1989	1.1683e-17	-0.982825	7.71474e-15	-0.96561	3.00733e-08	-1.12846	2.87652e-20	-0.728241	1.06244e-07
CHST10	-1.00369	0.206977	1.23906e-06	4.00535e-06	-1.93355	6.32147e-23	-0.858596	2.00689e-06	-0.754962	7.26654e-06	-0.833614	6.45218e-07	-0.694376	1.07516e-07
FGFR3	-1.00333	0.116317	6.36134e-18	6.08157e-17	-1.38516	4.46449e-05	-0.785555	0.0139154	-0.801468	0.00522087	-0.914989	0.000320169	-1.09813	6.97976e-09
ZNF550	-1.00286	0.11961	5.0975e-17	4.56895e-16	-1.19491	3.99229e-14	-1.13796	3.4544e-12	-1.11252	1.70814e-14	-0.513239	0.00143847	-1.04374	4.89978e-13
ITGA1	1.00244	0.363332	0.00579759	0.010584	0.120519	0.804184	2.79798	7.36373e-10	0.510807	0.117641	1.01803	0.00120649	0.688057	0.00294397
EGLN1	1.00156	0.210918	2.04883e-06	6.45311e-06	0.605128	0.00127036	1.04162	0.00025187	1.38179	1.21446e-08	1.55585	5.13434e-10	0.525143	0.00866761
PTGS2	1.00107	0.292984	0.000633637	0.00137534	0.423791	0.178796	2.11289	1.04754e-06	1.42843	0.000186373	0.832526	0.0105937	0.455561	0.136264
FAM107B	1.00055	0.109332	5.6129e-20	6.21384e-19	0.760292	2.81136e-05	1.19484	6.57993e-07	0.735164	0.000684022	1.09183	3.07075e-09	1.25985	2.90514e-10
RAB3IL1	1.00053	0.248199	5.55052e-05	0.000142988	1.37785	0.0148773	1.48938	0.000501087	0.0221859	0.960668	1.22798	0.00029561	0.898379	0.0149092
C14orf80	1.0002	0.13225	3.94046e-14	2.78238e-13	0.793968	1.1205e-06	1.04185	1.23175e-06	1.60581	2.23986e-13	0.898414	2.39647e-08	0.80751	4.34172e-08
FLOT1	1.00018	0.0937654	1.45559e-26	2.55736e-25	1.19467	4.19399e-30	1.232	1.83434e-13	0.845879	1.38411e-10	0.888037	1.32968e-07	0.805282	1.01533e-07
STK32B	-1.00007	0.268271	0.000193123	0.000456173	-2.03538	5.98747e-06	-0.996217	0.0272634	-0.493427	0.171781	-0.466296	0.243951	-1.14033	0.000669304
UNC119B	-1.00005	0.192217	1.96413e-07	7.01622e-07	-1.75576	1.62442e-29	-0.847318	3.58323e-14	-1.14406	1.80373e-15	-0.637812	3.64971e-06	-0.639437	9.55399e-06
AMDHD1	0.999708	0.23289	1.76584e-05	4.86915e-05	1.10439	2.37022e-05	1.09482	8.0279e-05	1.47068	4.10018e-07	1.10145	5.45126e-06	0.405348	6.36394e-05
EMR1	0.99918	0.154953	1.13138e-10	5.82413e-10	1.58619	4.84151e-12	0.691495	0.0526608	0.86584	0.000261821	0.920642	6.93559e-06	0.829203	7.02002e-05
PREX1	0.998461	0.0705024	1.57229e-45	7.52173e-44	0.929858	2.13874e-25	1.35832	5.61144e-18	0.905032	2.71273e-11	0.969932	2.73168e-13	0.94576	5.1313e-15
MTF1	0.997833	0.0541226	6.68748e-76	1.26446e-73	0.826785	1.13423e-12	1.01303	9.19634e-22	1.14616	3.82896e-20	1.09677	1.24125e-22	0.934566	1.72535e-21
CNFN	-0.997706	0.207017	1.43956e-06	4.6221e-06	-1.42081	0.000512555	-0.7056	0.02752	-1.80808	7.09881e-05	-1.01213	3.16696e-05	-0.529359	0.0275565
MGAT1	0.99767	0.0983738	3.61043e-24	5.37361e-23	0.897488	5.29717e-21	0.974424	4.7897e-10	1.35494	1.05009e-24	1.0213	3.93819e-14	0.753532	2.76143e-08
TMEM127	0.997257	0.0935836	1.62907e-26	2.84956e-25	1.03261	3.45183e-33	1.07974	6.03341e-18	0.66202	7.15729e-06	0.863061	8.30602e-11	1.26021	1.28104e-35
ANKRD16	-0.996857	0.12764	5.72174e-15	4.38876e-14	-1.18756	9.40249e-20	-1.20668	6.36971e-27	-0.812409	1.8971e-08	-0.57148	5.96046e-06	-1.18085	2.13236e-26
RAB11FIP4	0.996274	0.158074	2.92754e-10	1.44103e-09	1.31838	2.1002e-10	0.563732	0.0280602	0.624458	0.00510417	1.05549	5.37131e-07	1.3095	2.43616e-12
EBPL	-0.996246	0.157116	2.28514e-10	1.14037e-09	-1.33199	3.81288e-16	-1.31965	1.09972e-11	-1.02743	1.02144e-10	-0.791923	3.85724e-06	-0.574901	3.37065e-06
SPRY2	-0.996145	0.343454	0.00372717	0.00703168	-1.84506	4.33611e-11	-0.745563	0.0252697	-1.24473	1.52516e-07	-1.18722	2.38052e-05	-0.00541402	0.978173
SPATS2L	0.995718	0.130116	1.97087e-14	1.43327e-13	1.10124	3.12854e-05	1.23053	0.000488715	1.37319	2.9705e-06	0.626287	0.0235734	0.839585	0.000114601
KANK2	-0.994675	0.165142	1.71059e-09	7.70963e-09	-1.68556	4.37003e-12	-0.722764	0.000260308	-0.896997	1.12577e-05	-0.60948	0.00461664	-1.1092	2.33271e-14
DNASE1L1	0.994272	0.0942663	5.21746e-26	8.75357e-25	1.06379	7.94966e-18	1.11897	5.81572e-14	1.23777	2.49112e-21	0.869594	1.19879e-13	0.709129	1.72292e-08
EFCAB7	-0.9935	0.0898748	2.09053e-28	4.14349e-27	-1.10375	9.44369e-21	-1.08075	5.34531e-15	-1.02362	2.90582e-15	-0.650816	5.64475e-08	-1.11347	6.6572e-23
ZNF491	-0.992493	0.212337	2.95193e-06	9.12625e-06	-1.3853	2.88781e-08	-0.892764	4.02974e-05	-1.33325	1.20629e-14	-0.21237	0.271731	-1.15312	4.02936e-13
ATP8B2	-0.992281	0.0820112	1.06474e-33	2.9224e-32	-0.86181	0.000181519	-1.18174	3.58694e-08	-0.847232	2.8921e-07	-0.88349	8.57951e-07	-1.1666	1.24064e-13
FOSL2	0.991944	0.255863	0.000105817	0.000260485	0.533669	0.00513531	1.63474	3.32162e-16	0.886669	0.000194506	0.342355	0.191683	1.49095	1.14526e-18
PDP2	-0.991774	0.112591	1.26642e-18	1.27736e-17	-1.65061	3.99154e-10	-0.910935	1.73249e-08	-1.06718	1.12616e-10	-0.840984	3.34204e-08	-0.812591	1.96719e-11
SLC37A3	0.991301	0.216712	4.7788e-06	1.43178e-05	0.936207	6.31712e-05	1.28603	1.79938e-05	0.693115	0.0105861	1.61181	8.41786e-12	0.538299	1.89119e-05
MORN1	-0.9913	0.0948544	1.45362e-25	2.3431e-24	-1.20009	1.49938e-13	-1.24736	1.39925e-13	-1.02443	4.62273e-15	-0.84528	6.4956e-11	-0.753162	1.20342e-10
DNAJC5	0.99105	0.105638	6.50194e-21	7.66842e-20	0.870718	3.16431e-17	1.19097	9.98486e-50	0.829251	1.10437e-09	1.27909	3.14898e-29	0.743286	6.89662e-10
NPTN	0.990965	0.0825053	3.11316e-33	8.29619e-32	1.09566	5.6702e-29	0.970875	3.56651e-15	0.787288	9.0946e-14	1.22552	5.02328e-32	0.850959	4.0726e-12
IQCK	-0.990355	0.123908	1.32082e-15	1.0595e-14	-1.07316	5.18397e-10	-0.938651	7.11603e-08	-1.2813	4.22023e-13	-1.11799	6.38713e-10	-0.61928	2.75358e-06
KIR3DL1	0.989981	0.226208	1.2065e-05	3.40612e-05	1.02159	0.0328681	0.554085	0.185219	1.46387	0.0196242	1.35319	0.00155043	0.413347	0.618497
CCRL2	0.989842	0.281018	0.000427758	0.000956175	0.578084	0.00627764	0.518832	0.0832423	2.16829	1.1028e-10	1.29227	1.70917e-06	0.536499	0.020041
MNS1	-0.989707	0.134917	2.20601e-13	1.46151e-12	-1.5819	6.70981e-08	-1.18092	3.04558e-09	-0.821264	0.000391574	-0.755795	0.000506107	-0.806727	1.23948e-06
CALML4	0.989552	0.207422	1.83559e-06	5.8184e-06	1.26344	4.3233e-24	0.419191	0.000591685	1.16033	5.4957e-12	1.45241	2.94951e-19	0.659666	0.000357282
CACNA2D4	0.989414	0.131498	5.3051e-14	3.69774e-13	0.506708	0.0495688	1.32302	9.07378e-06	0.997103	1.74303e-05	1.2333	4.83509e-08	0.92495	5.15244e-06
[truncated: 9,913 more rows]
