# Supplementary material for: Biological and therapeutic implications of a unique subtype of NPM1 mutated AML
Source: Nat Commun. 2021 Feb 16;12:1054. doi: 10.1038/s41467-021-21233-0 (PMC7886883; doi:10.1038/s41467-021-21233-0)
Supplement: Supplementary file 3 — Supplementary Data Files 1–6 [file 41467_2021_21233_MOESM3_ESM.zip › sup_data/Supplementary Data 2.xlsx]

## Sheet: Sheet1
Name	Genes (tot)	Stat (dist.dir)	Genes (up)	Genes (down)	p	fdr
REACTOME_INTERFERON_GAMMA_SIGNALING	42	0.7573	40	2	0.00013856	0.00510492
REACTOME_CHEMOKINE_RECEPTORS_BIND_CHEMOKINES	25	0.7497	23	2	0.00015081	0.00510492
REACTOME_IMMUNOREGULATORY_INTERACTIONS_BETWEEN_A_LYMPHOID_AND_A_NON_LYMPHOID_CELL	45	0.72641	39	6	0.0001385	0.00510492
REACTOME_INTERFERON_ALPHA_BETA_SIGNALING	43	0.72402	40	3	0.00013847	0.00510492
REACTOME_IL1_SIGNALING	36	0.6808	26	10	0.00014345	0.00510492
REACTOME_INNATE_IMMUNE_SYSTEM	187	0.63196	149	38	0.00011291	0.00510492
REACTOME_TRANSCRIPTIONAL_REGULATION_OF_WHITE_ADIPOCYTE_DIFFERENTIATION	60	0.61643	38	22	0.00013348	0.00510492
REACTOME_TOLL_RECEPTOR_CASCADES	106	0.60779	87	19	0.0001224	0.00510492
REACTOME_INTERFERON_SIGNALING	123	0.60611	90	33	0.00012011	0.00510492
REACTOME_CLASS_A1_RHODOPSIN_LIKE_RECEPTORS	105	0.6035	76	29	0.00012206	0.00510492
REACTOME_G_ALPHA_I_SIGNALLING_EVENTS	89	0.59816	67	22	0.00012539	0.00510492
REACTOME_ACTIVATED_TLR4_SIGNALLING	86	0.57383	69	17	0.00012642	0.00510492
REACTOME_CYTOKINE_SIGNALING_IN_IMMUNE_SYSTEM	217	0.56912	157	60	0.00011063	0.00510492
REACTOME_SIGNALING_BY_ILS	95	0.56204	72	23	0.00012358	0.00510492
REACTOME_GPCR_LIGAND_BINDING	149	0.54474	102	47	0.00011596	0.00510492
REACTOME_IMMUNE_SYSTEM	735	0.53296	528	207	0.00010079	0.00510492
REACTOME_GPCR_DOWNSTREAM_SIGNALING	236	0.51415	167	69	0.00010911	0.00510492
REACTOME_PLATELET_ACTIVATION_SIGNALING_AND_AGGREGATION	160	0.50042	113	47	0.00011526	0.00510492
REACTOME_SIGNALING_BY_GPCR	299	0.49849	218	81	0.00010693	0.00510492
REACTOME_ADAPTIVE_IMMUNE_SYSTEM	448	0.45607	310	138	0.00010289	0.00510492
REACTOME_PEPTIDE_LIGAND_BINDING_RECEPTORS	56	0.60403	44	12	0.0002698	0.00869784
REACTOME_ACTIVATION_OF_THE_PRE_REPLICATIVE_COMPLEX	29	-0.64206	1	28	0.00030845	0.00949185
REACTOME_CREATION_OF_C4_AND_C2_ACTIVATORS	5	0.94786	3	2	0.0003567	0.0104994
REACTOME_COSTIMULATION_BY_THE_CD28_FAMILY	54	0.61185	43	11	0.00040634	0.0114622
REACTOME_INITIAL_TRIGGERING_OF_COMPLEMENT	8	0.89517	6	2	0.00051903	0.0122738
REACTOME_MYD88_MAL_CASCADE_INITIATED_ON_PLASMA_MEMBRANE	77	0.56168	62	15	0.00050865	0.0122738
REACTOME_PEPTIDE_CHAIN_ELONGATION	81	-0.47606	9	72	0.00046992	0.0122738
REACTOME_NONSENSE_MEDIATED_DECAY_ENHANCED_BY_THE_EXON_JUNCTION_COMPLEX	99	-0.42823	17	82	0.00052576	0.0122738
REACTOME_3_UTR_MEDIATED_TRANSLATIONAL_REGULATION	101	-0.42668	18	83	0.0005184	0.0122738
REACTOME_LATENT_INFECTION_OF_HOMO_SAPIENS_WITH_MYCOBACTERIUM_TUBERCULOSIS	23	0.72569	22	1	0.00059684	0.0130537
REACTOME_SIGNALING_BY_HEDGEHOG	120	-0.39563	70	50	0.00059773	0.0130537
REACTOME_HEMOSTASIS	341	0.40145	214	127	0.00063224	0.0133758
REACTOME_RESPONSE_TO_ELEVATED_PLATELET_CYTOSOLIC_CA2_	63	0.55769	42	21	0.00078927	0.0157158
REACTOME_NFKB_AND_MAP_KINASES_ACTIVATION_MEDIATED_BY_TLR4_SIGNALING_REPERTOIRE	67	0.55568	52	15	0.00078833	0.0157158
REACTOME_TRAF6_MEDIATED_INDUCTION_OF_NFKB_AND_MAP_KINASES_UPON_TLR7_8_OR_9_ACTIVATION	70	0.55078	55	15	0.0009058	0.0175208
REACTOME_NUCLEOTIDE_BINDING_DOMAIN_LEUCINE_RICH_REPEAT_CONTAINING_RECEPTOR_NLR_SIGNALING_PATHWAYS	42	0.61098	27	15	0.00096993	0.0182401
REACTOME_RESPIRATORY_ELECTRON_TRANSPORT_ATP_SYNTHESIS_BY_CHEMIOSMOTIC_COUPLING_AND_HEAT_PRODUCTION_BY_UNCOUPLING_PROTEINS_	78	0.5315	62	16	0.0010163	0.0185955
REACTOME_GPVI_MEDIATED_ACTIVATION_CASCADE	28	0.66582	23	5	0.0013323	0.023736
REACTOME_GENERIC_TRANSCRIPTION_PATHWAY	291	-0.39887	71	220	0.0014925	0.0259083
REACTOME_PHOSPHORYLATION_OF_CD3_AND_TCR_ZETA_CHAINS	9	0.83071	9	0	0.0017209	0.0270231
REACTOME_PD1_SIGNALING	11	0.81666	11	0	0.0016849	0.0270231
REACTOME_INFLAMMASOMES	15	0.757	10	5	0.0017563	0.0270231
REACTOME_CELL_SURFACE_INTERACTIONS_AT_THE_VASCULAR_WALL	66	0.54411	45	21	0.0017027	0.0270231
REACTOME_METABOLISM_OF_LIPIDS_AND_LIPOPROTEINS	355	0.38877	207	148	0.001678	0.0270231
REACTOME_TRAF6_MEDIATED_INDUCTION_OF_TAK1_COMPLEX	13	0.7722	7	6	0.0019265	0.0285579
REACTOME_GENERATION_OF_SECOND_MESSENGER_MOLECULES	20	0.71351	17	3	0.0019826	0.0285579
REACTOME_ACTIVATION_OF_ATR_IN_RESPONSE_TO_REPLICATION_STRESS	35	-0.57784	5	30	0.0019717	0.0285579
REACTOME_COMPLEMENT_CASCADE	14	0.76194	11	3	0.0020701	0.029197
REACTOME_TCR_SIGNALING	43	0.59449	31	12	0.0022155	0.0306101
REACTOME_THE_ROLE_OF_NEF_IN_HIV1_REPLICATION_AND_DISEASE_PATHOGENESIS	25	0.67399	23	2	0.0024129	0.0326707
REACTOME_RESPIRATORY_ELECTRON_TRANSPORT	63	0.53353	51	12	0.0026309	0.0349239
REACTOME_GASTRIN_CREB_SIGNALLING_PATHWAY_VIA_PKC_AND_MAPK	104	0.46934	73	31	0.0031773	0.041366
REACTOME_ANTIGEN_PROCESSING_CROSS_PRESENTATION	62	0.53789	50	12	0.0036857	0.0470796
REACTOME_TRANSMEMBRANE_TRANSPORT_OF_SMALL_MOLECULES	252	0.3973	129	123	0.0040217	0.0504202
REACTOME_SIGNAL_REGULATORY_PROTEIN_SIRP_FAMILY_INTERACTIONS	12	0.75921	11	1	0.0045947	0.0565566
REACTOME_HEDGEHOG_OFF_STATE	94	-0.3776	55	39	0.0051125	0.0618065
REACTOME_INFLUENZA_VIRAL_RNA_TRANSCRIPTION_AND_REPLICATION	97	-0.37482	16	81	0.0080085	0.0951185
REACTOME_PHOSPHOLIPID_METABOLISM	154	0.42193	97	57	0.0088259	0.10302
REACTOME_CIRCADIAN_REPRESSION_OF_EXPRESSION_BY_REV_ERBA	20	0.66477	15	5	0.0097606	0.104888
REACTOME_GLYCOSPHINGOLIPID_METABOLISM	26	0.61741	21	5	0.0093876	0.104888
REACTOME_SIGNALING_BY_THE_B_CELL_RECEPTOR_BCR	115	0.44588	88	27	0.0097217	0.104888
REACTOME_HEDGEHOG_ON_STATE	69	-0.41754	47	22	0.0096959	0.104888
REACTOME_INFLUENZA_LIFE_CYCLE	131	-0.33832	28	103	0.0097339	0.104888
REACTOME_THE_NLRP3_INFLAMMASOME	10	0.75852	7	3	0.010553	0.106209
REACTOME_TRIF_MEDIATED_TLR3_SIGNALING	68	0.49563	52	16	0.010526	0.106209
REACTOME_TCA_CYCLE_AND_RESPIRATORY_ELECTRON_TRANSPORT	113	0.44158	82	31	0.010383	0.106209
REACTOME_NEURONAL_SYSTEM	142	0.42222	87	55	0.010303	0.106209
REACTOME_SLC_MEDIATED_TRANSMEMBRANE_TRANSPORT	149	0.41582	68	81	0.010668	0.106209
REACTOME_TRANSLOCATION_OF_ZAP_70_TO_IMMUNOLOGICAL_SYNAPSE	7	0.82856	7	0	0.010941	0.107349
REACTOME_G2_M_CHECKPOINTS	41	-0.48198	8	33	0.011259	0.108891
REACTOME_NEF_MEDIATES_DOWN_MODULATION_OF_CELL_SURFACE_RECEPTORS_BY_RECRUITING_THEM_TO_CLATHRIN_ADAPTERS	18	0.67534	17	1	0.011685	0.110511
REACTOME_G_ALPHA_Q_SIGNALLING_EVENTS	85	0.46686	56	29	0.011753	0.110511
REACTOME_RIG_I_MDA5_MEDIATED_INDUCTION_OF_IFN_ALPHA_BETA_PATHWAYS	55	0.51396	39	16	0.012193	0.113078
REACTOME_CLASS_C_3_METABOTROPIC_GLUTAMATE_PHEROMONE_RECEPTORS	2	0.96574	2	0	0.012723	0.113335
REACTOME_ENDOGENOUS_STEROLS	5	0.87013	4	1	0.012663	0.113335
REACTOME_TAK1_ACTIVATES_NFKB_BY_PHOSPHORYLATION_AND_ACTIVATION_OF_IKKS_COMPLEX	21	0.64125	13	8	0.012446	0.113335
REACTOME_NUCLEAR_RECEPTOR_TRANSCRIPTION_PATHWAY	30	0.59326	19	11	0.013111	0.115275
REACTOME_DEFENSINS	5	0.86588	5	0	0.013911	0.119212
REACTOME_TRAF6_MEDIATED_IRF7_ACTIVATION_IN_TLR7_8_OR_9_SIGNALING	8	0.80172	7	1	0.013841	0.119212
REACTOME_IKK_COMPLEX_RECRUITMENT_MEDIATED_BY_RIP1	9	0.77326	7	2	0.014283	0.12087
REACTOME_TIGHT_JUNCTION_INTERACTIONS	14	-0.65323	3	11	0.014508	0.121258
REACTOME_IRON_UPTAKE_AND_TRANSPORT	28	0.58939	22	6	0.0151	0.121699
REACTOME_MITOCHONDRIAL_TRNA_AMINOACYLATION	21	-0.57568	4	17	0.014883	0.121699
REACTOME_PPARA_ACTIVATES_GENE_EXPRESSION	83	0.46558	47	36	0.014942	0.121699
REACTOME_TRAFFICKING_AND_PROCESSING_OF_ENDOSOMAL_TLR	10	0.74692	9	1	0.015489	0.123365
REACTOME_VOLTAGE_GATED_POTASSIUM_CHANNELS	13	0.7019	6	7	0.016214	0.127638
REACTOME_TRANSPORT_OF_GLUCOSE_AND_OTHER_SUGARS_BILE_SALTS_AND_ORGANIC_ACIDS_METAL_IONS_AND_AMINE_COMPOUNDS	44	0.53234	22	22	0.01656	0.128863
REACTOME_CD28_DEPENDENT_VAV1_PATHWAY	11	0.73396	10	1	0.016849	0.129622
REACTOME_FGFR_LIGAND_BINDING_AND_ACTIVATION	5	-0.82779	1	4	0.017747	0.129722
REACTOME_METABOLISM_OF_PORPHYRINS	13	0.70064	6	7	0.017338	0.129722
REACTOME_NUCLEOTIDE_LIKE_PURINERGIC_RECEPTORS	13	0.69952	9	4	0.01782	0.129722
REACTOME_PI3K_EVENTS_IN_ERBB4_SIGNALING	33	0.56184	21	12	0.017725	0.129722
REACTOME_SPHINGOLIPID_METABOLISM	48	0.51523	34	14	0.017699	0.129722
REACTOME_INSULIN_RECEPTOR_RECYCLING	17	0.66043	16	1	0.018606	0.134003
REACTOME_CHONDROITIN_SULFATE_BIOSYNTHESIS	12	0.71199	8	4	0.019363	0.137276
REACTOME_INTEGRIN_ALPHAIIB_BETA3_SIGNALING	22	0.61943	18	4	0.019466	0.137276
REACTOME_TETRAHYDROBIOPTERIN_BH4_SYNTHESIS_RECYCLING_SALVAGE_AND_REGULATION	12	0.70857	9	3	0.020512	0.143161
REACTOME_FATTY_ACID_TRIACYLGLYCEROL_AND_KETONE_BODY_METABOLISM	139	0.40718	79	60	0.020973	0.144885
REACTOME_ACYL_CHAIN_REMODELLING_OF_PI	6	0.81836	4	2	0.021873	0.149373
REACTOME_SIGNALLING_BY_NGF	190	0.384	138	52	0.022064	0.149373
REACTOME_TRANSPORT_OF_ORGANIC_ANIONS	4	0.88098	3	1	0.023532	0.154671
REACTOME_CS_DS_DEGRADATION	7	0.79714	6	1	0.023293	0.154671
REACTOME_REGULATION_OF_IFNG_SIGNALING	13	0.68674	13	0	0.023439	0.154671
REACTOME_ENDOSOMAL_VACUOLAR_PATHWAY	3	0.91067	3	0	0.02479	0.159101
REACTOME_ACTIVATION_OF_IRF3_IRF7_MEDIATED_BY_TBK1_IKK_EPSILON	12	0.70354	9	3	0.024943	0.159101
REACTOME_EARLY_PHASE_OF_HIV_LIFE_CYCLE	13	0.68269	6	7	0.025205	0.159101
REACTOME_BOTULINUM_NEUROTOXICITY	16	0.65621	16	0	0.025381	0.159101
REACTOME_METABOLISM_OF_CARBOHYDRATES	178	0.38683	106	72	0.024538	0.159101
REACTOME_RORA_ACTIVATES_CIRCADIAN_EXPRESSION	21	0.61037	15	6	0.025814	0.160331
REACTOME_REGULATION_OF_INSULIN_LIKE_GROWTH_FACTOR_IGF_ACTIVITY_BY_INSULIN_LIKE_GROWTH_FACTOR_BINDING_PROTEINS_IGFBPS	6	-0.78617	3	3	0.02631	0.161907
REACTOME_ANTIGEN_ACTIVATES_B_CELL_RECEPTOR_LEADING_TO_GENERATION_OF_SECOND_MESSENGERS	27	0.57615	23	4	0.026546	0.161907
REACTOME_PYRIMIDINE_CATABOLISM	7	0.78814	4	3	0.028234	0.170664
REACTOME_BINDING_AND_ENTRY_OF_HIV_VIRION	4	0.86841	4	0	0.031499	0.185433
REACTOME_CELL_CELL_JUNCTION_ORGANIZATION	29	-0.48864	9	20	0.031462	0.185433
REACTOME_SIGNALING_BY_ERBB4	72	0.45431	48	24	0.031031	0.185433
REACTOME_CD28_CO_STIMULATION	30	0.55842	22	8	0.031968	0.18636
REACTOME_HEPARAN_SULFATE_HEPARIN_HS_GAG_METABOLISM	34	0.53788	18	16	0.032207	0.18636
REACTOME_BETA_DEFENSINS	4	0.8658	4	0	0.033908	0.19454
REACTOME_MYOGENESIS	18	-0.56234	9	9	0.035163	0.198378
REACTOME_GLYCOSAMINOGLYCAN_METABOLISM	73	0.44797	43	30	0.034986	0.198378
REACTOME_DOWNREGULATION_OF_ERBB2_ERBB3_SIGNALING	9	0.72881	5	4	0.036483	0.204124
REACTOME_ACTIVATED_POINT_MUTANTS_OF_FGFR2	3	-0.87749	1	2	0.038462	0.213084
REACTOME_PYRIMIDINE_METABOLISM	19	0.60774	7	12	0.038714	0.213084
REACTOME_SIGNALING_BY_RHO_GTPASES	95	0.42193	61	34	0.039298	0.214554
REACTOME_SIGNALING_BY_EGFR_IN_CANCER	95	0.42078	69	26	0.040287	0.216893
REACTOME_TRANSMISSION_ACROSS_CHEMICAL_SYNAPSES	102	0.41417	61	41	0.040367	0.216893
REACTOME_SIGNALING_BY_WNT	59	0.46219	47	12	0.041101	0.219097
REACTOME_ADVANCED_GLYCOSYLATION_ENDPRODUCT_RECEPTOR_SIGNALING	12	0.67481	10	2	0.041844	0.221316
REACTOME_P130CAS_LINKAGE_TO_MAPK_SIGNALING_FOR_INTEGRINS	11	0.68742	9	2	0.043639	0.22902
REACTOME_CREB_PHOSPHORYLATION_THROUGH_THE_ACTIVATION_OF_CAMKII	8	0.74245	6	2	0.044983	0.230887
REACTOME_AMINO_ACID_SYNTHESIS_AND_INTERCONVERSION_TRANSAMINATION	16	-0.56463	4	12	0.0457	0.230887
REACTOME_MUSCLE_CONTRACTION	30	0.54081	23	7	0.045522	0.230887
REACTOME_TRANS_GOLGI_NETWORK_VESICLE_BUDDING	53	0.47273	39	14	0.044673	0.230887
REACTOME_NGF_SIGNALLING_VIA_TRKA_FROM_THE_PLASMA_MEMBRANE	120	0.39573	91	29	0.045504	0.230887
REACTOME_FGFR1_LIGAND_BINDING_AND_ACTIVATION	4	-0.82575	1	3	0.046688	0.234132
REACTOME_FORMATION_OF_THE_TERNARY_COMPLEX_AND_SUBSEQUENTLY_THE_43S_COMPLEX	46	-0.40543	8	38	0.047076	0.234342
REACTOME_PROTEOLYTIC_CLEAVAGE_OF_SNARE_COMPLEX_PROTEINS	14	0.64573	14	0	0.04793	0.236851
REACTOME_MAP_KINASE_ACTIVATION_IN_TLR_CASCADE	47	0.48116	37	10	0.050789	0.249161
REACTOME_CHONDROITIN_SULFATE_DERMATAN_SULFATE_METABOLISM	36	0.50766	18	18	0.051786	0.252224
REACTOME_G_ALPHA_S_SIGNALLING_EVENTS	59	0.45429	39	20	0.052384	0.253314
REACTOME_UNBLOCKING_OF_NMDA_RECEPTOR_GLUTAMATE_BINDING_AND_ACTIVATION	4	0.8408	3	1	0.055031	0.264227
REACTOME_POTASSIUM_CHANNELS	39	0.49497	21	18	0.055429	0.264264
REACTOME_MEMBRANE_TRAFFICKING	101	0.40402	77	24	0.056361	0.266828
REACTOME_XENOBIOTICS	3	-0.85886	0	3	0.056957	0.267777
REACTOME_TRANSFERRIN_ENDOCYTOSIS_AND_RECYCLING	19	0.5826	16	3	0.06088	0.2823
REACTOME_NEUROTRANSMITTER_RECEPTOR_BINDING_AND_DOWNSTREAM_TRANSMISSION_IN_THE_POSTSYNAPTIC_CELL	73	0.42949	47	26	0.060676	0.2823
REACTOME_SIGNALING_BY_FGFR_MUTANTS	28	-0.45035	11	17	0.061903	0.285091
REACTOME_DOWNSTREAM_SIGNALING_EVENTS_OF_B_CELL_RECEPTOR_BCR	88	0.41152	65	23	0.06276	0.287085
REACTOME_PLATELET_SENSITIZATION_BY_LDL	14	0.6295	11	3	0.063217	0.287234
REACTOME_GLYCEROPHOSPHOLIPID_BIOSYNTHESIS	64	0.43485	37	27	0.065875	0.297316
REACTOME_CD28_DEPENDENT_PI3K_AKT_SIGNALING	20	0.57181	13	7	0.066799	0.29949
REACTOME_DOWNSTREAM_SIGNAL_TRANSDUCTION	82	0.41695	57	25	0.067528	0.300766
REACTOME_IL_6_SIGNALING	8	0.71603	8	0	0.068858	0.302707
REACTOME_CTLA4_INHIBITORY_SIGNALING	21	0.56379	16	5	0.068838	0.302707
REACTOME_REGULATED_PROTEOLYSIS_OF_P75NTR	10	0.67064	9	1	0.072681	0.303806
REACTOME_GRB2_SOS_PROVIDES_LINKAGE_TO_MAPK_SIGNALING_FOR_INTERGRINS_	12	0.64395	9	3	0.070233	0.303806
REACTOME_UNWINDING_OF_DNA	11	-0.62282	0	11	0.071797	0.303806
REACTOME_ACTIVATION_OF_NMDA_RECEPTOR_UPON_GLUTAMATE_BINDING_AND_POSTSYNAPTIC_EVENTS	23	0.54639	18	5	0.072516	0.303806
REACTOME_POST_NMDA_RECEPTOR_ACTIVATION_EVENTS	23	0.54639	18	5	0.072516	0.303806
REACTOME_PI3K_EVENTS_IN_ERBB2_SIGNALING	37	0.48987	22	15	0.071583	0.303806
REACTOME_VIF_MEDIATED_DEGRADATION_OF_APOBEC3G	46	0.46855	37	9	0.069881	0.303806
REACTOME_ACTIVATION_OF_NF_KAPPAB_IN_B_CELLS	57	0.44438	44	13	0.072698	0.303806
REACTOME_PROLACTIN_RECEPTOR_SIGNALING	9	0.68503	4	5	0.073309	0.30448
REACTOME_REGULATION_OF_IFNA_SIGNALING	11	0.65403	11	0	0.076327	0.30897
REACTOME_NUCLEAR_SIGNALING_BY_ERBB4	25	0.53556	15	10	0.076308	0.30897
REACTOME_PLATELET_AGGREGATION_PLUG_FORMATION	27	0.52261	20	7	0.076672	0.30897
REACTOME_RNA_POL_I_TRANSCRIPTION_TERMINATION	20	-0.50193	3	17	0.075762	0.30897
REACTOME_DEPOSITION_OF_NEW_CENPA_CONTAINING_NUCLEOSOMES_AT_THE_CENTROMERE	31	-0.43264	8	23	0.075776	0.30897
REACTOME_ERKS_ARE_INACTIVATED	12	0.63673	11	1	0.079915	0.320133
REACTOME_DNA_STRAND_ELONGATION	30	-0.42967	4	26	0.081829	0.325872
REACTOME_FACILITATIVE_NA_INDEPENDENT_GLUCOSE_TRANSPORTERS	9	0.67845	6	3	0.082774	0.327629
REACTOME_ACTIVATION_OF_THE_MRNA_UPON_BINDING_OF_THE_CAP_BINDING_COMPLEX_AND_EIFS_AND_SUBSEQUENT_BINDING_TO_43S	54	-0.36052	13	41	0.083238	0.327629
REACTOME_SIGNALING_BY_FGFR3_MUTANTS	3	-0.83318	1	2	0.086171	0.329592
REACTOME_REGULATION_OF_GENE_EXPRESSION_IN_BETA_CELLS	5	0.78043	3	2	0.084359	0.329592
REACTOME_BILE_ACID_AND_BILE_SALT_METABOLISM	12	0.63156	8	4	0.085822	0.329592
REACTOME_CREB_PHOSPHORYLATION_THROUGH_THE_ACTIVATION_OF_RAS	19	0.56219	15	4	0.085076	0.329592
REACTOME_DOWNSTREAM_TCR_SIGNALING	26	0.51909	17	9	0.086127	0.329592
REACTOME_ACTIVATION_OF_CHAPERONE_GENES_BY_XBP1S	43	0.46331	28	15	0.087649	0.333362
REACTOME_P2Y_RECEPTORS	10	0.65707	6	4	0.088681	0.335402
REACTOME_GOLGI_ASSOCIATED_VESICLE_BIOGENESIS	46	0.45677	32	14	0.089747	0.337548
REACTOME_CELL_JUNCTION_ORGANIZATION	43	-0.38567	21	22	0.090647	0.33905
REACTOME_APOPTOTIC_CLEAVAGE_OF_CELLULAR_PROTEINS	31	-0.42157	17	14	0.091925	0.341941
REACTOME_REGULATION_OF_SIGNALING_BY_CBL	17	0.57205	13	4	0.094292	0.343203
REACTOME_REGULATION_OF_ORNITHINE_DECARBOXYLASE_ODC	45	0.45655	36	9	0.093767	0.343203
REACTOME_ER_PHAGOSOME_PATHWAY	50	0.44586	40	10	0.093716	0.343203
REACTOME_SIGNALING_BY_SCF_KIT	72	0.41342	50	22	0.094002	0.343203
REACTOME_ACTIVATION_OF_SMO	10	-0.60796	4	6	0.096196	0.346408
REACTOME_STRIATED_MUSCLE_CONTRACTION	13	0.6062	10	3	0.096003	0.346408
REACTOME_TRAFFICKING_OF_GLUR2_CONTAINING_AMPA_RECEPTORS	9	0.66721	7	2	0.097574	0.349511
REACTOME_SIGNALING_BY_ERBB2	85	0.39662	58	27	0.098572	0.351228
REACTOME_NOTCH_HLH_TRANSCRIPTION_PATHWAY	11	0.63461	8	3	0.10261	0.361476
REACTOME_AKT_PHOSPHORYLATES_TARGETS_IN_THE_CYTOSOL	12	0.61882	10	2	0.10305	0.361476
REACTOME_NEGATIVE_REGULATORS_OF_RIG_I_MDA5_SIGNALING	29	0.49349	20	9	0.10296	0.361476
REACTOME_TELOMERE_MAINTENANCE	45	-0.3733	10	35	0.10388	0.362509
REACTOME_RECYCLING_PATHWAY_OF_L1	24	0.52153	20	4	0.10522	0.365302
REACTOME_HYALURONAN_UPTAKE_AND_DEGRADATION	8	0.68534	8	0	0.10588	0.365718
REACTOME_ANTIGEN_PRESENTATION_FOLDING_ASSEMBLY_AND_PEPTIDE_LOADING_OF_CLASS_I_MHC	15	0.58712	13	2	0.10714	0.368192
REACTOME_CTNNB1_PHOSPHORYLATION_CASCADE	15	0.58641	13	2	0.10794	0.369068
REACTOME_REGULATION_OF_COMPLEMENT_CASCADE	7	0.70292	6	1	0.10993	0.371205
REACTOME_TRAFFICKING_OF_AMPA_RECEPTORS	15	0.58443	10	5	0.10985	0.371205
REACTOME_TRAF6_MEDIATED_NFKB_ACTIVATION	19	0.54593	13	6	0.11021	0.371205
REACTOME_PIP3_ACTIVATES_AKT_SIGNALING	27	0.49738	18	9	0.11226	0.375885
REACTOME_AMINO_ACID_AND_OLIGOPEPTIDE_SLC_TRANSPORTERS	27	0.49689	15	12	0.11271	0.375885
REACTOME_ION_CHANNEL_TRANSPORT	24	-0.44389	9	15	0.11333	0.3761
REACTOME_APOPTOTIC_CLEAVAGE_OF_CELL_ADHESION_PROTEINS	6	-0.69153	3	3	0.11562	0.381828
REACTOME_RIP_MEDIATED_NFKB_ACTIVATION_VIA_DAI	16	0.56727	12	4	0.11961	0.393085
REACTOME_METABOLISM_OF_NON_CODING_RNA	46	-0.36565	14	32	0.12019	0.393085
REACTOME_HYALURONAN_METABOLISM	10	0.63159	9	1	0.12221	0.39777
REACTOME_SEMA4D_IN_SEMAPHORIN_SIGNALING	25	0.50427	20	5	0.12411	0.398243
REACTOME_INTEGRIN_CELL_SURFACE_INTERACTIONS	57	0.41989	40	17	0.12412	0.398243
REACTOME_HOST_INTERACTIONS_OF_HIV_FACTORS	114	0.36978	73	41	0.12377	0.398243
REACTOME_CIRCADIAN_CLOCK	47	0.43787	30	17	0.12533	0.398635
REACTOME_TRANSPORT_OF_INORGANIC_CATIONS_ANIONS_AND_AMINO_ACIDS_OLIGOPEPTIDES	55	0.42382	27	28	0.12542	0.398635
REACTOME_NEF_MEDIATED_DOWNREGULATION_OF_MHC_CLASS_I_COMPLEX_CELL_SURFACE_EXPRESSION	7	0.69024	7	0	0.12899	0.400579
REACTOME_BMAL1_CLOCK_NPAS2_ACTIVATES_CIRCADIAN_EXPRESSION	31	0.47962	21	10	0.12754	0.400579
REACTOME_GAB1_SIGNALOSOME	35	0.46457	23	12	0.12832	0.400579
REACTOME_CROSS_PRESENTATION_OF_SOLUBLE_EXOGENOUS_ANTIGENS_ENDOSOMES	42	0.44822	34	8	0.12678	0.400579
REACTOME_DEVELOPMENTAL_BIOLOGY	269	0.32548	165	104	0.12871	0.400579
REACTOME_TRAF6_MEDIATED_IRF7_ACTIVATION	15	0.57101	10	5	0.13045	0.403263
REACTOME_SHC1_EVENTS_IN_ERBB4_SIGNALING	17	0.5499	14	3	0.13119	0.403707
REACTOME_IL_2_SIGNALING	35	0.46291	28	7	0.1335	0.408957
REACTOME_P53_DEPENDENT_G1_DNA_DAMAGE_RESPONSE	50	0.42694	40	10	0.13615	0.413334
REACTOME_SRP_DEPENDENT_COTRANSLATIONAL_PROTEIN_TARGETING_TO_MEMBRANE	104	-0.29189	30	74	0.13579	0.413334
REACTOME_SYNTHESIS_SECRETION_AND_DEACYLATION_OF_GHRELIN	9	0.64018	8	1	0.13681	0.413389
REACTOME_SYNTHESIS_OF_GLYCOSYLPHOSPHATIDYLINOSITOL_GPI	15	-0.50671	5	10	0.13774	0.413389
REACTOME_TRANSLATION	140	-0.27817	44	96	0.138	0.413389
REACTOME_EXTRINSIC_PATHWAY_FOR_APOPTOSIS	12	0.59353	10	2	0.14096	0.415989
REACTOME_HOMOLOGOUS_RECOMBINATION_REPAIR_OF_REPLICATION_INDEPENDENT_DOUBLE_STRAND_BREAKS	16	-0.48842	4	12	0.14035	0.415989
REACTOME_DESTABILIZATION_OF_MRNA_BY_AUF1_HNRNP_D0	47	0.43058	36	11	0.14194	0.415989
REACTOME_TRNA_AMINOACYLATION	41	-0.37111	10	31	0.14091	0.415989
REACTOME_EXTRACELLULAR_MATRIX_ORGANIZATION	48	-0.35276	27	21	0.14151	0.415989
REACTOME_CHOLESTEROL_BIOSYNTHESIS	20	-0.45926	6	14	0.14427	0.419188
REACTOME_MEIOTIC_RECOMBINATION	37	-0.37604	10	27	0.14384	0.419188
REACTOME_NOD1_2_SIGNALING_PATHWAY	28	0.47669	18	10	0.14582	0.421881
REACTOME_OPIOID_SIGNALLING	60	0.40714	46	14	0.14722	0.424119
REACTOME_GLUCURONIDATION	4	-0.74158	0	4	0.14919	0.424377
REACTOME_HS_GAG_DEGRADATION	17	0.53799	10	7	0.14853	0.424377
REACTOME_EXTENSION_OF_TELOMERES	26	-0.41946	4	22	0.14859	0.424377
REACTOME_RECYCLING_OF_BILE_ACIDS_AND_SALTS	3	0.81405	2	1	0.15046	0.426198
REACTOME_INTERACTION_BETWEEN_L1_AND_ANKYRINS	13	-0.51934	5	8	0.15425	0.435114
REACTOME_JNK_C_JUN_KINASES_PHOSPHORYLATION_AND_ACTIVATION_MEDIATED_BY_ACTIVATED_HUMAN_TAK1	14	0.56166	8	6	0.15589	0.435147
REACTOME_PLC_BETA_MEDIATED_EVENTS	33	0.45577	25	8	0.15575	0.435147
REACTOME_APOPTOTIC_EXECUTION_PHASE	42	-0.35971	21	21	0.15619	0.435147
REACTOME_SCF_BETA_TRCP_MEDIATED_DEGRADATION_OF_EMI1	46	0.42562	35	11	0.15754	0.435325
REACTOME_SEMAPHORIN_INTERACTIONS	53	0.4136	39	14	0.1569	0.435325
REACTOME_REGULATION_OF_PYRUVATE_DEHYDROGENASE_PDH_COMPLEX	12	0.58204	5	7	0.15917	0.438041
REACTOME_ORGANIC_CATION_ANION_ZWITTERION_TRANSPORT	5	0.72243	3	2	0.16319	0.441372
REACTOME_SHC_RELATED_EVENTS	14	0.55827	13	1	0.1621	0.441372
REACTOME_A_TETRASACCHARIDE_LINKER_SEQUENCE_IS_REQUIRED_FOR_GAG_SYNTHESIS	18	0.52987	8	10	0.16252	0.441372
REACTOME_AMYLOIDS	27	0.47057	12	15	0.16239	0.441372
REACTOME_ION_TRANSPORT_BY_P_TYPE_ATPASES	23	-0.4307	9	14	0.16364	0.441372
REACTOME_RAF_MAP_KINASE_CASCADE	10	0.60676	10	0	0.16528	0.442325
REACTOME_BRANCHED_CHAIN_AMINO_ACID_CATABOLISM	17	-0.47224	2	15	0.1653	0.442325
REACTOME_COLLAGEN_FORMATION	32	-0.3876	17	15	0.16645	0.44313
REACTOME_SIGNALING_BY_PDGF	99	0.36602	67	32	0.16691	0.44313
REACTOME_FORMATION_OF_ATP_BY_CHEMIOSMOTIC_COUPLING	13	0.56098	10	3	0.17081	0.448499
REACTOME_EFFECTS_OF_PIP2_HYDROLYSIS	17	0.52533	15	2	0.17092	0.448499
REACTOME_AUTODEGRADATION_OF_THE_E3_UBIQUITIN_LIGASE_COP1	44	0.42864	35	9	0.17005	0.448499
REACTOME_CITRIC_ACID_CYCLE_TCA_CYCLE	19	0.5125	15	4	0.17452	0.456178
REACTOME_ACYL_CHAIN_REMODELLING_OF_PC	12	0.57303	7	5	0.17558	0.457183
REACTOME_E2F_ENABLED_INHIBITION_OF_PRE_REPLICATION_COMPLEX_FORMATION	10	-0.5554	1	9	0.17761	0.460697
REACTOME_TRIGLYCERIDE_BIOSYNTHESIS	33	0.44592	20	13	0.18001	0.46514
REACTOME_SIGNALING_BY_HIPPO	14	-0.48981	5	9	0.18109	0.466152
REACTOME_IRAK1_RECRUITS_IKK_COMPLEX	8	0.63817	6	2	0.18339	0.467715
REACTOME_NEGATIVE_REGULATION_OF_FGFR_SIGNALING	18	-0.45613	11	7	0.18296	0.467715
REACTOME_SCFSKP2_MEDIATED_DEGRADATION_OF_P27_P21	51	0.40502	39	12	0.18377	0.467715
REACTOME_INHIBITION_OF_VOLTAGE_GATED_CA2_CHANNELS_VIA_GBETA_GAMMA_SUBUNITS	14	0.54434	9	5	0.18615	0.471652
REACTOME_NOTCH1_INTRACELLULAR_DOMAIN_REGULATES_TRANSCRIPTION	39	0.42846	24	15	0.18671	0.471652
REACTOME_PYRUVATE_METABOLISM_AND_CITRIC_ACID_TCA_CYCLE	39	0.42786	24	15	0.18971	0.477449
REACTOME_ACYL_CHAIN_REMODELLING_OF_PE	11	0.58022	7	4	0.19377	0.483184
REACTOME_POST_CHAPERONIN_TUBULIN_FOLDING_PATHWAY	12	0.56432	8	4	0.1938	0.483184
REACTOME_SYNTHESIS_OF_VERY_LONG_CHAIN_FATTY_ACYL_COAS	12	0.56418	8	4	0.19413	0.483184
REACTOME_BIOLOGICAL_OXIDATIONS	63	-0.3173	30	33	0.195	0.483571
REACTOME_AMINE_DERIVED_HORMONES	2	-0.82427	0	2	0.1962	0.484772
REACTOME_G_PROTEIN_BETA_GAMMA_SIGNALLING	23	0.47504	16	7	0.20188	0.496992
REACTOME_P75NTR_SIGNALS_VIA_NFKB	12	0.5591	8	4	0.20561	0.504182
REACTOME_SHC_MEDIATED_SIGNALLING	13	0.54499	12	1	0.20629	0.504182
REACTOME_MRNA_3_END_PROCESSING	32	-0.37203	8	24	0.20886	0.508627
REACTOME_GLYCOLYSIS	23	0.4722	18	5	0.20994	0.509424
REACTOME_G_BETA_GAMMA_SIGNALLING_THROUGH_PI3KGAMMA	20	0.48978	14	6	0.21153	0.511449
REACTOME_HIGHLY_CALCIUM_PERMEABLE_POSTSYNAPTIC_NICOTINIC_ACETYLCHOLINE_RECEPTORS	2	-0.81394	0	2	0.21725	0.51426
REACTOME_OLFACTORY_SIGNALING_PATHWAY	4	-0.70403	2	2	0.21629	0.51426
REACTOME_SOS_MEDIATED_SIGNALLING	14	0.52866	12	2	0.21545	0.51426
REACTOME_FATTY_ACYL_COA_BIOSYNTHESIS	15	0.52576	9	6	0.21715	0.51426
REACTOME_SHC_MEDIATED_CASCADE	11	-0.52101	6	5	0.21564	0.51426
REACTOME_ACTIVATED_TAK1_MEDIATES_P38_MAPK_ACTIVATION	16	0.51519	10	6	0.21463	0.51426
REACTOME_THE_ACTIVATION_OF_ARYLSULFATASES	7	0.63365	5	2	0.22428	0.52025
REACTOME_TERMINATION_OF_O_GLYCAN_BIOSYNTHESIS	7	0.63336	4	3	0.22516	0.52025
REACTOME_INWARDLY_RECTIFYING_K_CHANNELS	16	0.51042	9	7	0.22462	0.52025
REACTOME_LYSOSOME_VESICLE_BIOGENESIS	20	0.48568	17	3	0.2216	0.52025
REACTOME_CA_DEPENDENT_EVENTS	23	0.4682	18	5	0.22068	0.52025
REACTOME_G_ALPHA1213_SIGNALLING_EVENTS	62	0.3796	41	21	0.22377	0.52025
REACTOME_REGULATION_OF_MRNA_STABILITY_BY_PROTEINS_THAT_BIND_AU_RICH_ELEMENTS	77	0.3671	50	27	0.2238	0.52025
REACTOME_SIGNALING_BY_NOTCH	87	0.35669	53	34	0.22698	0.522672
REACTOME_RAP1_SIGNALLING	13	0.5323	10	3	0.23037	0.52335
REACTOME_INSULIN_SYNTHESIS_AND_PROCESSING	15	0.51972	10	5	0.22896	0.52335
REACTOME_ENOS_ACTIVATION_AND_REGULATION	18	0.49814	12	6	0.22832	0.52335
REACTOME_GROWTH_HORMONE_RECEPTOR_SIGNALING	19	0.48983	13	6	0.22978	0.52335
REACTOME_G_ALPHA_Z_SIGNALLING_EVENTS	32	0.42742	21	11	0.23114	0.52335
REACTOME_FGFR2C_LIGAND_BINDING_AND_ACTIVATION	2	-0.80411	1	1	0.23605	0.525677
REACTOME_FGFR4_LIGAND_BINDING_AND_ACTIVATION	2	-0.80411	1	1	0.23605	0.525677
REACTOME_CASPASE_MEDIATED_CLEAVAGE_OF_CYTOSKELETAL_PROTEINS	11	-0.5108	5	6	0.23531	0.525677
REACTOME_PYRUVATE_METABOLISM	17	0.49777	8	9	0.23447	0.525677
REACTOME_GABA_B_RECEPTOR_ACTIVATION	24	0.46251	16	8	0.23332	0.525677
REACTOME_NRAGE_SIGNALS_DEATH_THROUGH_JNK	37	0.41786	24	13	0.24005	0.531556
REACTOME_METABOLISM_OF_NUCLEOTIDES	60	0.37843	22	38	0.24026	0.531556
REACTOME_PRE_NOTCH_PROCESSING_IN_GOLGI	16	0.50355	11	5	0.24128	0.532073
REACTOME_CELL_EXTRACELLULAR_MATRIX_INTERACTIONS	9	0.58023	8	1	0.24488	0.536517
REACTOME_UNFOLDED_PROTEIN_RESPONSE	74	0.36337	40	34	0.24414	0.536517
REACTOME_NA_CL_DEPENDENT_NEUROTRANSMITTER_TRANSPORTERS	4	0.71679	2	2	0.2494	0.541231
REACTOME_SEMA4D_INDUCED_CELL_MIGRATION_AND_GROWTH_CONE_COLLAPSE	22	0.46632	17	5	0.24943	0.541231
REACTOME_DOWNSTREAM_SIGNALING_OF_ACTIVATED_FGFR	74	0.36255	52	22	0.24813	0.541231
REACTOME_IL_3_5_AND_GM_CSF_SIGNALING	36	0.41574	25	11	0.25032	0.541427
REACTOME_REGULATION_OF_KIT_SIGNALING	15	0.50927	10	5	0.2518	0.542894
REACTOME_CHYLOMICRON_MEDIATED_LIPID_TRANSPORT	10	0.56237	7	3	0.25498	0.544547
REACTOME_GABA_RECEPTOR_ACTIVATION	25	0.44975	16	9	0.25486	0.544547
REACTOME_DOUBLE_STRAND_BREAK_REPAIR	22	-0.40062	6	16	0.25393	0.544547
REACTOME_PROCESSING_OF_INTRONLESS_PRE_MRNAS	14	-0.45557	3	11	0.25873	0.550818
REACTOME_PURINE_SALVAGE	12	-0.48059	3	9	0.2674	0.562204
REACTOME_DARPP_32_EVENTS	21	0.46097	18	3	0.26706	0.562204
REACTOME_PRE_NOTCH_EXPRESSION_AND_PROCESSING	36	0.41063	20	16	0.26539	0.562204
REACTOME_CLASS_I_MHC_MEDIATED_ANTIGEN_PROCESSING_PRESENTATION	210	0.31073	135	75	0.26684	0.562204
REACTOME_DIABETES_PATHWAYS	106	0.33647	62	44	0.26928	0.564404
REACTOME_REGULATION_OF_INSULIN_SECRETION_BY_ACETYLCHOLINE	8	0.59045	4	4	0.27405	0.565646
REACTOME_GRB2_EVENTS_IN_ERBB2_SIGNALING	18	0.47845	13	5	0.27352	0.565646
REACTOME_PRE_NOTCH_TRANSCRIPTION_AND_TRANSLATION	21	0.45946	10	11	0.2712	0.565646
REACTOME_SIGNALING_BY_NOTCH1	59	0.37129	39	20	0.27374	0.565646
REACTOME_L1CAM_INTERACTIONS	64	-0.29846	40	24	0.27359	0.565646
REACTOME_GABA_A_RECEPTOR_ACTIVATION	1	-0.85879	0	1	0.28534	0.569838
REACTOME_LIGAND_GATED_ION_CHANNEL_TRANSPORT	1	-0.85879	0	1	0.28534	0.569838
REACTOME_SIGNALING_BY_ACTIVATED_POINT_MUTANTS_OF_FGFR1	3	-0.72105	1	2	0.28163	0.569838
REACTOME_COPI_MEDIATED_TRANSPORT	9	0.56325	9	0	0.28412	0.569838
REACTOME_RAS_ACTIVATION_UOPN_CA2_INFUX_THROUGH_NMDA_RECEPTOR	10	0.55152	8	2	0.28051	0.569838
REACTOME_SEMA3A_PLEXIN_REPULSION_SIGNALING_BY_INHIBITING_INTEGRIN_ADHESION	11	0.53838	9	2	0.28003	0.569838
REACTOME_ADP_SIGNALLING_THROUGH_P2RY12	17	0.48106	11	6	0.27941	0.569838
REACTOME_NUCLEAR_EVENTS_KINASE_AND_TRANSCRIPTION_FACTOR_ACTIVATION	24	0.44769	21	3	0.2785	0.569838
REACTOME_DAG_AND_IP3_SIGNALING	25	0.44176	19	6	0.27914	0.569838
REACTOME_GLUCONEOGENESIS	26	0.43007	19	7	0.28327	0.569838
REACTOME_MHC_CLASS_II_ANTIGEN_PRESENTATION	71	0.35867	45	26	0.28245	0.569838
REACTOME_KERATAN_SULFATE_BIOSYNTHESIS	15	-0.4381	9	6	0.28778	0.570184
REACTOME_ADHERENS_JUNCTIONS_INTERACTIONS	15	-0.43804	6	9	0.28804	0.570184
REACTOME_RNA_POL_I_TRANSCRIPTION_INITIATION	23	-0.38483	4	19	0.28788	0.570184
REACTOME_P53_INDEPENDENT_G1_S_DNA_DAMAGE_CHECKPOINT	45	0.38427	34	11	0.28906	0.570535
REACTOME_NFKB_IS_ACTIVATED_AND_SIGNALS_SURVIVAL	9	0.5602	6	3	0.29169	0.572389
REACTOME_SIGNALING_BY_FGFR	83	0.34546	58	25	0.29138	0.572389
REACTOME_GABA_SYNTHESIS_RELEASE_REUPTAKE_AND_DEGRADATION	10	0.54645	7	3	0.29328	0.573291
REACTOME_TRAF3_DEPENDENT_IRF_ACTIVATION_PATHWAY	11	0.53143	8	3	0.29469	0.573291
REACTOME_O_LINKED_GLYCOSYLATION_OF_MUCINS	27	0.42355	15	12	0.29438	0.573291
REACTOME_SIGNALING_BY_NOTCH4	11	0.53059	9	2	0.29638	0.574926
REACTOME_MAPK_TARGETS_NUCLEAR_EVENTS_MEDIATED_BY_MAP_KINASES	29	0.41436	24	5	0.29852	0.577423
REACTOME_ERK_MAPK_TARGETS	21	0.44761	19	2	0.30532	0.588894
REACTOME_METAL_ION_SLC_TRANSPORTERS	16	0.47661	7	9	0.30806	0.591483
REACTOME_PLATELET_HOMEOSTASIS	54	0.36601	32	22	0.30841	0.591483
REACTOME_HIV_INFECTION	181	0.30886	102	79	0.31161	0.595932
REACTOME_SIGNAL_TRANSDUCTION_BY_L1	30	0.40931	23	7	0.31438	0.599536
REACTOME_P75_NTR_RECEPTOR_MEDIATED_SIGNALLING	70	0.34977	47	23	0.3191	0.606828
REACTOME_CYTOCHROME_P450_ARRANGED_BY_SUBSTRATE_TYPE	15	-0.42264	6	9	0.32656	0.619275
REACTOME_YAP1_AND_WWTR1_TAZ_STIMULATED_GENE_EXPRESSION	17	0.46152	10	7	0.33002	0.623745
REACTOME_AQUAPORIN_MEDIATED_TRANSPORT	32	0.3963	19	13	0.33076	0.623745
REACTOME_CDK_MEDIATED_PHOSPHORYLATION_AND_REMOVAL_OF_CDC6	43	0.37565	33	10	0.33204	0.62442
REACTOME_REGULATION_OF_BETA_CELL_DEVELOPMENT	8	0.56371	5	3	0.33616	0.630416
REACTOME_GLYCOGEN_BREAKDOWN_GLYCOGENOLYSIS	16	-0.40451	11	5	0.33829	0.632658
REACTOME_HS_GAG_BIOSYNTHESIS	19	0.44867	8	11	0.33953	0.633228
REACTOME_PHASE1_FUNCTIONALIZATION_OF_COMPOUNDS	24	-0.3623	11	13	0.34439	0.640528
REACTOME_AMINO_ACID_TRANSPORT_ACROSS_THE_PLASMA_MEMBRANE	20	0.43479	9	11	0.3494	0.648065
REACTOME_GAMMA_CARBOXYLATION_TRANSPORT_AND_AMINO_TERMINAL_CLEAVAGE_OF_PROTEINS	5	-0.59382	3	2	0.35085	0.648977
REACTOME_GLUCAGON_TYPE_LIGAND_RECEPTORS	16	0.46077	10	6	0.35247	0.650197
REACTOME_PI3K_AKT_ACTIVATION	35	0.38977	22	13	0.35494	0.652974
REACTOME_SIGNALING_BY_NOTCH2	11	0.50393	9	2	0.35922	0.659057
REACTOME_SYNTHESIS_OF_BILE_ACIDS_AND_BILE_SALTS_VIA_7ALPHA_HYDROXYCHOLESTEROL	9	0.5335	6	3	0.36138	0.661228
REACTOME_PECAM1_INTERACTIONS	9	0.53204	7	2	0.36431	0.663005
REACTOME_GLUCOSE_TRANSPORT	32	0.3877	13	19	0.36397	0.663005
REACTOME_TRANSCRIPTIONAL_ACTIVITY_OF_SMAD2_SMAD3_SMAD4_HETEROTRIMER	35	0.38534	17	18	0.36974	0.668027
REACTOME_INTEGRATION_OF_ENERGY_METABOLISM	79	0.33071	48	31	0.37003	0.668027
REACTOME_MRNA_PROCESSING	150	-0.24559	50	100	0.36808	0.668027
REACTOME_DNA_REPAIR	103	-0.25693	25	78	0.37984	0.683914
REACTOME_SMOOTH_MUSCLE_CONTRACTION	21	0.42335	15	6	0.38337	0.688439
REACTOME_SIGNALING_BY_FGFR1_MUTANTS	20	-0.36963	7	13	0.39129	0.700802
REACTOME_BILE_SALT_AND_ORGANIC_ANION_SLC_TRANSPORTERS	3	0.69504	1	2	0.39378	0.701006
REACTOME_P75NTR_RECRUITS_SIGNALLING_COMPLEXES	10	0.50644	6	4	0.39302	0.701006
REACTOME_DEADENYLATION_OF_MRNA	18	-0.37873	5	13	0.39451	0.701006
REACTOME_ROLE_OF_SECOND_MESSENGERS_IN_NETRIN1_SIGNALING	3	-0.6628	2	1	0.40059	0.707959
REACTOME_ENDOSOMAL_SORTING_COMPLEX_REQUIRED_FOR_TRANSPORT_ESCRT	23	0.40804	17	6	0.39958	0.707959
REACTOME_KINESINS	19	-0.36867	7	12	0.40156	0.707959
REACTOME_PASSIVE_TRANSPORT_BY_AQUAPORINS	3	0.68879	1	2	0.40656	0.71306
REACTOME_RNA_POL_I_RNA_POL_III_AND_MITOCHONDRIAL_TRANSCRIPTION	74	-0.27146	20	54	0.40591	0.71306
REACTOME_SYNTHESIS_OF_BILE_ACIDS_AND_BILE_SALTS	10	0.50052	6	4	0.41174	0.720279
REACTOME_PROSTACYCLIN_SIGNALLING_THROUGH_PROSTACYCLIN_RECEPTOR	15	0.44974	9	6	0.41737	0.728246
REACTOME_PROLONGED_ERK_ACTIVATION_EVENTS	18	0.42553	16	2	0.42097	0.732639
REACTOME_ACYL_CHAIN_REMODELLING_OF_PS	6	0.5689	4	2	0.4253	0.738277
REACTOME_GLUCAGON_SIGNALING_IN_METABOLIC_REGULATION	24	-0.33981	15	9	0.42807	0.739294
REACTOME_GLUCOSE_METABOLISM	56	0.33848	39	17	0.42776	0.739294
REACTOME_OPSINS	1	0.78079	1	0	0.4307	0.740387
REACTOME_SHC1_EVENTS_IN_EGFR_SIGNALING	14	0.45051	12	2	0.43089	0.740387
REACTOME_NETRIN1_SIGNALING	23	0.39697	13	10	0.43539	0.744341
REACTOME_PURINE_METABOLISM	28	-0.32703	7	21	0.43455	0.744341
REACTOME_ADENYLATE_CYCLASE_ACTIVATING_PATHWAY	7	-0.49393	5	2	0.43691	0.745058
REACTOME_IRAK2_MEDIATED_ACTIVATION_OF_TAK1_COMPLEX_UPON_TLR7_8_OR_9_STIMULATION	8	0.5183	3	5	0.43858	0.746027
REACTOME_NRIF_SIGNALS_CELL_DEATH_FROM_THE_NUCLEUS	13	0.44967	9	4	0.44116	0.746663
REACTOME_G_PROTEIN_ACTIVATION	19	0.41391	13	6	0.44084	0.746663
REACTOME_SMAD2_SMAD3_SMAD4_HETEROTRIMER_REGULATES_TRANSCRIPTION	24	0.39559	11	13	0.44391	0.749444
REACTOME_CGMP_EFFECTS	13	0.44832	6	7	0.44614	0.751335
REACTOME_SEMA3A_PAK_DEPENDENT_AXON_REPULSION	13	0.44662	9	4	0.44967	0.751671
REACTOME_NCAM_SIGNALING_FOR_NEURITE_OUT_GROWTH	44	0.34804	29	15	0.44893	0.751671
REACTOME_APC_C_CDH1_MEDIATED_DEGRADATION_OF_CDC20_AND_OTHER_APC_C_CDH1_TARGETED_PROTEINS_IN_LATE_MITOSIS_EARLY_G1	61	0.32824	44	17	0.44915	0.751671
REACTOME_COMMON_PATHWAY	6	0.55299	4	2	0.45475	0.756427
REACTOME_CLASS_B_2_SECRETIN_FAMILY_RECEPTORS	42	0.35039	24	18	0.45421	0.756427
REACTOME_SIGNAL_AMPLIFICATION	27	0.37584	16	11	0.45766	0.759402
REACTOME_PEPTIDE_HORMONE_BIOSYNTHESIS	1	0.76811	1	0	0.45925	0.760177
REACTOME_PTM_GAMMA_CARBOXYLATION_HYPUSINE_FORMATION_AND_ARYLSULFATASE_ACTIVATION	16	0.42193	10	6	0.46304	0.761592
REACTOME_AXON_GUIDANCE	175	0.28851	106	69	0.46239	0.761592
REACTOME_MITOTIC_G2_G2_M_PHASES	72	-0.26537	25	47	0.46348	0.761592
REACTOME_RETROGRADE_NEUROTROPHIN_SIGNALLING	11	-0.41784	7	4	0.46545	0.762977
REACTOME_ACTIVATED_AMPK_STIMULATES_FATTY_ACID_OXIDATION_IN_MUSCLE	16	0.42005	9	7	0.46923	0.767316
REACTOME_REGULATION_OF_HYPOXIA_INDUCIBLE_FACTOR_HIF_BY_OXYGEN	19	0.40367	15	4	0.4719	0.769822
REACTOME_SIGNALING_BY_ROBO_RECEPTOR	23	0.38588	10	13	0.47344	0.770478
REACTOME_THROMBIN_SIGNALLING_THROUGH_PROTEINASE_ACTIVATED_RECEPTORS_PARS	26	0.37457	15	11	0.47608	0.772916
REACTOME_NFKB_ACTIVATION_THROUGH_FADD_RIP1_PATHWAY_MEDIATED_BY_CASPASE_8_AND10	11	0.45776	8	3	0.48121	0.779376
REACTOME_PREFOLDIN_MEDIATED_TRANSFER_OF_SUBSTRATE_TO_CCT_TRIC	21	0.39324	10	11	0.48341	0.781071
REACTOME_OTHER_SEMAPHORIN_INTERACTIONS	12	0.44695	8	4	0.48851	0.787432
REACTOME_AMINE_COMPOUND_SLC_TRANSPORTERS	9	0.48006	5	4	0.49492	0.788378
REACTOME_INTRINSIC_PATHWAY	10	0.46799	6	4	0.49174	0.788378
REACTOME_ARMS_MEDIATED_ACTIVATION	16	0.41384	14	2	0.49175	0.788378
REACTOME_TGF_BETA_RECEPTOR_SIGNALING_ACTIVATES_SMADS	24	0.38188	16	8	0.49469	0.788378
REACTOME_AUTODEGRADATION_OF_CDH1_BY_CDH1_APC_C	54	0.3269	39	15	0.49262	0.788378
REACTOME_SEROTONIN_RECEPTORS	2	0.69315	1	1	0.49716	0.788784
REACTOME_ETHANOL_OXIDATION	4	-0.56523	1	3	0.49794	0.788784
REACTOME_RNA_POL_III_TRANSCRIPTION_INITIATION_FROM_TYPE_2_PROMOTER	22	-0.33555	5	17	0.49867	0.788784
REACTOME_PACKAGING_OF_TELOMERE_ENDS	19	-0.34341	6	13	0.50111	0.790796
REACTOME_PLATELET_ADHESION_TO_EXPOSED_COLLAGEN	9	0.47598	6	3	0.50353	0.791621
REACTOME_APOPTOSIS_INDUCED_DNA_FRAGMENTATION	10	-0.41743	3	7	0.50521	0.791621
REACTOME_PROTEIN_FOLDING	45	0.33299	26	19	0.50416	0.791621
REACTOME_CLEAVAGE_OF_GROWING_TRANSCRIPT_IN_THE_TERMINATION_REGION_	41	-0.28825	13	28	0.50631	0.791621
REACTOME_ADP_SIGNALLING_THROUGH_P2RY1	21	0.38393	12	9	0.51414	0.792767
REACTOME_TGF_BETA_RECEPTOR_SIGNALING_IN_EMT_EPITHELIAL_TO_MESENCHYMAL_TRANSITION	13	-0.38061	8	5	0.51153	0.792767
REACTOME_SIGNALLING_TO_ERKS	32	0.3498	25	7	0.51442	0.792767
REACTOME_INHIBITION_OF_INSULIN_SECRETION_BY_ADRENALINE_NORADRENALINE	20	-0.33838	10	10	0.51524	0.792767
REACTOME_METABOLISM_OF_VITAMINS_AND_COFACTORS	46	0.33279	29	17	0.51153	0.792767
REACTOME_CELL_DEATH_SIGNALLING_VIA_NRAGE_NRIF_AND_NADE	52	0.32564	32	20	0.51496	0.792767
REACTOME_CELL_CELL_COMMUNICATION	78	0.30726	40	38	0.50826	0.792767
REACTOME_DEGRADATION_OF_THE_EXTRACELLULAR_MATRIX	16	0.40574	10	6	0.51761	0.79452
REACTOME_N_GLYCAN_ANTENNAE_ELONGATION	11	-0.39938	5	6	0.5193	0.79452
REACTOME_PEROXISOMAL_LIPID_METABOLISM	20	0.38338	11	9	0.5199	0.79452
REACTOME_G1_PHASE	34	0.34413	20	14	0.52459	0.799882
REACTOME_TRYPTOPHAN_CATABOLISM	6	0.51906	2	4	0.52655	0.801066
REACTOME_REVERSIBLE_HYDRATION_OF_CARBON_DIOXIDE	6	-0.47469	4	2	0.53612	0.812324
REACTOME_E2F_MEDIATED_REGULATION_OF_DNA_REPLICATION	32	-0.30001	9	23	0.53635	0.812324
REACTOME_DOPAMINE_NEUROTRANSMITTER_RELEASE_CYCLE	7	0.4877	5	2	0.54738	0.814118
REACTOME_RECEPTOR_LIGAND_BINDING_INITIATES_THE_SECOND_PROTEOLYTIC_CLEAVAGE_OF_NOTCH_RECEPTOR	10	0.44831	6	4	0.54672	0.814118
REACTOME_ABCA_TRANSPORTERS_IN_LIPID_HOMEOSTASIS	12	0.42336	8	4	0.54956	0.814118
REACTOME_FORMATION_OF_FIBRIN_CLOT_CLOTTING_CASCADE	18	0.38787	10	8	0.54628	0.814118
REACTOME_HDL_MEDIATED_LIPID_TRANSPORT	12	-0.38142	5	7	0.54017	0.814118
REACTOME_IL_RECEPTOR_SHC_SIGNALING	21	0.37458	16	5	0.54871	0.814118
REACTOME_LIPID_DIGESTION_MOBILIZATION_AND_TRANSPORT	29	0.34972	18	11	0.54379	0.814118
REACTOME_NEP_NS2_INTERACTS_WITH_THE_CELLULAR_EXPORT_MACHINERY	27	-0.30875	8	19	0.54342	0.814118
REACTOME_PHASE_II_CONJUGATION	39	-0.28761	19	20	0.54264	0.814118
REACTOME_TRANSPORT_OF_MATURE_TRANSCRIPT_TO_CYTOPLASM	51	-0.27182	16	35	0.54417	0.814118
REACTOME_AMINE_LIGAND_BINDING_RECEPTORS	6	0.50408	3	3	0.55424	0.815697
REACTOME_G_BETA_GAMMA_SIGNALLING_THROUGH_PLC_BETA	16	0.39401	10	6	0.55393	0.815697
REACTOME_DOWNREGULATION_OF_TGF_BETA_RECEPTOR_SIGNALING	21	0.37371	14	7	0.5524	0.815697
REACTOME_SYNTHESIS_OF_BILE_ACIDS_AND_BILE_SALTS_VIA_24_HYDROXYCHOLESTEROL	5	0.51731	2	3	0.56679	0.816689
REACTOME_DSCAM_INTERACTIONS	8	-0.41667	4	4	0.56206	0.816689
REACTOME_FORMATION_OF_TUBULIN_FOLDING_INTERMEDIATES_BY_CCT_TRIC	15	0.40285	6	9	0.55884	0.816689
REACTOME_CDC6_ASSOCIATION_WITH_THE_ORC_ORIGIN_COMPLEX	11	-0.38543	1	10	0.56233	0.816689
REACTOME_BASIGIN_INTERACTIONS	18	0.38186	10	8	0.56473	0.816689
REACTOME_DCC_MEDIATED_ATTRACTIVE_SIGNALING	12	-0.37379	6	6	0.56679	0.816689
REACTOME_REGULATION_OF_WATER_BALANCE_BY_RENAL_AQUAPORINS	31	0.34229	18	13	0.56724	0.816689
REACTOME_FANCONI_ANEMIA_PATHWAY	21	-0.32251	4	17	0.56125	0.816689
REACTOME_PROCESSING_OF_CAPPED_INTRONLESS_PRE_MRNA	23	-0.31807	8	15	0.56939	0.816689
REACTOME_REGULATION_OF_INSULIN_SECRETION	58	0.31003	34	24	0.56364	0.816689
REACTOME_REGULATION_OF_GLUCOKINASE_BY_GLUCOKINASE_REGULATORY_PROTEIN	25	-0.3099	8	17	0.55681	0.816689
REACTOME_SIGNALING_BY_FGFR_IN_DISEASE	96	0.29026	61	35	0.56877	0.816689
REACTOME_NITRIC_OXIDE_STIMULATES_GUANYLATE_CYCLASE	16	0.38868	7	9	0.57154	0.818039
REACTOME_ASSOCIATION_OF_LICENSING_FACTORS_WITH_THE_PRE_REPLICATIVE_COMPLEX	13	-0.36312	2	11	0.57302	0.818427
REACTOME_SIGNAL_ATTENUATION	10	0.43881	7	3	0.57481	0.819256
REACTOME_PURINE_RIBONUCLEOSIDE_MONOPHOSPHATE_BIOSYNTHESIS	11	-0.38185	3	8	0.57831	0.820788
REACTOME_PHOSPHOLIPASE_C_MEDIATED_CASCADE	30	0.34052	20	10	0.57808	0.820788
REACTOME_ANDROGEN_BIOSYNTHESIS	3	0.59976	2	1	0.58143	0.82349
REACTOME_SYNTHESIS_OF_PIPS_AT_THE_PLASMA_MEMBRANE	27	0.34388	18	9	0.58579	0.82449
REACTOME_SIGNALING_BY_FGFR1_FUSION_MUTANTS	17	-0.33402	6	11	0.58525	0.82449
REACTOME_FRS2_MEDIATED_CASCADE	19	-0.32504	13	6	0.58343	0.82449
REACTOME_ADENYLATE_CYCLASE_INHIBITORY_PATHWAY	10	-0.38867	7	3	0.58735	0.824971
REACTOME_PROCESSING_OF_CAPPED_INTRON_CONTAINING_PRE_MRNA	133	-0.23214	46	87	0.58863	0.825057
REACTOME_ABC_FAMILY_PROTEINS_MEDIATED_TRANSPORT	21	0.36337	11	10	0.5902	0.825548
REACTOME_ALPHA_LINOLENIC_ACID_ALA_METABOLISM	10	0.43194	8	2	0.592	0.826359
REACTOME_APC_C_CDC20_MEDIATED_DEGRADATION_OF_MITOTIC_PROTEINS	62	0.30133	43	19	0.5951	0.828977
REACTOME_MRNA_DECAY_BY_3_TO_5_EXORIBONUCLEASE	11	-0.37527	2	9	0.60118	0.831259
REACTOME_KERATAN_SULFATE_KERATIN_METABOLISM	19	0.36626	13	6	0.60147	0.831259
REACTOME_NCAM1_INTERACTIONS	20	0.35932	12	8	0.60165	0.831259
REACTOME_LOSS_OF_NLP_FROM_MITOTIC_CENTROSOMES	51	-0.26427	17	34	0.60119	0.831259
REACTOME_CYTOSOLIC_SULFONATION_OF_SMALL_MOLECULES	9	0.43218	5	4	0.60919	0.834862
REACTOME_SYNTHESIS_OF_SUBSTRATES_IN_N_GLYCAN_BIOSYTHESIS	13	0.39421	7	6	0.60748	0.834862
REACTOME_SIGNALING_BY_BMP	18	0.36907	9	9	0.60763	0.834862
REACTOME_SPHINGOLIPID_DE_NOVO_BIOSYNTHESIS	22	0.3527	13	9	0.60872	0.834862
REACTOME_SYNTHESIS_OF_PA	18	0.36775	9	9	0.61101	0.835664
REACTOME_VEGF_LIGAND_RECEPTOR_INTERACTIONS	5	0.48949	3	2	0.62065	0.837012
REACTOME_GLUTAMATE_NEUROTRANSMITTER_RELEASE_CYCLE	9	-0.3882	4	5	0.61632	0.837012
REACTOME_DESTABILIZATION_OF_MRNA_BY_BRF1	16	0.37432	7	9	0.62024	0.837012
REACTOME_N_GLYCAN_ANTENNAE_ELONGATION_IN_THE_MEDIAL_TRANS_GOLGI	15	-0.34026	7	8	0.61835	0.837012
REACTOME_RECRUITMENT_OF_MITOTIC_CENTROSOME_PROTEINS_AND_COMPLEXES	57	-0.25862	20	37	0.6181	0.837012
REACTOME_MRNA_SPLICING	104	-0.23545	36	68	0.61902	0.837012
REACTOME_METABOLISM_OF_AMINO_ACIDS_AND_DERIVATIVES	143	-0.22735	71	72	0.61484	0.837012
REACTOME_GLUTATHIONE_CONJUGATION	18	0.36274	12	6	0.62731	0.843805
REACTOME_SIGNALING_BY_INSULIN_RECEPTOR	77	0.28875	47	30	0.62818	0.843805
REACTOME_ELEVATION_OF_CYTOSOLIC_CA2_LEVELS	4	-0.49397	3	1	0.6367	0.844333
REACTOME_SIGNALING_BY_NOTCH3	11	0.40521	8	3	0.63387	0.844333
REACTOME_SYNTHESIS_OF_PIPS_AT_THE_GOLGI_MEMBRANE	15	0.37686	10	5	0.63819	0.844333
REACTOME_THROMBOXANE_SIGNALLING_THROUGH_TP_RECEPTOR	19	0.35691	10	9	0.63706	0.844333
REACTOME_EGFR_DOWNREGULATION	21	0.35048	14	7	0.63614	0.844333
REACTOME_LIPOPROTEIN_METABOLISM	20	0.34865	11	9	0.63855	0.844333
REACTOME_TRANSPORT_OF_MATURE_MRNA_DERIVED_FROM_AN_INTRONLESS_TRANSCRIPT	32	-0.28376	10	22	0.63297	0.844333
REACTOME_RNA_POL_I_TRANSCRIPTION	43	-0.26638	11	32	0.63597	0.844333
REACTOME_NEUROTRANSMITTER_RELEASE_CYCLE	17	0.36141	8	9	0.65074	0.858774
REACTOME_PI_3K_CASCADE	37	0.31483	22	15	0.65502	0.86274
REACTOME_ACETYLCHOLINE_NEUROTRANSMITTER_RELEASE_CYCLE	5	0.47102	4	1	0.65739	0.864181
REACTOME_TRANSPORT_OF_RIBONUCLEOPROTEINS_INTO_THE_HOST_NUCLEUS	27	-0.28593	9	18	0.6591	0.864749
REACTOME_KERATAN_SULFATE_DEGRADATION	5	0.468	4	1	0.66346	0.868786
REACTOME_SIGNALING_BY_NODAL	11	0.39296	8	3	0.66824	0.873356
REACTOME_CYCLIN_E_ASSOCIATED_EVENTS_DURING_G1_S_TRANSITION_	60	0.28833	41	19	0.67178	0.876291
REACTOME_OXYGEN_DEPENDENT_PROLINE_HYDROXYLATION_OF_HYPOXIA_INDUCIBLE_FACTOR_ALPHA	15	0.36519	12	3	0.67396	0.877444
REACTOME_SYNTHESIS_OF_PC	14	-0.32559	9	5	0.68458	0.88956
REACTOME_ROLE_OF_DCC_IN_REGULATING_APOPTOSIS	9	0.40042	4	5	0.68955	0.894301
REACTOME_HORMONE_SENSITIVE_LIPASE_HSL_MEDIATED_TRIACYLGLYCEROL_HYDROLYSIS	9	0.39861	7	2	0.69386	0.896343
REACTOME_IONOTROPIC_ACTIVITY_OF_KAINATE_RECEPTORS	7	-0.38851	3	4	0.69642	0.896343
REACTOME_ACTIVATION_OF_BH3_ONLY_PROTEINS	16	0.35188	9	7	0.69369	0.896343
REACTOME_RESOLUTION_OF_AP_SITES_VIA_THE_SINGLE_NUCLEOTIDE_REPLACEMENT_PATHWAY	11	-0.34732	2	9	0.69584	0.896343
REACTOME_ACTIVATION_OF_RAC	10	0.39167	4	6	0.7006	0.898423
REACTOME_ACTIVATION_OF_KAINATE_RECEPTORS_UPON_GLUTAMATE_BINDING	23	0.32477	13	10	0.70069	0.898423
REACTOME_PLATELET_CALCIUM_HOMEOSTASIS	9	0.39455	5	4	0.70453	0.900384
REACTOME_REGULATION_OF_INSULIN_SECRETION_BY_GLUCAGON_LIKE_PEPTIDE1	29	0.31249	16	13	0.70488	0.900384
REACTOME_TANDEM_PORE_DOMAIN_POTASSIUM_CHANNELS	3	-0.50861	2	1	0.71459	0.900889
REACTOME_NEGATIVE_REGULATION_OF_THE_PI3K_AKT_NETWORK	7	0.414	4	3	0.71396	0.900889
REACTOME_CALNEXIN_CALRETICULIN_CYCLE	11	0.37525	8	3	0.71373	0.900889
REACTOME_EICOSANOID_LIGAND_BINDING_RECEPTORS	12	-0.33403	6	6	0.71213	0.900889
REACTOME_TRANSPORT_OF_VITAMINS_NUCLEOSIDES_AND_RELATED_MOLECULES	22	0.32604	10	12	0.7136	0.900889
REACTOME_PKA_MEDIATED_PHOSPHORYLATION_OF_CREB	13	-0.32538	8	5	0.70739	0.900889
REACTOME_ANTIVIRAL_MECHANISM_BY_IFN_STIMULATED_GENES	65	0.27948	35	30	0.71036	0.900889
REACTOME_REGULATION_OF_APOPTOSIS	52	0.28605	39	13	0.7165	0.901618
REACTOME_TIE2_SIGNALING	13	-0.31948	8	5	0.72648	0.910791
REACTOME_G0_AND_EARLY_G1	23	-0.2864	10	13	0.72545	0.910791
REACTOME_SLBP_DEPENDENT_PROCESSING_OF_REPLICATION_DEPENDENT_HISTONE_PRE_MRNAS	11	-0.33653	5	6	0.72904	0.912311
REACTOME_DIGESTION_OF_DIETARY_CARBOHYDRATE	3	-0.49267	2	1	0.74023	0.923313
REACTOME_SPRY_REGULATION_OF_FGF_SIGNALING	12	0.35741	9	3	0.74056	0.923313
REACTOME_LAGGING_STRAND_SYNTHESIS	19	-0.29121	4	15	0.74388	0.925748
REACTOME_DESTABILIZATION_OF_MRNA_BY_TRISTETRAPROLIN_TTP	16	0.33396	6	10	0.74762	0.928695
REACTOME_ACTIVATED_NOTCH1_TRANSMITS_SIGNAL_TO_THE_NUCLEUS	22	0.31609	16	6	0.75026	0.930267
REACTOME_RNA_POL_III_TRANSCRIPTION	31	-0.26168	10	21	0.75559	0.935163
REACTOME_SIGNALLING_TO_P38_VIA_RIT_AND_RIN	13	0.34152	11	2	0.75887	0.936652
REACTOME_RNA_POL_III_TRANSCRIPTION_TERMINATION	17	-0.29369	5	12	0.75956	0.936652
REACTOME_ZINC_TRANSPORTERS	10	-0.33122	3	7	0.76448	0.941005
REACTOME_REGULATION_OF_MITOTIC_CELL_CYCLE	74	0.26392	49	25	0.76589	0.94103
REACTOME_PROSTANOID_LIGAND_RECEPTORS	8	-0.34069	4	4	0.77167	0.942997
REACTOME_P38MAPK_EVENTS	13	-0.30749	9	4	0.77153	0.942997
REACTOME_APOPTOSIS	128	0.25197	85	43	0.77154	0.942997
REACTOME_INTERACTIONS_OF_VPR_WITH_HOST_CELLULAR_PROTEINS	31	-0.25748	11	20	0.78075	0.952374
REACTOME_GAP_JUNCTION_ASSEMBLY	3	-0.45773	2	1	0.7871	0.958393
REACTOME_MTORC1_MEDIATED_SIGNALLING	11	-0.31493	3	8	0.78928	0.959322
REACTOME_GAP_JUNCTION_TRAFFICKING	12	0.33654	9	3	0.79898	0.969372
REACTOME_SIGNALLING_TO_RAS	24	0.29645	18	6	0.80049	0.969466
REACTOME_ACYL_CHAIN_REMODELLING_OF_PG	6	0.38359	3	3	0.8072	0.971212
REACTOME_SYNTHESIS_OF_PE	9	0.34857	4	5	0.80537	0.971212
REACTOME_DOWNREGULATION_OF_SMAD2_3_SMAD4_TRANSCRIPTIONAL_ACTIVITY	19	0.30745	11	8	0.80596	0.971212
REACTOME_PI_METABOLISM	43	0.26985	26	17	0.80767	0.971212
REACTOME_RNA_POL_III_CHAIN_ELONGATION	16	-0.28057	5	11	0.81206	0.97476
REACTOME_CRMPS_IN_SEMA3A_SIGNALING	10	-0.31106	7	3	0.81464	0.976126
REACTOME_INCRETIN_SYNTHESIS_SECRETION_AND_INACTIVATION	9	-0.31277	6	3	0.81985	0.978301
REACTOME_SYNTHESIS_SECRETION_AND_INACTIVATION_OF_GLP1	9	-0.31277	6	3	0.81985	0.978301
REACTOME_MEIOTIC_SYNAPSIS	38	0.27255	16	22	0.82079	0.978301
REACTOME_SYNTHESIS_OF_PIPS_AT_THE_LATE_ENDOSOME_MEMBRANE	10	-0.30758	4	6	0.82336	0.979639
REACTOME_PURINE_CATABOLISM	6	0.37372	1	5	0.82484	0.979678
REACTOME_ABACAVIR_TRANSPORT_AND_METABOLISM	4	-0.38208	1	3	0.83062	0.984403
REACTOME_FACTORS_INVOLVED_IN_MEGAKARYOCYTE_DEVELOPMENT_AND_PLATELET_PRODUCTION	90	-0.21879	48	42	0.83203	0.984403
REACTOME_CHROMOSOME_MAINTENANCE	81	-0.21879	24	57	0.83318	0.984403
REACTOME_SYNTHESIS_SECRETION_AND_INACTIVATION_OF_GIP	7	0.35074	5	2	0.8373	0.98729
REACTOME_MITOCHONDRIAL_FATTY_ACID_BETA_OXIDATION	12	-0.29322	5	7	0.83854	0.98729
REACTOME_GAP_JUNCTION_DEGRADATION	9	0.33026	7	2	0.84306	0.990888
REACTOME_NOREPINEPHRINE_NEUROTRANSMITTER_RELEASE_CYCLE	7	0.34766	4	3	0.84454	0.990907
REACTOME_DESTABILIZATION_OF_MRNA_BY_KSRP	17	-0.27062	5	12	0.84645	0.99143
REACTOME_ACETYLCHOLINE_BINDING_AND_DOWNSTREAM_EVENTS	3	-0.41267	1	2	0.85204	0.996254
REACTOME_HORMONE_LIGAND_BINDING_RECEPTORS	1	-0.53665	0	1	0.92942	1
REACTOME_PRESYNAPTIC_NICOTINIC_ACETYLCHOLINE_RECEPTORS	2	0.39694	1	1	0.92914	1
REACTOME_REGULATION_OF_THE_FANCONI_ANEMIA_PATHWAY	7	0.32488	3	4	0.88407	1
REACTOME_APOBEC3G_MEDIATED_RESISTANCE_TO_HIV1_INFECTION	5	-0.30822	2	3	0.92127	1
REACTOME_INTEGRATION_OF_PROVIRUS	8	0.30309	3	5	0.90917	1
REACTOME_IL_7_SIGNALING	11	0.3022	7	4	0.88324	1
REACTOME_SYNTHESIS_OF_PIPS_AT_THE_EARLY_ENDOSOME_MEMBRANE	12	0.29979	6	6	0.88284	1
REACTOME_N_GLYCAN_TRIMMING_IN_THE_ER_AND_CALNEXIN_CALRETICULIN_CYCLE	13	0.28372	8	5	0.90223	1
REACTOME_BASE_FREE_SUGAR_PHOSPHATE_REMOVAL_VIA_THE_SINGLE_NUCLEOTIDE_REPLACEMENT_PATHWAY	9	-0.27223	2	7	0.91243	1
REACTOME_STEROID_HORMONES	12	0.26802	6	6	0.93453	1
REACTOME_ACTIVATION_OF_GENES_BY_ATF4	23	0.26768	7	16	0.8866	1
REACTOME_RECRUITMENT_OF_NUMA_TO_MITOTIC_CENTROSOMES	9	-0.26666	5	4	0.9184	1
REACTOME_ACTIVATION_OF_THE_AP1_FAMILY_OF_TRANSCRIPTION_FACTORS	9	-0.26394	6	3	0.92174	1
REACTOME_METABOLISM_OF_STEROID_HORMONES_AND_VITAMINS_A_AND_D	13	0.26286	6	7	0.93627	1
REACTOME_SYNTHESIS_AND_INTERCONVERSION_OF_NUCLEOTIDE_DI_AND_TRIPHOSPHATES	16	0.26265	8	8	0.92497	1
REACTOME_G1_S_SPECIFIC_TRANSCRIPTION	17	-0.2611	4	13	0.8806	1
REACTOME_ELONGATION_ARREST_AND_RECOVERY	27	0.2605	13	14	0.89129	1
REACTOME_VIRAL_MESSENGER_RNA_SYNTHESIS	14	0.26021	6	8	0.93678	1
REACTOME_POL_SWITCHING	13	-0.25957	3	10	0.90353	1
REACTOME_METABOLISM_OF_POLYAMINES	15	0.25896	6	9	0.93821	1
REACTOME_REGULATION_OF_AMPK_ACTIVITY_VIA_LKB1	12	0.25765	6	6	0.9488	1
REACTOME_INTRINSIC_PATHWAY_FOR_APOPTOSIS	29	0.25417	18	11	0.90311	1
REACTOME_REPAIR_SYNTHESIS_FOR_GAP_FILLING_BY_DNA_POL_IN_TC_NER	14	-0.25282	4	10	0.90704	1
REACTOME_INHIBITION_OF_REPLICATION_INITIATION_OF_DAMAGED_DNA_BY_RB1_E2F1	11	-0.2488	5	6	0.93681	1
REACTOME_ABORTIVE_ELONGATION_OF_HIV1_TRANSCRIPT_IN_THE_ABSENCE_OF_TAT	19	0.24594	9	10	0.94817	1
REACTOME_PROCESSIVE_SYNTHESIS_ON_THE_LAGGING_STRAND	15	-0.24527	3	12	0.92458	1
REACTOME_MRNA_DECAY_BY_5_TO_3_EXORIBONUCLEASE	12	0.24495	7	5	0.96324	1
REACTOME_G2_M_DNA_DAMAGE_CHECKPOINT	9	-0.24078	3	6	0.9592	1
REACTOME_ASSOCIATION_OF_TRIC_CCT_WITH_TARGET_PROTEINS_DURING_BIOSYNTHESIS	26	0.23948	13	13	0.94099	1
REACTOME_TRANSPORT_TO_THE_GOLGI_AND_SUBSEQUENT_MODIFICATION	30	0.23883	16	14	0.93562	1
REACTOME_FORMATION_OF_TRANSCRIPTION_COUPLED_NER_TC_NER_REPAIR_COMPLEX	28	-0.23785	7	21	0.88112	1
REACTOME_NEPHRIN_INTERACTIONS	16	-0.23731	5	11	0.92347	1
REACTOME_GLOBAL_GENOMIC_NER_GG_NER	32	-0.23681	7	25	0.88552	1
REACTOME_POST_TRANSLATIONAL_PROTEIN_MODIFICATION	137	0.23445	69	68	0.86095	1
REACTOME_PHOSPHORYLATION_OF_THE_APC_C	17	0.23273	8	9	0.96563	1
REACTOME_PERK_REGULATED_GENE_EXPRESSION	26	0.23247	9	17	0.95306	1
REACTOME_POST_TRANSLATIONAL_MODIFICATION_SYNTHESIS_OF_GPI_ANCHORED_PROTEINS	24	-0.23227	11	13	0.92014	1
REACTOME_ENERGY_DEPENDENT_REGULATION_OF_MTOR_BY_LKB1_AMPK	15	0.23023	7	8	0.96902	1
REACTOME_REGULATION_OF_RHEB_GTPASE_ACTIVITY_BY_AMPK	8	0.23009	4	4	0.98391	1
REACTOME_SIGNALING_BY_TGF_BETA_RECEPTOR_COMPLEX	58	0.22961	31	27	0.92887	1
REACTOME_TRANSCRIPTION_COUPLED_NER_TC_NER	43	-0.22793	11	32	0.86871	1
REACTOME_CYTOSOLIC_TRNA_AMINOACYLATION	23	-0.22757	7	16	0.9303	1
REACTOME_BASE_EXCISION_REPAIR	18	-0.22741	4	14	0.94425	1
REACTOME_SULFUR_AMINO_ACID_METABOLISM	20	-0.22365	9	11	0.94891	1
REACTOME_CONVERSION_FROM_APC_C_CDC20_TO_APC_C_CDH1_IN_LATE_ANAPHASE	16	0.21983	8	8	0.9743	1
REACTOME_CYCLIN_A_B1_ASSOCIATED_EVENTS_DURING_G2_M_TRANSITION	15	-0.21804	7	8	0.96603	1
REACTOME_MRNA_SPLICING_MINOR_PATHWAY	41	-0.21565	15	26	0.92358	1
REACTOME_MRNA_CAPPING	28	-0.21542	8	20	0.94764	1
REACTOME_FORMATION_OF_THE_HIV1_EARLY_ELONGATION_COMPLEX	28	-0.21542	9	19	0.94764	1
REACTOME_REGULATORY_RNA_PATHWAYS	21	-0.21529	7	14	0.95821	1
REACTOME_MICRORNA_MIRNA_BIOGENESIS	18	-0.21523	7	11	0.96398	1
REACTOME_DEADENYLATION_DEPENDENT_MRNA_DECAY	41	-0.2133	14	27	0.93313	1
REACTOME_FORMATION_OF_INCISION_COMPLEX_IN_GG_NER	20	-0.20851	4	16	0.96807	1
REACTOME_CDT1_ASSOCIATION_WITH_THE_CDC6_ORC_ORIGIN_COMPLEX	51	0.20696	33	18	0.97691	1
REACTOME_VITAMIN_B5_PANTOTHENATE_METABOLISM	11	-0.20511	6	5	0.98402	1
REACTOME_RNA_POL_III_TRANSCRIPTION_INITIATION_FROM_TYPE_3_PROMOTER	25	-0.20451	10	15	0.97004	1
REACTOME_ACTIVATION_OF_CHAPERONES_BY_ATF6_ALPHA	11	-0.20411	5	6	0.98426	1
REACTOME_APC_C_CDC20_MEDIATED_DEGRADATION_OF_CYCLIN_B	19	0.20357	9	10	0.98689	1
REACTOME_INHIBITION_OF_THE_PROTEOLYTIC_ACTIVITY_OF_APC_C_REQUIRED_FOR_THE_ONSET_OF_ANAPHASE_BY_MITOTIC_SPINDLE_CHECKPOINT_COMPONENTS	18	0.20025	8	10	0.98847	1
REACTOME_MEMBRANE_BINDING_AND_TARGETTING_OF_GAG_PROTEINS	8	-0.19969	4	4	0.99313	1
REACTOME_ANTIGEN_PROCESSING_UBIQUITINATION_PROTEASOME_DEGRADATION	180	0.19737	110	70	0.98802	1
REACTOME_REMOVAL_OF_THE_FLAP_INTERMEDIATE_FROM_THE_C_STRAND	10	0.19623	3	7	0.99609	1
REACTOME_ACTIVATION_OF_CHAPERONE_GENES_BY_ATF6_ALPHA	9	-0.19365	4	5	0.99523	1
REACTOME_PKB_MEDIATED_EVENTS	26	0.1909	9	17	0.99061	1
REACTOME_FORMATION_OF_RNA_POL_II_ELONGATION_COMPLEX_	38	0.18873	13	25	0.99125	1
REACTOME_PI3K_CASCADE	47	-0.18458	20	27	0.98565	1
REACTOME_TRANSCRIPTION	154	-0.18362	53	101	0.97699	1
REACTOME_RESOLUTION_OF_AP_SITES_VIA_THE_MULTIPLE_NUCLEOTIDE_PATCH_REPLACEMENT_PATHWAY	16	0.18231	4	12	0.99254	1
REACTOME_ORC1_REMOVAL_FROM_CHROMATIN	62	0.18177	37	25	0.99658	1
REACTOME_BIOSYNTHESIS_OF_THE_N_GLYCAN_PRECURSOR_DOLICHOL_LIPID_LINKED_OLIGOSACCHARIDE_LLO_AND_TRANSFER_TO_A_NASCENT_PROTEIN	27	0.17981	9	18	0.9954	1
REACTOME_MITOTIC_PROMETAPHASE	82	-0.17557	38	44	0.99289	1
REACTOME_APC_CDC20_MEDIATED_DEGRADATION_OF_NEK2A	21	0.17464	10	11	0.99647	1
REACTOME_RNA_POL_I_PROMOTER_OPENING	19	0.17062	7	12	0.99766	1
REACTOME_HIV_LIFE_CYCLE	108	0.17055	43	65	0.9989	1
REACTOME_INSULIN_RECEPTOR_SIGNALLING_CASCADE	61	-0.16828	32	29	0.99592	1
REACTOME_MITOCHONDRIAL_PROTEIN_IMPORT	47	0.16679	18	29	0.99794	1
REACTOME_NUCLEOTIDE_EXCISION_REPAIR	48	-0.16529	14	34	0.99548	1
REACTOME_SIGNALING_BY_CONSTITUTIVELY_ACTIVE_EGFR	15	-0.16258	9	6	0.99866	1
REACTOME_M_G1_TRANSITION	74	-0.16191	35	39	0.99776	1
REACTOME_RNA_POL_II_TRANSCRIPTION_PRE_INITIATION_AND_PROMOTER_OPENING	39	-0.16003	15	24	0.998	1
REACTOME_ASPARAGINE_N_LINKED_GLYCOSYLATION	75	0.15884	36	39	0.99974	1
REACTOME_ASSEMBLY_OF_THE_PRE_REPLICATIVE_COMPLEX	60	0.15052	34	26	0.99933	1
REACTOME_SYNTHESIS_OF_DNA	87	0.14469	41	46	1	1
REACTOME_MITOTIC_M_M_G1_PHASES	160	-0.14125	76	84	1	1
REACTOME_S_PHASE	103	-0.14113	46	57	1	1
REACTOME_MITOTIC_G1_G1_S_PHASES	126	0.13964	63	63	1	1
REACTOME_RNA_POL_II_TRANSCRIPTION	95	-0.13912	36	59	1	1
REACTOME_RNA_POL_II_PRE_TRANSCRIPTION_EVENTS	54	-0.13864	22	32	0.99962	1
REACTOME_METABOLISM_OF_RNA	240	-0.13864	85	155	1	1
REACTOME_DNA_REPLICATION	180	0.13842	83	97	1	1
REACTOME_MEIOSIS	61	-0.13399	22	39	0.99959	1
REACTOME_CELL_CYCLE_CHECKPOINTS	108	0.13233	56	52	1	1
REACTOME_CELL_CYCLE	348	-0.12593	150	198	1	1
REACTOME_METABOLISM_OF_PROTEINS	366	0.12151	154	212	1	1
REACTOME_G1_S_TRANSITION	102	-0.11975	49	53	1	1
REACTOME_CELL_CYCLE_MITOTIC	293	-0.1187	130	163	1	1
REACTOME_LATE_PHASE_OF_HIV_LIFE_CYCLE	95	-0.11416	37	58	1	1
REACTOME_METABOLISM_OF_MRNA	197	0.10713	72	125	1	1
