# Supplementary material for: Biological and therapeutic implications of a unique subtype of NPM1 mutated AML
Source: Nat Commun. 2021 Feb 16;12:1054. doi: 10.1038/s41467-021-21233-0 (PMC7886883; doi:10.1038/s41467-021-21233-0)
Supplement: Supplementary file 3 — Supplementary Data Files 1–6 [file 41467_2021_21233_MOESM3_ESM.zip › sup_data/Supplementary Data 3.xlsx]

## Sheet: HOMER_Motif_PrimitiveOnlyCOREs
Motif Name	Consensus	P-value	Log P-value	q-value (Benjamini)	# of Target Sequences with Motif(of 1569)	% of Target Sequences with Motif	# of Background Sequences with Motif(of 2572)	% of Background Sequences with Motif		Target	Primitive specific COREs
RUNX1(Runt)/Jurkat-RUNX1-ChIP-Seq/Homer	AAACCACARM	1e-12	-28.77	0	497	0.3168	609.9	0.2371		Background	Committed specific COREs
RUNX(Runt)/HPC7-Runx1-ChIP-Seq/Homer	SAAACCACAG	1e-10	-24.67	0	389	0.2479	465.3	0.1808
Gata4(Zf)/Heart-Gata4-ChIP-Seq(GSE35151)/Homer	NBWGATAAGR	1e-08	-20.65	0	316	0.2014	374.9	0.1457
RUNX-AML(Runt)/CD4+-PolII-ChIP-Seq/Homer	GCTGTGGTTW	1e-08	-20.39	0	350	0.2231	424.2	0.1649
Gata1(Zf)/K562-GATA1-ChIP-Seq/Homer	SAGATAAGRV	1e-08	-19.07	0	211	0.1345	232.3	0.0903
Gata2(Zf)/K562-GATA2-ChIP-Seq/Homer	BBCTTATCTS	1e-07	-16.96	0	225	0.1434	258.8	0.1006
RUNX2(Runt)/PCa-RUNX2-ChIP-Seq(GSE33889)/Homer	NWAACCACADNN	1e-07	-16.43	0	385	0.2454	492.1	0.1912
Hoxc9/Ainv15-Hoxc9-ChIP-Seq/Homer	GGCCATAAATCA	1e-05	-11.9	0.0002	171	0.109	200.1	0.0778
GATA:SCL/Ter119-SCL-ChIP-Seq/Homer	CRGCTGBNGNSNNSAGATAA	0.0001	-10.13	0.001	58	0.037	54.7	0.0213
GATA3(Zf)/iTreg-Gata3-ChIP-Seq(GSE20898)/Homer	AGATAASR	0.0001	-9.904	0.0011	401	0.2556	552	0.2145
CTCF(Zf)/CD4+-CTCF-ChIP-Seq/Homer	AYAGTGCCMYCTRGTGGCCA	0.001	-7.252	0.0148	141	0.0899	176.5	0.0686
HOXA9/HSC-Hoxa9-ChIP-Seq(GSE33509)/Homer	GGCCATAAATCA	0.01	-6.14	0.0411	212	0.1351	287.9	0.1119
Cdx2(Homeobox)/mES-Cdx2-ChIP-Seq/Homer	GYMATAAAAH	0.01	-5.564	0.0675	191	0.1217	259.7	0.1009
Pax7(Paired/Homeobox)/Myoblast-Pax7-ChIP-Seq(GSE25064)/Homer	TAATCAATTA	0.01	-4.9	0.1218	16	0.0102	14	0.0054
Lhx3-like?(Homeobox)/Forebrain-p300-ChIP-Seq/Homer	CTAATTAGCH	0.1	-4.477	0.1735	266	0.1695	382.1	0.1485
NF1:FOXA1/LNCAP-FOXA1-ChIP-Seq(GSE27824)/Homer	WNTGTTTRYTTTGGCA	0.1	-4.377	0.1798	17	0.0108	15.3	0.006
Mouse_Recombination_Hotspot/Testis-DMC1-ChIP-Seq/Homer	ACTYKNATTCGTGNTACTTC	0.1	-4.075	0.2289	19	0.0121	18.1	0.007
EWS:FLI1-fusion(ETS)/SK_N_MC-EWS:FLI1-ChIP-Seq/Homer	VACAGGAAAT	0.1	-3.705	0.3128	358	0.2282	534.8	0.2078
HRE(HSF)/HepG2-HSF1-ChIP-Seq/Homer	BSTTCTRGAABVTTCYAGAA	0.1	-3.542	0.3489	46	0.0293	56.1	0.0218
PR(NR)/T47D-PR-ChIP-Seq(GSE31130)/Homer	VAGRACAKNCTGTBC	0.1	-3.248	0.4448	613	0.3907	949.8	0.3691
NF1(CTF)/LNCAP-NF1-ChIP-Seq/Homer	CYTGGCABNSTGCCAR	0.1	-3.107	0.4876	195	0.1243	284.5	0.1106
Maz(Zf)/HepG2-Maz-ChIP-Seq(GSE31477)/Homer	GGGGGGGG	0.1	-2.89	0.5784	670	0.427	1047.9	0.4073
RBPJ:Ebox/Panc1-Rbpj1-ChIP-Seq(GSE47459)/Homer	GGGRAARRGRMCAGMTG	0.1	-2.707	0.6645	123	0.0784	176.7	0.0687
Tlx?/NPC-H3K4me1-ChIP-Seq/Homer	CTGGCAGSCTGCCA	0.1	-2.701	0.6645	179	0.1141	263.5	0.1024
BORIS(Zf)/K562-CTCFL-ChIP-Seq/Homer	CNNBRGCGCCCCCTGSTGGC	0.1	-2.65	0.6645	194	0.1236	287.5	0.1117
Nrf2(bZIP)/Lymphoblast-Nrf2-ChIP-Seq(GSE37589)/Homer	HTGCTGAGTCAT	0.1	-2.42	0.7831	58	0.037	79.9	0.0311
Tcf4(HMG)/Hct116-Tcf4-ChIP-Seq/Homer	ASATCAAAGGVA	1	-2.29	0.8588	100	0.0637	144	0.056
GATA-DR8(Zf)/iTreg-Gata3-ChIP-Seq(GSE20898)/Homer	AGATSTNDNNDSAGATAASN	1	-2.26	0.8588	27	0.0172	34	0.0132
FOXA1(Forkhead)/LNCAP-FOXA1-ChIP-Seq(GSE27824)/Homer	WAAGTAAACA	1	-2.217	0.8601	291	0.1855	446.8	0.1737
NF1-halfsite(CTF)/LNCaP-NF1-ChIP-Seq/Homer	YTGCCAAG	1	-2.065	0.9678	617	0.3932	976	0.3793
ETS:E-box/HPC7-Scl-ChIP-Seq/Homer	AGGAARCAGCTG	1	-2.033	0.9678	59	0.0376	83.5	0.0324
GATA-DR4(Zf)/iTreg-Gata3-ChIP-Seq(GSE20898)/Homer	AGATGKDGAGATAAG	1	-2.018	0.9678	18	0.0115	22.4	0.0087
Foxo1(Forkhead)/RAW-Foxo1-ChIP-Seq/Homer	CTGTTTAC	1	-1.881	1	573	0.3652	907.3	0.3526
MafF(bZIP)/HepG2-MafF-ChIP-Seq(GSE31477)/Homer	HWWGTCAGCAWWTTT	1	-1.862	1	86	0.0548	126.9	0.0493
Bach1(bZIP)/K562-Bach1-ChIP-Seq(GSE31477)/Homer	AWWNTGCTGAGTCAT	1	-1.84	1	62	0.0395	89.9	0.0349
TCFL2(HMG)/K562-TCF7L2-ChIP-Seq(GSE29196)/Homer	ACWTCAAAGG	1	-1.814	1	14	0.0089	18	0.007
FOXA1(Forkhead)/MCF7-FOXA1-ChIP-Seq/Homer	WAAGTAAACA	1	-1.812	1	241	0.1536	372.7	0.1449
Foxa2(Forkhead)/Liver-Foxa2-ChIP-Seq/Homer	CYTGTTTACWYW	1	-1.805	1	204	0.13	313.4	0.1218
PRDM9(Zf)/Testis-DMC1-ChIP-Seq(GSE35498)/Homer	ADGGYAGYAGCATCT	1	-1.761	1	159	0.1013	242.5	0.0943
FOXP1(Forkhead)/H9-FOXP1-ChIP-Seq(GSE31006)/Homer	NYYTGTTTACHN	1	-1.67	1	116	0.0739	175.8	0.0683
EWS:ERG-fusion(ETS)/CADO_ES1-EWS:ERG-ChIP-Seq/Homer	ATTTCCTGTN	1	-1.638	1	416	0.2651	657.7	0.2556
Srebp1a(HLH)/HepG2-Srebp1a-ChIP-Seq/Homer	RTCACSCCAY	1	-1.535	1	70	0.0446	104.3	0.0405
bHLHE40(HLH)/HepG2-BHLHE40-ChIP-Seq/Homer	SGKCACGTGM	1	-1.52	1	68	0.0433	101.3	0.0394
Tcfcp2l1(CP2)/mES-Tcfcp2l1-ChIP-Seq/Homer	NRAACCRGTTYRAACCRGYT	1	-1.439	1	49	0.0312	72.3	0.0281
Fli1(ETS)/CD8-FLI-ChIP-Seq(GSE20898)/Homer	NRYTTCCGGH	1	-1.433	1	654	0.4168	1049.5	0.4079
HOXD13(Homeobox)/Chicken-Hoxd13-ChIP-Seq(GSE38910)/Homer	NCYAATAAAA	1	-1.407	1	240	0.153	377.8	0.1468
Six1(Homeobox)/Myoblast-Six1-ChIP-Chip(GSE20150)/Homer	GKVTCADRTTWC	1	-1.324	1	63	0.0402	95	0.0369
CTCF-SatelliteElement/CD4+-CTCF-ChIP-Seq/Homer	TGCAGTTCCMVNWRTGGCCA	1	-1.165	1	7	0.0045	9.7	0.0038
GATA-IR4(Zf)/iTreg-Gata3-ChIP-Seq(GSE20898)/Homer	NAGATWNBNATCTNN	1	-1.155	1	22	0.014	32.5	0.0126
Elk4(ETS)/Hela-Elk4-ChIP-Seq(GSE31477)/Homer	NRYTTCCGGY	1	-1.132	1	331	0.211	530.2	0.2061
PBX1(Homeobox)/MCF7-PBX1-ChIP-Seq(GSE28007)/Homer	GSCTGTCACTCA	1	-1.108	1	25	0.0159	37.7	0.0147
NRF1(NRF)/MCF7-NRF1-ChIP-Seq/Homer	CTGCGCATGCGC	1	-1.095	1	64	0.0408	99	0.0385
GRE/RAW264.7-GRE-ChIP-Seq/Homer	VAGRACAKWCTGTYC	1	-1.01	1	64	0.0408	100.5	0.0391
Unknown/Homeobox/Limb-p300-ChIP-Seq/Homer	SSCMATWAAA	1	-0.9771	1	167	0.1064	267.6	0.104
Rfx5(HTH)/GM12878-Rfx5-ChIP-Seq(GSE31477)/Homer	SCCTAGCAACAG	1	-0.9581	1	123	0.0784	196.5	0.0764
X-box(HTH)/NPC-H3K4me1-ChIP-Seq/Homer	GGTTGCCATGGCAA	1	-0.9256	1	41	0.0261	64.5	0.0251
Foxh1(Forkhead)/hESC-FOXH1-ChIP-Seq(GSE29422)/Homer	NNTGTGGATTSS	1	-0.9076	1	144	0.0918	231.6	0.09
RFX(HTH)/K562-RFX3-ChIP-Seq/Homer	CGGTTGCCATGGCAAC	1	-0.8536	1	43	0.0274	68.9	0.0268
NF-E2(bZIP)/K562-NFE2-ChIP-Seq/Homer	GATGACTCAGCA	1	-0.8364	1	62	0.0395	99.1	0.0385
Fox:Ebox(Forkhead:HLH)/Panc1-Foxa2-ChIP-Seq(GSE47459)/Homer	NNNVCTGWGYAAACASN	1	-0.8348	1	262	0.167	425.5	0.1654
GRE(NR/IR3)/A549-GR-ChIP-Seq/Homer	NRGVACABNVTGTYCY	1	-0.811	1	39	0.0249	62.9	0.0244
Srebp2(HLH)/HepG2-Srebp2-ChIP-Seq/Homer	CGGTCACSCCAC	1	-0.8095	1	47	0.03	75.9	0.0295
Sox6(HMG)/Myotubes-Sox6-ChIP-Seq(GSE32627)/Homer	CCATTGTTNY	1	-0.7812	1	387	0.2467	631.6	0.2455
FOXA1:AR/LNCAP-AR-ChIP-Seq(GSE27824)/Homer	AGTAAACAAAAAAGAACAND	1	-0.7703	1	11	0.007	18	0.007
E2A-nearPU.1(HLH)/Bcell-PU.1-ChIP-Seq(GSE21512)/Homer	NVCACCTGBN	1	-0.7208	1	423	0.2696	692.9	0.2693
BMYB(HTH)/Hela-BMYB-ChIPSeq(GSE27030)/Homer	NHAACBGYYV	1	-0.7108	1	460	0.2932	753.7	0.2929
EBNA1(EBV virus)/Raji-EBNA1-ChIP-Seq(GSE30709)/Homer	GGYAGCAYDTGCTDCCCNNN	1	-0.6984	1	4	0.0025	6.2	0.0024
GLI3(Zf)/GLI3-ChIP-Chip/Homer	CGTGGGTGGTCC	1	-0.696	1	40	0.0255	65.9	0.0256
ETS:RUNX/Jurkat-RUNX1-ChIP-Seq/Homer	RCAGGATGTGGT	1	-0.6603	1	75	0.0478	123.4	0.048
NFAT(RHD)/Jurkat-NFATC1-ChIP-Seq/Homer	ATTTTCCATT	1	-0.6553	1	243	0.1549	399.7	0.1554
HEB?/mES-Nanog-ChIP-Seq/Homer	CACAGCAGGGGG	1	-0.6079	1	250	0.1593	412.9	0.1605
Pax7-long(Paired/Homeobox)/Myoblast-Pax7-ChIP-Seq(GSE25064)/Homer	TAATCHGATTAC	1	-0.6052	1	2	0.0013	3.8	0.0015
Rfx1(HTH)/NPC-Rfx1-ChIP-Seq/Homer	KGTTGCCATGGCAA	1	-0.5559	1	75	0.0478	125.4	0.0488
Nanog(Homeobox)/mES-Nanog-ChIP-Seq/Homer	RGCCATTAAC	1	-0.5502	1	956	0.6093	1573.6	0.6116
SCL/HPC7-Scl-ChIP-Seq/Homer	AVCAGCTG	1	-0.5421	1	1166	0.7431	1917.9	0.7454
Mef2c(MADS)/GM12878-Mef2c-ChIP-Seq(GSE32465)/Homer	DCYAAAAATAGM	1	-0.497	1	117	0.0746	196.9	0.0765
Ptf1a(HLH)/Panc1-Ptf1a-ChIP-Seq(GSE47459)/Homer	ACAGCTGTTN	1	-0.4841	1	813	0.5182	1343	0.522
GFY-Staf/Promoters/Homer	RACTACAATTCCCAGAAKGC	1	-0.4785	1	15	0.0096	26.8	0.0104
Znf263(Zf)/K562-Znf263-ChIP-Seq/Homer	CVGTSCTCCC	1	-0.4536	1	673	0.4289	1114.2	0.433
MYB(HTH)/ERMYB-Myb-ChIPSeq(GSE22095)/Homer	GGCVGTTR	1	-0.4425	1	529	0.3372	879	0.3416
E2A(HLH)/proBcell-E2A-ChIP-Seq/Homer	DNRCAGCTGY	1	-0.4377	1	510	0.325	847.2	0.3293
STAT6(Stat)/CD4-Stat6-ChIP-Seq/Homer	ABTTCYYRRGAA	1	-0.4363	1	140	0.0892	236.1	0.0918
STAT6/Macrophage-Stat6-ChIP-Seq/Homer	TTCCKNAGAA	1	-0.4349	1	149	0.095	251.5	0.0977
PRDM1/BMI1(Zf)/Hela-PRDM1-ChIP-Seq(GSE31477)/Homer	ACTTTCACTTTC	1	-0.4305	1	173	0.1103	291.1	0.1131
MafA(bZIP)/Islet-MafA-ChIP-Seq(GSE30298)/Homer	TGCTGACTCA	1	-0.4161	1	291	0.1855	487.1	0.1893
ERE(NR/IR3)/MCF7-ERa-ChIP-Seq/Homer	VAGGTCACNSTGACC	1	-0.3987	1	77	0.0491	132.2	0.0514
HOXA2(Homeobox)/mES-Hoxa2-ChIP-Seq/Homer	GYCATCMATCAT	1	-0.3977	1	22	0.014	39.6	0.0154
GATA-IR3(Zf)/iTreg-Gata3-ChIP-Seq(GSE20898)/Homer	NNNNNBAGATAWYATCTVHN	1	-0.3917	1	36	0.0229	63.6	0.0247
MafK(bZIP)/C2C12-MafK-ChIP-Seq(GSE36030)/Homer	GCTGASTCAGCA	1	-0.3866	1	121	0.0771	206.5	0.0803
Tcf12(HLH)/GM12878-Tcf12-ChIP-Seq/Homer	VCAGCTGYTG	1	-0.3742	1	369	0.2352	618.6	0.2404
Elk1(ETS)/Hela-Elk1-ChIP-Seq(GSE31477)/Homer	HACTTCCGGY	1	-0.3406	1	331	0.211	557.2	0.2166
E2F7(E2F)/Hela-E2F7-ChIP-Seq(GSE32673)/Homer	VDTTTCCCGCCA	1	-0.3189	1	55	0.0351	97.3	0.0378
NFAT:AP1/Jurkat-NFATC1-ChIP-Seq/Homer	SARTGGAAAAWRTGAGTCAB	1	-0.2957	1	64	0.0408	113.2	0.044
RARg(NR)/ES-RARg-ChIP-Seq(GSE30538)/Homer	AGGTCAAGGTCA	1	-0.2897	1	7	0.0045	14.1	0.0055
ZBTB33/GM12878-ZBTB33-ChIP-Seq/Homer	GGVTCTCGCGAGAAC	1	-0.2782	1	18	0.0115	34.7	0.0135
ERG(ETS)/VCaP-ERG-ChIP-Seq/Homer	ACAGGAAGTG	1	-0.2733	1	792	0.5048	1321.3	0.5135
CArG(MADS)/PUER-Srf-ChIP-Seq/Homer	CCATATATGGNM	1	-0.2698	1	77	0.0491	136.8	0.0532
Reverb(NR/DR2)/BLRP(RAW)-Reverba-ChIP-Seq/Homer	GTRGGTCASTGGGTCA	1	-0.2688	1	46	0.0293	83.1	0.0323
GFY(?)/Promoter/Homer	ACTACAATTCCC	1	-0.2482	1	25	0.0159	47.4	0.0184
Oct4:Sox17/F9-Sox17-ChIP-Seq(GSE44553)/Homer	CCATTGTATGCAAAT	1	-0.24	1	30	0.0191	56.4	0.0219
p53(p53)/Saos-p53-ChIP-Seq/Homer	RRCATGYCYRGRCATGYYYN	1	-0.2281	1	18	0.0115	35.6	0.0138
Olig2(bHLH)/Neuron-Olig2-ChIP-Seq(GSE30882)/Homer	RCCATMTGTT	1	-0.2148	1	559	0.3563	943.8	0.3668
CRE(bZIP)/Promoter/Homer	CSGTGACGTCAC	1	-0.2139	1	95	0.0605	169.5	0.0659
CHR/Cell-Cycle-Exp/Homer	SRGTTTCAAA	1	-0.2134	1	151	0.0962	264.1	0.1026
p53(p53)/p53-ChIP-Chip/Homer	NRGACATGTCYRGACATGTC	1	-0.2128	1	2	0.0013	5.4	0.0021
Hoxb4/ES-Hoxb4-ChIP-Seq(GSE34014)/Homer	TGATTRATGGCY	1	-0.1995	1	47	0.03	87.8	0.0341
NeuroD1(bHLH)/Islet-NeuroD1-ChIP-Seq(GSE30298)/Homer	GCCATCTGTT	1	-0.194	1	301	0.1918	517	0.2009
Nkx2.1(Homeobox)/H3122-NKX2.1-ChIP-Seq(GSE39998)/Homer	CCACTCAA	1	-0.1926	1	605	0.3856	1021.5	0.397
Bach2(bZIP)/OCILy7-Bach2-ChIP-Seq(GSE44420)/Homer	TGCTGAGTCA	1	-0.1645	1	168	0.1071	297	0.1154
Atoh1(bHLH)/Cerebellum-Atoh1-ChIP-Seq/Homer	VNRVCAGCTGGY	1	-0.1615	1	397	0.253	680.1	0.2643
p53(p53)/mES-cMyc-ChIP-Seq/Homer	ACATGCCCGGGCAT	1	-0.1572	1	7	0.0045	16.3	0.0063
T1ISRE(IRF)/Ifnb-Exp/Homer	ACTTTCGTTTCT	1	-0.1572	1	7	0.0045	16.2	0.0063
NFY(CCAAT)/Promoter/Homer	RGCCAATSRG	1	-0.1544	1	222	0.1415	388.1	0.1508
FXR(NR/IR1)/Liver-FXR-ChIP-Seq/Homer	AGGTCANTGACCTB	1	-0.1512	1	128	0.0816	229.4	0.0892
E2F(E2F)/Cell-Cycle-Exp/Homer	TTSGCGCGAAAA	1	-0.1506	1	18	0.0115	37.1	0.0144
HNF6(Homeobox)/Liver-Hnf6-ChIP-Seq(ERP000394)	NTATYGATCH	1	-0.1428	1	84	0.0535	154.2	0.0599
MyoG(HLH)/C2C12-MyoG-ChIP-Seq(GSE36024)/Homer	AACAGCTG	1	-0.1407	1	380	0.2422	654.6	0.2544
Tcf3(HMG)/mES-Tcf3-ChIP-Seq/Homer	ASWTCAAAGG	1	-0.1403	1	45	0.0287	86.8	0.0337
PAX5-shortForm(Paired/Homeobox)/GM12878-PAX5-ChIP-Seq/Homer	GTCACGCTCSCTGM	1	-0.1192	1	36	0.0229	71.5	0.0278
TEAD4(TEA)/Tropoblast-Tead4-ChIP-Seq(GSE37350)/Homer	CCWGGAATGY	1	-0.1157	1	202	0.1287	358.2	0.1392
Ets1-distal(ETS)/CD4+-PolII-ChIP-Seq/Homer	MACAGGAAGT	1	-0.1117	1	210	0.1338	372.1	0.1446
Hnf1(Homeobox)/Liver-Foxa2-Chip-Seq/Homer	GGTTAAWCATTAA	1	-0.1111	1	21	0.0134	45	0.0175
Pax7-longest(Paired/Homeobox)/Myoblast-Pax7-ChIP-Seq(GSE25064)/Homer	NTAATTDGCYAATTANNWWD	1	-0.103	1	4	0.0025	11.6	0.0045
ARE(NR)/LNCAP-AR-ChIP-Seq(GSE27824)/Homer	RGRACASNSTGTYCYB	1	-0.1003	1	64	0.0408	122.9	0.0478
Pbx3(Homeobox)/GM12878-PBX3-ChIP-Seq/Homer	SCTGTCAMTCAN	1	-0.1003	1	64	0.0408	122.4	0.0476
NRF1/Promoter/Homer	STGCGCATGCGC	1	-0.09056	1	63	0.0402	121.2	0.0471
Smad2(MAD)/ES-SMAD2-ChIP-Seq(GSE29422)/Homer	CTGTCTGG	1	-0.08765	1	498	0.3174	858.8	0.3338
E2F1(E2F)/Hela-E2F1-ChIP-Seq/Hoemr	CWGGCGGGAA	1	-0.0863	1	120	0.0765	221.9	0.0862
PAX3:FKHR-fusion(Paired/Homeobox)/Rh4-PAX3:FKHR-ChIP-Seq/Homer	ACCRTGACTAATTNN	1	-0.08616	1	41	0.0261	82.6	0.0321
ETS(ETS)/Promoter/Homer	AACCGGAAGT	1	-0.0847	1	208	0.1326	372.5	0.1448
Pdx1(Homeobox)/Islet-Pdx1-ChIP-Seq/Homer	YCATYAATCA	1	-0.08173	1	262	0.167	464.1	0.1804
Tbx20(T-box)/Heart-Tbx20-ChIP-Seq(GSE29636)/Homer	GGTGYTGACAGS	1	-0.07765	1	59	0.0376	115.2	0.0448
YY1(Zf)/Promoter/Homer	CAAGATGGCGGC	1	-0.07702	1	18	0.0115	40.8	0.0159
Pax8(Paired/Homeobox)/Rat-Pax8-ChIP-Seq/Homer	GTCATGCHTGRCTGS	1	-0.07687	1	109	0.0695	203.7	0.0792
Mef2a(MADS)/HL1-Mef2a.biotin-ChIP-Seq/Homer/	CYAAAAATAG	1	-0.07318	1	99	0.0631	186.9	0.0726
n-Myc(HLH)/mES-nMyc-ChIP-Seq/Homer	VRCCACGTGG	1	-0.06924	1	246	0.1568	439.7	0.1709
p63(p53)/Keratinocyte-p63-ChIP-Seq/Homer	NNDRCATGYCYNRRCATGYH	1	-0.06482	1	91	0.058	173.6	0.0675
Ap4(HLH)/AML-Tfap4-ChIP-Seq(GSE45738)/Homer	NAHCAGCTGD	1	-0.06368	1	435	0.2772	758.3	0.2947
c-Myc(HLH)/LNCAP-cMyc-ChIP-Seq/Homer	VCCACGTG	1	-0.06283	1	182	0.116	331.7	0.1289
IRF4(IRF)/GM12878-IRF4-ChIP-Seq/Homer	ACTGAAACCA	1	-0.06247	1	139	0.0886	257.9	0.1002
EBF(EBF)/proBcell-EBF-ChIP-Seq/Homer	DGTCCCYRGGGA	1	-0.06037	1	85	0.0542	163.3	0.0635
MyoD(HLH)/Myotube-MyoD-ChIP-Seq/Homer	RRCAGCTGYTSY	1	-0.05716	1	293	0.1867	521.2	0.2026
Pitx1(Homeobox)/Chicken-Pitx1-ChIP-Seq(GSE38910)/Homer	TAATCCCN	1	-0.05456	1	918	0.5851	1556.6	0.605
Eomes(T-box)/H9-Eomes-ChIP-Seq/Homer	AGGTGTTAAN	1	-0.05066	1	799	0.5092	1364	0.5301
RXR(NR/DR1)/3T3L1-RXR-ChIP-Seq/Homer	TAGGGCAAAGGTCA	1	-0.05039	1	390	0.2486	686.9	0.267
NFkB-p50,p52(RHD)/p50-ChIP-Chip/Homer	GGGGGAATCCCC	1	-0.04933	1	74	0.0472	145.9	0.0567
REST-NRSF(Zf)/Jurkat-NRSF-ChIP-Seq/Homer	GGMGCTGTCCATGGTGCTGA	1	-0.04553	1	2	0.0013	8.6	0.0033
GABPA(ETS)/Jurkat-GABPa-ChIP-Seq/Homer	RACCGGAAGT	1	-0.04493	1	528	0.3365	919	0.3572
ZNF143|STAF(Zf)/CUTLL-ZNF143-ChIP-Seq(GSE29600)/Homer	ATTTCCCAGVAKSCY	1	-0.03914	1	104	0.0663	200.5	0.0779
Tbox:Smad/ESCd5-Smad2_3-ChIP-Seq(GSE29422)/Homer	AGGTGHCAGACA	1	-0.03912	1	51	0.0325	105.1	0.0408
HNF4a(NR/DR1)/HepG2-HNF4a-ChIP-Seq/Homer	CARRGKBCAAAGTYCA	1	-0.03526	1	116	0.0739	222.1	0.0863
Smad4(MAD)/ESC-SMAD4-ChIP-Seq(GSE29422)/Homer	VBSYGTCTGG	1	-0.03393	1	513	0.327	897.8	0.3489
Sox2(HMG)/mES-Sox2-ChIP-Seq/Homer	BCCATTGTTC	1	-0.0306	1	198	0.1262	366.3	0.1424
E-box(HLH)/Promoter/Homer	SSGGTCACGTGA	1	-0.02907	1	34	0.0217	75.2	0.0292
JunD(bZIP)/K562-JunD-ChIP-Seq/Homer	ATGACGTCATCN	1	-0.02907	1	34	0.0217	75.6	0.0294
OCT4-SOX2-TCF-NANOG((POU/Homeobox/HMG)/mES-ChIP-Seq/Homer	ATTTGCATAACAATG	1	-0.02772	1	24	0.0153	56.5	0.022
E2F6(E2F)/Hela-E2F6-ChIP-Seq(GSE31477)/Homer	GGCGGGAARN	1	-0.02716	1	245	0.1562	448.7	0.1744
Klf4(Zf)/mES-Klf4-ChIP-Seq/Homer	GCCACACCCA	1	-0.02403	1	192	0.1224	358.1	0.1392
E2F4(E2F)/K562-E2F4-ChIP-Seq(GSE31477)/Homer	GGCGGGAAAH	1	-0.02337	1	193	0.123	360.6	0.1401
SPDEF(ETS)/VCaP-SPDEF-ChIP-Seq/Homer	ASWTCCTGBT	1	-0.02322	1	440	0.2804	780.4	0.3033
Oct4(POU/Homeobox)/mES-Oct4-ChIP-Seq/Homer	ATTTGCATAW	1	-0.02081	1	117	0.0746	228.2	0.0887
PRDM14(Zf)/H1-PRDM14-ChIP-Seq/Homer	RGGTCTCTAACY	1	-0.0207	1	68	0.0433	140.3	0.0545
AR-halfsite(NR)/LNCaP-AR-ChIP-Seq(GSE27824)/Homer	CCAGGAACAG	1	-0.02038	1	962	0.6131	1641.8	0.6381
TATA-Box(TBP)/Promoter/Homer	CCTTTTAWAGSC	1	-0.0194	1	332	0.2116	600.7	0.2335
ETV1(ETS)/GIST48-ETV1-ChIP-Seq/Homer	AACCGGAAGT	1	-0.01889	1	724	0.4614	1254.5	0.4876
Nur77(NR)/K562-NR4A1-ChIP-Seq(GSE31363)/Homer	TGACCTTTNCNT	1	-0.01887	1	35	0.0223	79.7	0.031
Myf5(bHLH)/GM-Myf5-ChIP-Seq(GSE24852)/Homer	BAACAGCTGT	1	-0.01842	1	238	0.1517	440.8	0.1713
EKLF(Zf)/Erythrocyte-Klf1-ChIP-Seq(GSE20478)/Homer	NWGGGTGTGGCY	1	-0.01804	1	89	0.0567	179.7	0.0699
Nkx2.5(Homeobox)/HL1-Nkx2.5.biotin-ChIP-Seq/Homer	RRSCACTYAA	1	-0.0171	1	599	0.3818	1049.7	0.408
TR4(NR/DR1)/Hela-TR4-ChIP-Seq/Homer	GAGGTCAAAGGTCA	1	-0.01672	1	28	0.0178	66.7	0.0259
HIF-1a(HLH)/MCF7-HIF1a-ChIP-Seq/Homer	TACGTGCV	1	-0.01648	1	87	0.0554	176.7	0.0687
ETS1(ETS)/Jurkat-ETS1-ChIP-Seq/Homer	ACAGGAAGTG	1	-0.01535	1	603	0.3843	1058	0.4112
c-Myc/mES-cMyc-ChIP-Seq/Homer	VVCCACGTGG	1	-0.01496	1	158	0.1007	303	0.1178
ELF1(ETS)/Jurkat-ELF1-ChIP-Seq/Homer	AVCCGGAAGT	1	-0.01173	1	310	0.1976	568	0.2208
Rbpj1(?)/Panc1-Rbpj1-ChIP-Seq(GSE47459)/Homer	HTTTCCCASG	1	-0.01113	1	414	0.2639	745.3	0.2896
Sp1(Zf)/Promoter/Homer	GGCCCCGCCCCC	1	-0.01112	1	200	0.1275	379.5	0.1475
EBF1(EBF)/Near-E2A-ChIP-Seq/Homer	GTCCCCWGGGGA	1	-0.0111	1	430	0.2741	772.3	0.3001
STAT5(Stat)/mCD4+-Stat5a|b-ChIP-Seq/Homer	RTTTCTNAGAAA	1	-0.01001	1	94	0.0599	192.2	0.0747
GFX(?)/Promoter/Homer	ATTCTCGCGAGA	1	-0.009358	1	2	0.0013	11.4	0.0044
VDR(NR/DR3)/GM10855-VDR+vitD-ChIP-Seq/Homer	ARAGGTCANWGAGTTCANNN	1	-0.008683	1	54	0.0344	119.3	0.0463
HIF2a(HLH)/O785-HIF2a-ChIP-Seq(GSE34871)/Homer	GCACGTACCC	1	-0.008057	1	112	0.0714	227	0.0882
EGR(Zf)/K562-EGR1-ChIP-Seq/Homer	TCCGCCCACGCA	1	-0.007605	1	114	0.0727	230.5	0.0896
c-Jun-CRE(bZIP)/K562-cJun-ChIP-Seq/Homer	ATGACGTCATCY	1	-0.006974	1	117	0.0746	236.8	0.092
Usf2(HLH)/C2C12-Usf2-ChIP-Seq(GSE36030)/Homer	GTCACGTGGT	1	-0.005668	1	114	0.0727	232.3	0.0903
NFkB-p65-Rel(RHD)/LPS-exp(GSE23622)/Homer	GGAAATTCCC	1	-0.004997	1	30	0.0191	75.9	0.0295
Nr5a2(NR)/mES-Nr5a2-ChIP-Seq/Homer	BTCAAGGTCA	1	-0.004875	1	139	0.0886	278.1	0.1081
PPARE(NR/DR1)/3T3L1-Pparg-ChIP-Seq/Homer	TGACCTTTGCCCCA	1	-0.004551	1	297	0.1893	555.2	0.2158
CRX(Homeobox)/Retina-Crx-ChIP-Seq/Homer	GCTAATCC	1	-0.004422	1	536	0.3416	960	0.3731
Nkx3.1(Homeobox)/LNCaP-Nkx3.1-ChIP-Seq(GSE28264)/Homer	AAGCACTTAA	1	-0.004418	1	593	0.3779	1055.7	0.4103
Jun-AP1(bZIP)/K562-cJun-ChIP-Seq/Homer	GATGASTCATCN	1	-0.003834	1	224	0.1428	430.6	0.1674
TEAD(TEA)/Fibroblast-PU.1-ChIP-Seq/Homer	YCWGGAATGY	1	-0.00324	1	123	0.0784	252.4	0.0981
STAT1(Stat)/HelaS3-STAT1-ChIP-Seq/Homer	NATTTCCNGGAAAT	1	-0.00314	1	82	0.0523	177.8	0.0691
Nr5a2(NR)/Pancreas-LRH1-ChIP-Seq(GSE34295)/Homer	BTCAAGGTCA	1	-0.003095	1	177	0.1128	349.2	0.1357
Tbet(T-box)/CD8-Tbet-ChIP-Seq(GSE33802)/Homer	AGGTGTGAAM	1	-0.003028	1	255	0.1625	486.9	0.1892
Erra(NR)/HepG2-Erra-ChIP-Seq/Homer	CAAAGGTCAG	1	-0.002719	1	623	0.3971	1110.3	0.4315
Arnt:Ahr(bHLH)/MCF7-Arnt-ChIP-Seq(Lo et al.)/Homer	TBGCACGCAA	1	-0.001657	1	206	0.1313	405.7	0.1577
Max(HLH)/K562-Max-ChIP-Seq/Homer	RCCACGTGGYYN	1	-0.001391	1	203	0.1294	401.4	0.156
ISRE(IRF)/ThioMac-LPS-exp(GSE23622)/HOMER	AGTTTCASTTTC	1	-0.001156	1	24	0.0153	68.7	0.0267
Bcl6(Zf)/Liver-Bcl6-ChIP-Seq(GSE31578)/Homer	NNNCTTTCCAGGAAA	1	-0.001092	1	353	0.225	664.8	0.2584
Smad3(MAD)/NPC-Smad3-ChIP-Seq(GSE36673)/Homer	TWGTCTGV	1	-0.001011	1	762	0.4857	1349.5	0.5245
AP-2alpha(AP2)/Hela-AP2alpha-ChIP-Seq/Homer	ATGCCCTGAGGC	1	-0.000959	1	395	0.2518	737.2	0.2865
Sox3(HMG)/NPC-Sox3-ChIP-Seq(GSE33059)/Homer	CCWTTGTY	1	-0.000873	1	391	0.2492	731.1	0.2841
Gfi1b(Zf)/HPC7-Gfi1b-ChIP-Seq/Homer	MAATCACTGC	1	-0.00072	1	148	0.0943	308	0.1197
AP2gamma(AP2)/MCF7-TFAP2c-ChIP-Seq/Homer	HHTGSCCTSAGGSCA	1	-0.000673	1	364	0.232	687.5	0.2672
ZNF711(Zf)/SH-SY5Y-ZNF711-ChIP-Seq/Homer	AGGCCTAG	1	-0.000546	1	660	0.4207	1187.8	0.4616
STAT4(Stat)/CD4-Stat4-ChIP-Seq/Homer	NYTTCCWGGAAR	1	-0.000536	1	262	0.167	512.2	0.1991
USF1(HLH)/GM12878-Usf1-ChIP-Seq/Homer	SGTCACGTGR	1	-0.000505	1	160	0.102	331.3	0.1288
Tbx5(T-box)/HL1-Tbx5.biotin-ChIP-Seq/Homer	AGGTGTCA	1	-0.000321	1	831	0.5296	1472	0.5721
PAX5(Paired/Homeobox)/GM12878-PAX5-ChIP-Seq/Homer	GCAGCCAAGCRTGACH	1	-0.000304	1	118	0.0752	257.4	0.1
IRF2(IRF)/Erythroblas-IRF2-ChIP-Seq(GSE36985)/Homer	GAAASYGAAASY	1	-0.000261	1	44	0.028	115.5	0.0449
Stat3+il23(Stat)/CD4-Stat3-ChIP-Seq/Homer	SVYTTCCNGGAARB	1	-0.000165	1	206	0.1313	421.8	0.1639
Oct2(POU/Homeobox)/Bcell-Oct2-ChIP-Seq/Homer	ATATGCAAAT	1	-8e-05	1	64	0.0408	160.4	0.0624
Atf4(bZIP)/MEF-Atf4-ChIP-Seq(GSE35681)/Homer	ATGATGCAAT	1	-8e-05	1	66	0.0421	164.5	0.0639
TRa(NR)/C17.2-TRa-ChIP-Seq(GSE38347)/Homer	GGTCANYTGAGGWCA	1	-7e-05	1	132	0.0841	291.9	0.1135
Egr2/Thymocytes-Egr2-ChIP-Seq(GSE34254)/Homer	NGCGTGGGCGGR	1	-6.1e-05	1	92	0.0586	216.3	0.0841
Stat3(Stat)/mES-Stat3-ChIP-Seq/Homer	CTTCCGGGAA	1	-5.4e-05	1	149	0.095	324.2	0.126
LXRE(NR/DR4)/BLRP(RAW)-LXRb-ChIP-Seq/Homer	RGGTTACTANAGGTCA	1	-3.6e-05	1	7	0.0045	37.2	0.0145
ATF3(bZIP)/K562-ATF3-ChIP-Seq/Homer	SGGTCACGTGAC	1	-3e-05	1	61	0.0389	159	0.0618
PU.1(ETS)/ThioMac-PU.1-ChIP-Seq(GSE21512)/Homer	AGAGGAAGTG	1	-1e-05	1	333	0.2122	664.5	0.2583
CEBP:AP1(bZIP)/ThioMac-CEBPb-ChIP-Seq(GSE21512)/Homer	DRTGTTGCAA	1	-9e-06	1	228	0.1453	478.8	0.1861
Esrrb(NR)/mES-Esrrb-ChIP-Seq/Homer	KTGACCTTGA	1	-2e-06	1	146	0.0931	336.8	0.1309
AP-1(bZIP)/ThioMac-PU.1-ChIP-Seq(GSE21512)/Homer	VTGACTCATC	1	-1e-06	1	431	0.2747	848.2	0.3297
ZFX(Zf)/mES-Zfx-ChIP-Seq/Homer	AGGCCTRG	1	-1e-06	1	476	0.3034	927.6	0.3605
ELF5(ETS)/T47D-ELF5-ChIP-Seq(GSE30407)/Homer	ACVAGGAAGT	1	0	1	419	0.267	833.7	0.324
NFkB-p65(RHD)/GM12787-p65-ChIP-Seq/Homer	WGGGGATTTCCC	1	0	1	199	0.1268	442.5	0.172
Chop(bZIP)/MEF-Chop-ChIP-Seq(GSE35681)/Homer	ATTGCATCATCY	1	0	1	30	0.0191	106.5	0.0414
Atf1(bZIP)/K562-ATF1-ChIP-Seq(GSE31477)/Homer	GATGACGTCA	1	0	1	201	0.1281	454.1	0.1765
PU.1-IRF(ETS:IRF)/Bcell-PU.1-ChIP-Seq(GSE21512)/Homer	MGGAAGTGAAAC	1	0	1	467	0.2976	949.4	0.369
CEBP(bZIP)/CEBPb-ChIP-Seq(GSE21512)/Homer	ATTGCGCAAC	1	0	1	227	0.1447	529.5	0.2058

## Sheet: HOMER_Motif_CommittedOnlyCOREs
Motif Name	Consensus	P-value	Log P-value	q-value (Benjamini)	# of Target Sequences with Motif(of 2578)	% of Target Sequences with Motif	# of Background Sequences with Motif(of 1537)	% of Background Sequences with Motif		Target	Committed specific COREs
CEBP(bZIP)/CEBPb-ChIP-Seq(GSE21512)/Homer	ATTGCGCAAC	1e-22	-52.12	0	554	0.2149	219.5	0.1428		Background	Primitive specific COREs
Chop(bZIP)/MEF-Chop-ChIP-Seq(GSE35681)/Homer	ATTGCATCATCY	1e-15	-35.16	0	119	0.0462	31.4	0.0204
PU.1-IRF(ETS:IRF)/Bcell-PU.1-ChIP-Seq(GSE21512)/Homer	MGGAAGTGAAAC	1e-14	-33.29	0	962	0.3732	463.4	0.3015
Atf1(bZIP)/K562-ATF1-ChIP-Seq(GSE31477)/Homer	GATGACGTCA	1e-11	-27.37	0	486	0.1885	213.8	0.1391
LXRE(NR/DR4)/BLRP(RAW)-LXRb-ChIP-Seq/Homer	RGGTTACTANAGGTCA	1e-11	-26.52	0	39	0.0151	6.5	0.0042
CEBP:AP1(bZIP)/ThioMac-CEBPb-ChIP-Seq(GSE21512)/Homer	DRTGTTGCAA	1e-11	-25.51	0	515	0.1998	231.1	0.1503
Esrrb(NR)/mES-Esrrb-ChIP-Seq/Homer	KTGACCTTGA	1e-10	-24.67	0	363	0.1408	153.2	0.0997
ELF5(ETS)/T47D-ELF5-ChIP-Seq(GSE30407)/Homer	ACVAGGAAGT	1e-09	-21.69	0	845	0.3278	419.6	0.273
NFkB-p65(RHD)/GM12787-p65-ChIP-Seq/Homer	WGGGGATTTCCC	1e-09	-21.55	0	426	0.1652	190.8	0.1242
Oct2(POU/Homeobox)/Bcell-Oct2-ChIP-Seq/Homer	ATATGCAAAT	1e-07	-17.93	0	164	0.0636	62.2	0.0405
PU.1(ETS)/ThioMac-PU.1-ChIP-Seq(GSE21512)/Homer	AGAGGAAGTG	1e-07	-17.35	0	684	0.2653	338.5	0.2202
Tbx5(T-box)/HL1-Tbx5.biotin-ChIP-Seq/Homer	AGGTGTCA	1e-07	-17	0	1551	0.6016	844.3	0.5493
ATF3(bZIP)/K562-ATF3-ChIP-Seq/Homer	SGGTCACGTGAC	1e-07	-16.52	0	159	0.0617	61.2	0.0398
Tbet(T-box)/CD8-Tbet-ChIP-Seq(GSE33802)/Homer	AGGTGTGAAM	1e-07	-16.42	0	554	0.2149	268.6	0.1748
Nr5a2(NR)/Pancreas-LRH1-ChIP-Seq(GSE34295)/Homer	BTCAAGGTCA	1e-07	-16.36	0	380	0.1474	174.5	0.1135
AP-1(bZIP)/ThioMac-PU.1-ChIP-Seq(GSE21512)/Homer	VTGACTCATC	1e-07	-16.26	0	944	0.3662	488.2	0.3176
Atf4(bZIP)/MEF-Atf4-ChIP-Seq(GSE35681)/Homer	ATGATGCAAT	1e-07	-16.25	0	177	0.0687	70	0.0456
IRF2(IRF)/Erythroblas-IRF2-ChIP-Seq(GSE36985)/Homer	GAAASYGAAASY	1e-06	-15.29	0	112	0.0434	40.8	0.0265
Arnt:Ahr(bHLH)/MCF7-Arnt-ChIP-Seq(Lo et al.)/Homer	TBGCACGCAA	1e-06	-14.84	0	416	0.1614	196.1	0.1276
USF1(HLH)/GM12878-Usf1-ChIP-Seq/Homer	SGTCACGTGR	1e-05	-12.96	0	348	0.135	163.2	0.1062
Gfi1b(Zf)/HPC7-Gfi1b-ChIP-Seq/Homer	MAATCACTGC	1e-05	-12.78	0	338	0.1311	158.5	0.1031
Nkx3.1(Homeobox)/LNCaP-Nkx3.1-ChIP-Seq(GSE28264)/Homer	AAGCACTTAA	1e-05	-12.49	0	1115	0.4325	598.9	0.3897
Egr2/Thymocytes-Egr2-ChIP-Seq(GSE34254)/Homer	NGCGTGGGCGGR	1e-05	-12.46	0	164	0.0636	68.8	0.0448
TRa(NR)/C17.2-TRa-ChIP-Seq(GSE38347)/Homer	GGTCANYTGAGGWCA	1e-05	-12.35	0	299	0.116	138.6	0.0901
Nr5a2(NR)/mES-Nr5a2-ChIP-Seq/Homer	BTCAAGGTCA	1e-05	-12.31	0	297	0.1152	137.5	0.0895
ISRE(IRF)/ThioMac-LPS-exp(GSE23622)/HOMER	AGTTTCASTTTC	1e-05	-11.68	0.0001	66	0.0256	22.2	0.0144
ZFX(Zf)/mES-Zfx-ChIP-Seq/Homer	AGGCCTRG	1e-05	-11.67	0.0001	861	0.334	453.4	0.295
Stat3+il23(Stat)/CD4-Stat3-ChIP-Seq/Homer	SVYTTCCNGGAARB	1e-05	-11.67	0.0001	406	0.1575	197.6	0.1286
Bcl6(Zf)/Liver-Bcl6-ChIP-Seq(GSE31578)/Homer	NNNCTTTCCAGGAAA	0.0001	-11.45	0.0001	676	0.2622	348.6	0.2268
Stat3(Stat)/mES-Stat3-ChIP-Seq/Homer	CTTCCGGGAA	0.0001	-11.26	0.0001	299	0.116	140.2	0.0912
TR4(NR/DR1)/Hela-TR4-ChIP-Seq/Homer	GAGGTCAAAGGTCA	0.0001	-10.14	0.0003	70	0.0272	25.2	0.0164
Klf4(Zf)/mES-Klf4-ChIP-Seq/Homer	GCCACACCCA	0.0001	-10.04	0.0003	326	0.1265	157.8	0.1027
GFX(?)/Promoter/Homer	ATTCTCGCGAGA	0.0001	-9.654	0.0004	9	0.0035	1.4	0.0009
Erra(NR)/HepG2-Erra-ChIP-Seq/Homer	CAAAGGTCAG	0.0001	-9.652	0.0004	1126	0.4368	614.7	0.3999
AP2gamma(AP2)/MCF7-TFAP2c-ChIP-Seq/Homer	HHTGSCCTSAGGSCA	0.0001	-9.635	0.0004	635	0.2463	330.8	0.2152
EKLF(Zf)/Erythrocyte-Klf1-ChIP-Seq(GSE20478)/Homer	NWGGGTGTGGCY	0.0001	-9.429	0.0005	183	0.071	82.7	0.0538
Max(HLH)/K562-Max-ChIP-Seq/Homer	RCCACGTGGYYN	0.0001	-9.4	0.0005	438	0.1699	220.8	0.1436
STAT4(Stat)/CD4-Stat4-ChIP-Seq/Homer	NYTTCCWGGAAR	0.0001	-9.287	0.0006	502	0.1947	256.4	0.1668
Sox3(HMG)/NPC-Sox3-ChIP-Seq(GSE33059)/Homer	CCWTTGTY	0.0001	-9.25	0.0006	752	0.2917	398.8	0.2594
CRX(Homeobox)/Retina-Crx-ChIP-Seq/Homer	GCTAATCC	0.001	-9.121	0.0006	981	0.3805	531.6	0.3459
PPARE(NR/DR1)/3T3L1-Pparg-ChIP-Seq/Homer	TGACCTTTGCCCCA	0.001	-7.997	0.0019	552	0.2141	289	0.188
REST-NRSF(Zf)/Jurkat-NRSF-ChIP-Seq/Homer	GGMGCTGTCCATGGTGCTGA	0.001	-7.95	0.0019	8	0.0031	0.9	0.0006
HNF4a(NR/DR1)/HepG2-HNF4a-ChIP-Seq/Homer	CARRGKBCAAAGTYCA	0.001	-7.789	0.0022	245	0.095	118.3	0.0769
c-Jun-CRE(bZIP)/K562-cJun-ChIP-Seq/Homer	ATGACGTCATCY	0.001	-7.767	0.0022	256	0.0993	124.7	0.0811
Nur77(NR)/K562-NR4A1-ChIP-Seq(GSE31363)/Homer	TGACCTTTNCNT	0.001	-7.748	0.0022	88	0.0341	36.4	0.0237
Eomes(T-box)/H9-Eomes-ChIP-Seq/Homer	AGGTGTTAAN	0.001	-7.731	0.0022	1450	0.5625	814.8	0.5301
Usf2(HLH)/C2C12-Usf2-ChIP-Seq(GSE36030)/Homer	GTCACGTGGT	0.001	-7.487	0.0027	253	0.0981	124	0.0807
Smad3(MAD)/NPC-Smad3-ChIP-Seq(GSE36673)/Homer	TWGTCTGV	0.001	-7.38	0.003	1389	0.5388	779.2	0.5069
AP-2alpha(AP2)/Hela-AP2alpha-ChIP-Seq/Homer	ATGCCCTGAGGC	0.001	-7.322	0.0031	655	0.2541	349.5	0.2274
TEAD(TEA)/Fibroblast-PU.1-ChIP-Seq/Homer	YCWGGAATGY	0.001	-7.247	0.0033	274	0.1063	135	0.0879
Mef2a(MADS)/HL1-Mef2a.biotin-ChIP-Seq/Homer/	CYAAAAATAG	0.001	-7.036	0.0039	190	0.0737	90.8	0.0591
TATA-Box(TBP)/Promoter/Homer	CCTTTTAWAGSC	0.001	-6.949	0.0042	581	0.2254	308.3	0.2006
PAX5(Paired/Homeobox)/GM12878-PAX5-ChIP-Seq/Homer	GCAGCCAAGCRTGACH	0.01	-6.784	0.0049	250	0.097	124	0.0807
RXR(NR/DR1)/3T3L1-RXR-ChIP-Seq/Homer	TAGGGCAAAGGTCA	0.01	-6.37	0.0073	687	0.2665	371.4	0.2416
Nkx2.5(Homeobox)/HL1-Nkx2.5.biotin-ChIP-Seq/Homer	RRSCACTYAA	0.01	-6.233	0.0082	1104	0.4282	615.9	0.4007
Oct4(POU/Homeobox)/mES-Oct4-ChIP-Seq/Homer	ATTTGCATAW	0.01	-6.174	0.0085	229	0.0888	113.8	0.0741
STAT1(Stat)/HelaS3-STAT1-ChIP-Seq/Homer	NATTTCCNGGAAAT	0.01	-5.941	0.0106	169	0.0656	81.2	0.0529
STAT5(Stat)/mCD4+-Stat5a|b-ChIP-Seq/Homer	RTTTCTNAGAAA	0.01	-5.921	0.0106	193	0.0749	94.3	0.0614
PAX5-shortForm(Paired/Homeobox)/GM12878-PAX5-ChIP-Seq/Homer	GTCACGCTCSCTGM	0.01	-5.804	0.0117	81	0.0314	35.4	0.023
AR-halfsite(NR)/LNCaP-AR-ChIP-Seq(GSE27824)/Homer	CCAGGAACAG	0.01	-5.549	0.0149	1699	0.659	974.2	0.6338
Sox2(HMG)/mES-Sox2-ChIP-Seq/Homer	BCCATTGTTC	0.01	-5.539	0.0149	375	0.1455	196.6	0.1279
JunD(bZIP)/K562-JunD-ChIP-Seq/Homer	ATGACGTCATCN	0.01	-5.447	0.0159	80	0.031	35.5	0.0231
c-Myc/mES-cMyc-ChIP-Seq/Homer	VVCCACGTGG	0.01	-5.433	0.0159	321	0.1245	166.7	0.1085
E2F4(E2F)/K562-E2F4-ChIP-Seq(GSE31477)/Homer	GGCGGGAAAH	0.01	-5.249	0.0188	286	0.1109	147.3	0.0958
NFkB-p65-Rel(RHD)/LPS-exp(GSE23622)/Homer	GGAAATTCCC	0.01	-5.047	0.0227	73	0.0283	32.2	0.021
EGR(Zf)/K562-EGR1-ChIP-Seq/Homer	TCCGCCCACGCA	0.01	-5.044	0.0227	169	0.0656	83.2	0.0542
ZNF711(Zf)/SH-SY5Y-ZNF711-ChIP-Seq/Homer	AGGCCTAG	0.01	-5.038	0.0227	1094	0.4244	615.2	0.4003
Sp1(Zf)/Promoter/Homer	GGCCCCGCCCCC	0.01	-4.9	0.0251	259	0.1005	133.7	0.087
ZNF143|STAF(Zf)/CUTLL-ZNF143-ChIP-Seq(GSE29600)/Homer	ATTTCCCAGVAKSCY	0.01	-4.813	0.027	199	0.0772	100.6	0.0654
EBF1(EBF)/Near-E2A-ChIP-Seq/Homer	GTCCCCWGGGGA	0.01	-4.792	0.0271	720	0.2793	397.4	0.2586
Rbpj1(?)/Panc1-Rbpj1-ChIP-Seq(GSE47459)/Homer	HTTTCCCASG	0.1	-4.499	0.0359	757	0.2936	420.4	0.2735
VDR(NR/DR3)/GM10855-VDR+vitD-ChIP-Seq/Homer	ARAGGTCANWGAGTTCANNN	0.1	-4.473	0.0363	126	0.0489	61.6	0.0401
IRF4(IRF)/GM12878-IRF4-ChIP-Seq/Homer	ACTGAAACCA	0.1	-4.436	0.0371	260	0.1009	135.7	0.0883
PRDM14(Zf)/H1-PRDM14-ChIP-Seq/Homer	RGGTCTCTAACY	0.1	-4.255	0.0439	138	0.0535	68.4	0.0445
OCT4-SOX2-TCF-NANOG((POU/Homeobox/HMG)/mES-ChIP-Seq/Homer	ATTTGCATAACAATG	0.1	-4.205	0.0456	55	0.0213	24.6	0.016
NeuroD1(bHLH)/Islet-NeuroD1-ChIP-Seq(GSE30298)/Homer	GCCATCTGTT	0.1	-4.167	0.0467	544	0.211	298.6	0.1943
HIF2a(HLH)/O785-HIF2a-ChIP-Seq(GSE34871)/Homer	GCACGTACCC	0.1	-4.069	0.0508	215	0.0834	111.4	0.0725
Jun-AP1(bZIP)/K562-cJun-ChIP-Seq/Homer	GATGASTCATCN	0.1	-3.973	0.0552	480	0.1862	262.8	0.171
ELF1(ETS)/Jurkat-ELF1-ChIP-Seq/Homer	AVCCGGAAGT	0.1	-3.939	0.0564	530	0.2056	291.2	0.1894
p63(p53)/Keratinocyte-p63-ChIP-Seq/Homer	NNDRCATGYCYNRRCATGYH	0.1	-3.801	0.064	192	0.0745	99.5	0.0647
Hnf1(Homeobox)/Liver-Foxa2-Chip-Seq/Homer	GGTTAAWCATTAA	0.1	-3.764	0.0655	44	0.0171	19.4	0.0126
Pax8(Paired/Homeobox)/Rat-Pax8-ChIP-Seq/Homer	GTCATGCHTGRCTGS	0.1	-3.742	0.0662	206	0.0799	108	0.0702
NFkB-p50,p52(RHD)/p50-ChIP-Chip/Homer	GGGGGAATCCCC	0.1	-3.726	0.0664	121	0.0469	60.5	0.0394
Pitx1(Homeobox)/Chicken-Pitx1-ChIP-Seq(GSE38910)/Homer	TAATCCCN	0.1	-3.722	0.0664	1581	0.6133	913.8	0.5946
Pdx1(Homeobox)/Islet-Pdx1-ChIP-Seq/Homer	YCATYAATCA	0.1	-3.497	0.0816	502	0.1947	277.3	0.1804
E-box(HLH)/Promoter/Homer	SSGGTCACGTGA	0.1	-3.484	0.0817	70	0.0272	33	0.0215
ETS(ETS)/Promoter/Homer	AACCGGAAGT	0.1	-3.42	0.0861	359	0.1393	195.8	0.1274
Pax7-longest(Paired/Homeobox)/Myoblast-Pax7-ChIP-Seq(GSE25064)/Homer	NTAATTDGCYAATTANNWWD	0.1	-3.416	0.0861	10	0.0039	3.5	0.0023
n-Myc(HLH)/mES-nMyc-ChIP-Seq/Homer	VRCCACGTGG	0.1	-3.411	0.0861	458	0.1777	252.4	0.1642
YY1(Zf)/Promoter/Homer	CAAGATGGCGGC	0.1	-3.332	0.0909	35	0.0136	16	0.0104
Pbx3(Homeobox)/GM12878-PBX3-ChIP-Seq/Homer	SCTGTCAMTCAN	0.1	-3.268	0.0958	137	0.0531	70.3	0.0457
HIF-1a(HLH)/MCF7-HIF1a-ChIP-Seq/Homer	TACGTGCV	0.1	-3.21	0.1004	169	0.0656	88.5	0.0576
Ap4(HLH)/AML-Tfap4-ChIP-Seq(GSE45738)/Homer	NAHCAGCTGD	0.1	-2.927	0.1319	779	0.3022	442.1	0.2876
E2F(E2F)/Cell-Cycle-Exp/Homer	TTSGCGCGAAAA	0.1	-2.899	0.1342	28	0.0109	12.6	0.0082
c-Myc(HLH)/LNCAP-cMyc-ChIP-Seq/Homer	VCCACGTG	0.1	-2.687	0.1641	313	0.1214	172.6	0.1123
ARE(NR)/LNCAP-AR-ChIP-Seq(GSE27824)/Homer	RGRACASNSTGTYCYB	0.1	-2.635	0.171	130	0.0504	68.1	0.0443
E2F6(E2F)/Hela-E2F6-ChIP-Seq(GSE31477)/Homer	GGCGGGAARN	0.1	-2.6	0.1753	340	0.1319	188.8	0.1229
E2F1(E2F)/Hela-E2F1-ChIP-Seq/Hoemr	CWGGCGGGAA	0.1	-2.554	0.1817	165	0.064	88.9	0.0579
Ets1-distal(ETS)/CD4+-PolII-ChIP-Seq/Homer	MACAGGAAGT	0.1	-2.546	0.1817	381	0.1478	213	0.1386
Nkx2.1(Homeobox)/H3122-NKX2.1-ChIP-Seq(GSE39998)/Homer	CCACTCAA	0.1	-2.519	0.1844	1045	0.4054	602.9	0.3923
SPDEF(ETS)/VCaP-SPDEF-ChIP-Seq/Homer	ASWTCCTGBT	0.1	-2.436	0.1984	768	0.2979	439	0.2856
Myf5(bHLH)/GM-Myf5-ChIP-Seq(GSE24852)/Homer	BAACAGCTGT	0.1	-2.419	0.1998	440	0.1707	247	0.1607
HNF6(Homeobox)/Liver-Hnf6-ChIP-Seq(ERP000394)	NTATYGATCH	0.1	-2.368	0.2082	162	0.0628	87.1	0.0567
GFY(?)/Promoter/Homer	ACTACAATTCCC	0.1	-2.325	0.2154	49	0.019	25	0.0163
PRDM1/BMI1(Zf)/Hela-PRDM1-ChIP-Seq(GSE31477)/Homer	ACTTTCACTTTC	0.1	-2.309	0.2166	301	0.1168	167.9	0.1092
Tbox:Smad/ESCd5-Smad2_3-ChIP-Seq(GSE29422)/Homer	AGGTGHCAGACA	1	-2.255	0.2266	110	0.0427	58.2	0.0379
ETS1(ETS)/Jurkat-ETS1-ChIP-Seq/Homer	ACAGGAAGTG	1	-2.138	0.2523	1043	0.4046	604.7	0.3934
NFY(CCAAT)/Promoter/Homer	RGCCAATSRG	1	-2.054	0.2719	388	0.1505	219.4	0.1427
RARg(NR)/ES-RARg-ChIP-Seq(GSE30538)/Homer	AGGTCAAGGTCA	1	-1.988	0.2851	16	0.0062	7.8	0.0051
T1ISRE(IRF)/Ifnb-Exp/Homer	ACTTTCGTTTCT	1	-1.988	0.2851	16	0.0062	7.6	0.005
EBF(EBF)/proBcell-EBF-ChIP-Seq/Homer	DGTCCCYRGGGA	1	-1.982	0.2851	140	0.0543	77	0.0501
ETV1(ETS)/GIST48-ETV1-ChIP-Seq/Homer	AACCGGAAGT	1	-1.933	0.2958	1235	0.4791	720.2	0.4686
Tbx20(T-box)/Heart-Tbx20-ChIP-Seq(GSE29636)/Homer	GGTGYTGACAGS	1	-1.915	0.2985	122	0.0473	66.2	0.0431
Mef2c(MADS)/GM12878-Mef2c-ChIP-Seq(GSE32465)/Homer	DCYAAAAATAGM	1	-1.878	0.3072	188	0.0729	104.5	0.068
CArG(MADS)/PUER-Srf-ChIP-Seq/Homer	CCATATATGGNM	1	-1.81	0.326	137	0.0531	75.2	0.0489
ZBTB33/GM12878-ZBTB33-ChIP-Seq/Homer	GGVTCTCGCGAGAAC	1	-1.769	0.3367	23	0.0089	11.8	0.0077
GLI3(Zf)/GLI3-ChIP-Chip/Homer	CGTGGGTGGTCC	1	-1.762	0.3367	77	0.0299	41.1	0.0267
Oct4:Sox17/F9-Sox17-ChIP-Seq(GSE44553)/Homer	CCATTGTATGCAAAT	1	-1.715	0.3493	59	0.0229	31.8	0.0207
TEAD4(TEA)/Tropoblast-Tead4-ChIP-Seq(GSE37350)/Homer	CCWGGAATGY	1	-1.707	0.3493	372	0.1443	212.2	0.1381
MyoG(HLH)/C2C12-MyoG-ChIP-Seq(GSE36024)/Homer	AACAGCTG	1	-1.67	0.3593	664	0.2576	384.1	0.2499
Tcf3(HMG)/mES-Tcf3-ChIP-Seq/Homer	ASWTCAAAGG	1	-1.625	0.3727	92	0.0357	50.5	0.0329
MyoD(HLH)/Myotube-MyoD-ChIP-Seq/Homer	RRCAGCTGYTSY	1	-1.595	0.3808	500	0.1939	288.2	0.1875
p53(p53)/mES-cMyc-ChIP-Seq/Homer	ACATGCCCGGGCAT	1	-1.587	0.381	15	0.0058	8	0.0052
Hoxb4/ES-Hoxb4-ChIP-Seq(GSE34014)/Homer	TGATTRATGGCY	1	-1.551	0.3915	95	0.0369	52.3	0.034
Smad2(MAD)/ES-SMAD2-ChIP-Seq(GSE29422)/Homer	CTGTCTGG	1	-1.536	0.3943	868	0.3367	506.7	0.3297
Smad4(MAD)/ESC-SMAD4-ChIP-Seq(GSE29422)/Homer	VBSYGTCTGG	1	-1.53	0.3943	905	0.351	528.4	0.3438
Atoh1(bHLH)/Cerebellum-Atoh1-ChIP-Seq/Homer	VNRVCAGCTGGY	1	-1.511	0.3977	697	0.2704	405.3	0.2637
Pax7-long(Paired/Homeobox)/Myoblast-Pax7-ChIP-Seq(GSE25064)/Homer	TAATCHGATTAC	1	-1.441	0.4236	3	0.0012	1.4	0.0009
p53(p53)/p53-ChIP-Chip/Homer	NRGACATGTCYRGACATGTC	1	-1.417	0.4302	7	0.0027	3.6	0.0023
Reverb(NR/DR2)/BLRP(RAW)-Reverba-ChIP-Seq/Homer	GTRGGTCASTGGGTCA	1	-1.41	0.4302	94	0.0365	52.7	0.0343
FXR(NR/IR1)/Liver-FXR-ChIP-Seq/Homer	AGGTCANTGACCTB	1	-1.4	0.431	235	0.0912	134.3	0.0874
Olig2(bHLH)/Neuron-Olig2-ChIP-Seq(GSE30882)/Homer	RCCATMTGTT	1	-1.394	0.431	985	0.3821	577.5	0.3757
Elk1(ETS)/Hela-Elk1-ChIP-Seq(GSE31477)/Homer	HACTTCCGGY	1	-1.368	0.4383	522	0.2025	303.2	0.1973
CHR/Cell-Cycle-Exp/Homer	SRGTTTCAAA	1	-1.347	0.4444	260	0.1009	149.4	0.0972
NRF1/Promoter/Homer	STGCGCATGCGC	1	-1.313	0.4565	95	0.0369	53.7	0.0349
E2F7(E2F)/Hela-E2F7-ChIP-Seq(GSE32673)/Homer	VDTTTCCCGCCA	1	-1.283	0.4668	74	0.0287	42	0.0273
GABPA(ETS)/Jurkat-GABPa-ChIP-Seq/Homer	RACCGGAAGT	1	-1.24	0.4835	886	0.3437	520.5	0.3386
p53(p53)/Saos-p53-ChIP-Seq/Homer	RRCATGYCYRGRCATGYYYN	1	-1.169	0.5153	42	0.0163	23.2	0.0151
HOXA2(Homeobox)/mES-Hoxa2-ChIP-Seq/Homer	GYCATCMATCAT	1	-1.123	0.536	40	0.0155	23	0.0149
MYB(HTH)/ERMYB-Myb-ChIPSeq(GSE22095)/Homer	GGCVGTTR	1	-1.113	0.5373	885	0.3433	521.1	0.3391
CRE(bZIP)/Promoter/Homer	CSGTGACGTCAC	1	-1.11	0.5373	160	0.0621	92.9	0.0605
ERE(NR/IR3)/MCF7-ERa-ChIP-Seq/Homer	VAGGTCACNSTGACC	1	-1.087	0.544	141	0.0547	81.3	0.0529
SCL/HPC7-Scl-ChIP-Seq/Homer	AVCAGCTG	1	-1.034	0.5692	1956	0.7587	1161.9	0.7559
STAT6/Macrophage-Stat6-ChIP-Seq/Homer	TTCCKNAGAA	1	-1.032	0.5692	266	0.1032	155.3	0.1011
PAX3:FKHR-fusion(Paired/Homeobox)/Rh4-PAX3:FKHR-ChIP-Seq/Homer	ACCRTGACTAATTNN	1	-1.017	0.5711	84	0.0326	48.4	0.0315
STAT6(Stat)/CD4-Stat6-ChIP-Seq/Homer	ABTTCYYRRGAA	1	-1.007	0.5732	247	0.0958	144.3	0.0939
EBNA1(EBV virus)/Raji-EBNA1-ChIP-Seq(GSE30709)/Homer	GGYAGCAYDTGCTDCCCNNN	1	-0.9425	0.607	6	0.0023	3.8	0.0025
ETS:RUNX/Jurkat-RUNX1-ChIP-Seq/Homer	RCAGGATGTGGT	1	-0.8631	0.6527	130	0.0504	76.7	0.0499
BMYB(HTH)/Hela-BMYB-ChIPSeq(GSE27030)/Homer	NHAACBGYYV	1	-0.8451	0.6601	761	0.2952	451.1	0.2935
Znf263(Zf)/K562-Znf263-ChIP-Seq/Homer	CVGTSCTCCC	1	-0.8349	0.6624	1063	0.4123	631.1	0.4106
Tcf12(HLH)/GM12878-Tcf12-ChIP-Seq/Homer	VCAGCTGYTG	1	-0.7084	0.7468	608	0.2358	362.6	0.2359
RFX(HTH)/K562-RFX3-ChIP-Seq/Homer	CGGTTGCCATGGCAAC	1	-0.6883	0.7569	59	0.0229	35.8	0.0233
GRE(NR/IR3)/A549-GR-ChIP-Seq/Homer	NRGVACABNVTGTYCY	1	-0.6824	0.7569	69	0.0268	41.2	0.0268
GRE/RAW264.7-GRE-ChIP-Seq/Homer	VAGRACAKWCTGTYC	1	-0.6645	0.7651	109	0.0423	65.3	0.0425
MafA(bZIP)/Islet-MafA-ChIP-Seq(GSE30298)/Homer	TGCTGACTCA	1	-0.6644	0.7651	528	0.2048	315.2	0.205
GATA-IR3(Zf)/iTreg-Gata3-ChIP-Seq(GSE20898)/Homer	NNNNNBAGATAWYATCTVHN	1	-0.6199	0.7898	70	0.0272	42.1	0.0274
GFY-Staf/Promoters/Homer	RACTACAATTCCCAGAAKGC	1	-0.5661	0.8281	23	0.0089	14.5	0.0094
NFAT(RHD)/Jurkat-NFATC1-ChIP-Seq/Homer	ATTTTCCATT	1	-0.5472	0.8386	416	0.1614	250.6	0.163
NRF1(NRF)/MCF7-NRF1-ChIP-Seq/Homer	CTGCGCATGCGC	1	-0.5346	0.8439	69	0.0268	42.5	0.0276
Foxh1(Forkhead)/hESC-FOXH1-ChIP-Seq(GSE29422)/Homer	NNTGTGGATTSS	1	-0.4905	0.8764	251	0.0974	152.3	0.0991
Rfx1(HTH)/NPC-Rfx1-ChIP-Seq/Homer	KGTTGCCATGGCAA	1	-0.4688	0.89	121	0.0469	74.7	0.0486
Nanog(Homeobox)/mES-Nanog-ChIP-Seq/Homer	RGCCATTAAC	1	-0.4221	0.9269	1653	0.6412	991.9	0.6454
ERG(ETS)/VCaP-ERG-ChIP-Seq/Homer	ACAGGAAGTG	1	-0.4126	0.9299	1320	0.512	793.2	0.5161
Srebp2(HLH)/HepG2-Srebp2-ChIP-Seq/Homer	CGGTCACSCCAC	1	-0.4055	0.9308	82	0.0318	51.7	0.0336
Tcfcp2l1(CP2)/mES-Tcfcp2l1-ChIP-Seq/Homer	NRAACCRGTTYRAACCRGYT	1	-0.3949	0.9351	72	0.0279	45.7	0.0297
TCFL2(HMG)/K562-TCF7L2-ChIP-Seq(GSE29196)/Homer	ACWTCAAAGG	1	-0.3852	0.9385	20	0.0078	13.8	0.009
HEB?/mES-Nanog-ChIP-Seq/Homer	CACAGCAGGGGG	1	-0.377	0.9406	409	0.1587	249.3	0.1622
Sox6(HMG)/Myotubes-Sox6-ChIP-Seq(GSE32627)/Homer	CCATTGTTNY	1	-0.3347	0.9754	642	0.249	390.2	0.2538
E2A(HLH)/proBcell-E2A-ChIP-Seq/Homer	DNRCAGCTGY	1	-0.3231	0.9809	840	0.3258	510	0.3318
Fox:Ebox(Forkhead:HLH)/Panc1-Foxa2-ChIP-Seq(GSE47459)/Homer	NNNVCTGWGYAAACASN	1	-0.3211	0.9809	460	0.1784	281.7	0.1833
bHLHE40(HLH)/HepG2-BHLHE40-ChIP-Seq/Homer	SGKCACGTGM	1	-0.3119	0.9809	108	0.0419	68.6	0.0446
CTCF-SatelliteElement/CD4+-CTCF-ChIP-Seq/Homer	TGCAGTTCCMVNWRTGGCCA	1	-0.3081	0.9809	10	0.0039	7.9	0.0052
Rfx5(HTH)/GM12878-Rfx5-ChIP-Seq(GSE31477)/Homer	SCCTAGCAACAG	1	-0.2988	0.9818	183	0.071	115	0.0748
FOXP1(Forkhead)/H9-FOXP1-ChIP-Seq(GSE31006)/Homer	NYYTGTTTACHN	1	-0.2963	0.9818	178	0.069	111.5	0.0726
FOXA1:AR/LNCAP-AR-ChIP-Seq(GSE27824)/Homer	AGTAAACAAAAAAGAACAND	1	-0.2798	0.9892	19	0.0074	13.1	0.0085
Bach2(bZIP)/OCILy7-Bach2-ChIP-Seq(GSE44420)/Homer	TGCTGAGTCA	1	-0.2712	0.9921	327	0.1268	202.1	0.1315
GATA-IR4(Zf)/iTreg-Gata3-ChIP-Seq(GSE20898)/Homer	NAGATWNBNATCTNN	1	-0.27	0.9921	33	0.0128	22.4	0.0146
NFAT:AP1/Jurkat-NFATC1-ChIP-Seq/Homer	SARTGGAAAAWRTGAGTCAB	1	-0.2652	0.9921	115	0.0446	73.1	0.0476
X-box(HTH)/NPC-H3K4me1-ChIP-Seq/Homer	GGTTGCCATGGCAA	1	-0.2641	0.9921	60	0.0233	39.1	0.0254
Ptf1a(HLH)/Panc1-Ptf1a-ChIP-Seq(GSE47459)/Homer	ACAGCTGTTN	1	-0.2515	0.9921	1375	0.5334	831.6	0.541
Foxo1(Forkhead)/RAW-Foxo1-ChIP-Seq/Homer	CTGTTTAC	1	-0.2198	1	934	0.3623	569.1	0.3703
PBX1(Homeobox)/MCF7-PBX1-ChIP-Seq(GSE28007)/Homer	GSCTGTCACTCA	1	-0.2085	1	43	0.0167	29.2	0.019
Srebp1a(HLH)/HepG2-Srebp1a-ChIP-Seq/Homer	RTCACSCCAY	1	-0.1059	1	114	0.0442	76.8	0.05
MafK(bZIP)/C2C12-MafK-ChIP-Seq(GSE36030)/Homer	GCTGASTCAGCA	1	-0.1012	1	218	0.0846	141.3	0.0919
MafF(bZIP)/HepG2-MafF-ChIP-Seq(GSE31477)/Homer	HWWGTCAGCAWWTTT	1	-0.09469	1	142	0.0551	94.1	0.0612
NF-E2(bZIP)/K562-NFE2-ChIP-Seq/Homer	GATGACTCAGCA	1	-0.0942	1	107	0.0415	72	0.0469
HOXD13(Homeobox)/Chicken-Hoxd13-ChIP-Seq(GSE38910)/Homer	NCYAATAAAA	1	-0.08919	1	373	0.1447	238	0.1548
Elk4(ETS)/Hela-Elk4-ChIP-Seq(GSE31477)/Homer	NRYTTCCGGY	1	-0.08333	1	487	0.1889	307.4	0.2
EWS:ERG-fusion(ETS)/CADO_ES1-EWS:ERG-ChIP-Seq/Homer	ATTTCCTGTN	1	-0.07137	1	688	0.2669	430.1	0.2798
GATA-DR4(Zf)/iTreg-Gata3-ChIP-Seq(GSE20898)/Homer	AGATGKDGAGATAAG	1	-0.06458	1	24	0.0093	19.3	0.0126
FOXA1(Forkhead)/MCF7-FOXA1-ChIP-Seq/Homer	WAAGTAAACA	1	-0.06419	1	370	0.1435	237.3	0.1544
Six1(Homeobox)/Myoblast-Six1-ChIP-Chip(GSE20150)/Homer	GKVTCADRTTWC	1	-0.06049	1	100	0.0388	69.4	0.0452
E2A-nearPU.1(HLH)/Bcell-PU.1-ChIP-Seq(GSE21512)/Homer	NVCACCTGBN	1	-0.0564	1	692	0.2684	434.1	0.2824
Tcf4(HMG)/Hct116-Tcf4-ChIP-Seq/Homer	ASATCAAAGGVA	1	-0.03733	1	154	0.0597	106	0.0689
FOXA1(Forkhead)/LNCAP-FOXA1-ChIP-Seq(GSE27824)/Homer	WAAGTAAACA	1	-0.03496	1	451	0.1749	290.5	0.189
NF1-halfsite(CTF)/LNCaP-NF1-ChIP-Seq/Homer	YTGCCAAG	1	-0.02608	1	997	0.3867	623.2	0.4055
GATA-DR8(Zf)/iTreg-Gata3-ChIP-Seq(GSE20898)/Homer	AGATSTNDNNDSAGATAASN	1	-0.02455	1	36	0.014	29.5	0.0192
Foxa2(Forkhead)/Liver-Foxa2-ChIP-Seq/Homer	CYTGTTTACWYW	1	-0.01816	1	323	0.1253	214.4	0.1395
Unknown/Homeobox/Limb-p300-ChIP-Seq/Homer	SSCMATWAAA	1	-0.01621	1	252	0.0978	170	0.1106
Bach1(bZIP)/K562-Bach1-ChIP-Seq(GSE31477)/Homer	AWWNTGCTGAGTCAT	1	-0.01479	1	100	0.0388	73.3	0.0477
Maz(Zf)/HepG2-Maz-ChIP-Seq(GSE31477)/Homer	GGGGGGGG	1	-0.01383	1	901	0.3495	569.6	0.3706
ETS:E-box/HPC7-Scl-ChIP-Seq/Homer	AGGAARCAGCTG	1	-0.01353	1	83	0.0322	62.6	0.0407
HRE(HSF)/HepG2-HSF1-ChIP-Seq/Homer	BSTTCTRGAABVTTCYAGAA	1	-0.01081	1	57	0.0221	45.9	0.0299
PR(NR)/T47D-PR-ChIP-Seq(GSE31130)/Homer	VAGRACAKNCTGTBC	1	-0.007616	1	1015	0.3937	641.8	0.4176
Mouse_Recombination_Hotspot/Testis-DMC1-ChIP-Seq/Homer	ACTYKNATTCGTGNTACTTC	1	-0.006615	1	22	0.0085	21.1	0.0137
Pax7(Paired/Homeobox)/Myoblast-Pax7-ChIP-Seq(GSE25064)/Homer	TAATCAATTA	1	-0.005793	1	14	0.0054	15.6	0.0101
RBPJ:Ebox/Panc1-Rbpj1-ChIP-Seq(GSE47459)/Homer	GGGRAARRGRMCAGMTG	1	-0.005692	1	182	0.0706	129.1	0.084
Nrf2(bZIP)/Lymphoblast-Nrf2-ChIP-Seq(GSE37589)/Homer	HTGCTGAGTCAT	1	-0.004917	1	87	0.0337	67.4	0.0439
Fli1(ETS)/CD8-FLI-ChIP-Seq(GSE20898)/Homer	NRYTTCCGGH	1	-0.004492	1	1032	0.4003	654.6	0.4259
NF1:FOXA1/LNCAP-FOXA1-ChIP-Seq(GSE27824)/Homer	WNTGTTTRYTTTGGCA	1	-0.003382	1	17	0.0066	18.3	0.0119
BORIS(Zf)/K562-CTCFL-ChIP-Seq/Homer	CNNBRGCGCCCCCTGSTGGC	1	-0.002677	1	250	0.097	175.2	0.114
PRDM9(Zf)/Testis-DMC1-ChIP-Seq(GSE35498)/Homer	ADGGYAGYAGCATCT	1	-0.002355	1	240	0.0931	169.5	0.1103
Tlx?/NPC-H3K4me1-ChIP-Seq/Homer	CTGGCAGSCTGCCA	1	-0.002045	1	269	0.1043	189	0.1229
HOXA9/HSC-Hoxa9-ChIP-Seq(GSE33509)/Homer	GGCCATAAATCA	1	-0.00086	1	307	0.1191	215.4	0.1402
Cdx2(Homeobox)/mES-Cdx2-ChIP-Seq/Homer	GYMATAAAAH	1	-0.000667	1	259	0.1005	185.6	0.1208
EWS:FLI1-fusion(ETS)/SK_N_MC-EWS:FLI1-ChIP-Seq/Homer	VACAGGAAAT	1	-7.5e-05	1	540	0.2095	370.9	0.2413
Lhx3-like?(Homeobox)/Forebrain-p300-ChIP-Seq/Homer	CTAATTAGCH	1	-2.1e-05	1	390	0.1513	279.6	0.1819
NF1(CTF)/LNCAP-NF1-ChIP-Seq/Homer	CYTGGCABNSTGCCAR	1	-1.1e-05	1	267	0.1036	201.4	0.131
GATA3(Zf)/iTreg-Gata3-ChIP-Seq(GSE20898)/Homer	AGATAASR	1	-8e-06	1	585	0.2269	405.8	0.264
GATA:SCL/Ter119-SCL-ChIP-Seq/Homer	CRGCTGBNGNSNNSAGATAA	1	-1e-06	1	58	0.0225	60.1	0.0391
CTCF(Zf)/CD4+-CTCF-ChIP-Seq/Homer	AYAGTGCCMYCTRGTGGCCA	1	0	1	164	0.0636	140.7	0.0915
Hoxc9/Ainv15-Hoxc9-ChIP-Seq/Homer	GGCCATAAATCA	1	0	1	209	0.0811	172.4	0.1122
Gata2(Zf)/K562-GATA2-ChIP-Seq/Homer	BBCTTATCTS	1	0	1	277	0.1074	224	0.1457
Gata1(Zf)/K562-GATA1-ChIP-Seq/Homer	SAGATAAGRV	1	0	1	250	0.097	209.7	0.1364
Gata4(Zf)/Heart-Gata4-ChIP-Seq(GSE35151)/Homer	NBWGATAAGR	1	0	1	400	0.1552	314.5	0.2046
RUNX2(Runt)/PCa-RUNX2-ChIP-Seq(GSE33889)/Homer	NWAACCACADNN	1	0	1	544	0.211	414.6	0.2698
RUNX-AML(Runt)/CD4+-PolII-ChIP-Seq/Homer	GCTGTGGTTW	1	0	1	463	0.1796	380.8	0.2477
RUNX(Runt)/HPC7-Runx1-ChIP-Seq/Homer	SAAACCACAG	1	0	1	508	0.1971	410	0.2667
RUNX1(Runt)/Jurkat-RUNX1-ChIP-Seq/Homer	AAACCACARM	1	0	1	655	0.2541	529.7	0.3447
