# Supplementary material for: Biological and therapeutic implications of a unique subtype of NPM1 mutated AML
Source: Nat Commun. 2021 Feb 16;12:1054. doi: 10.1038/s41467-021-21233-0 (PMC7886883; doi:10.1038/s41467-021-21233-0)
Supplement: Supplementary file 3 — Supplementary Data Files 1–6 [file 41467_2021_21233_MOESM3_ESM.zip › sup_data/Supplementary Data 4.xlsx]

## Sheet: Selected_Drugs
Drug	CI	p	Status	Type	Differentially expressed target	Inclusion rationale
Ruxolitinib	0.850987	0.00239952	FDA	kinome;std-of-care	JAK1;JAK2	inhibitor of Janus kinases, target differentially expressed and availability
Sunitinib	0.832402	0.0203959	FDA	kinome	FLT3;KIT;PDGFRB	inhibitor of KIT and PDGFR , target differentially expressed and availability
Sorafenib	0.74842	0.0383923	FDA	kinome;std-of-care	BRAF;FLT3;RAF1	inhibitor of BRAF and RAF, target differentially expressed and availability
Quizartinib	0.718121	0.0563887	clinical	kinome	FLT3	inhibtor of FLT3 and target differentially expressed and availability
Imatinib	0.715613	0.089982	FDA	kinome;std-of-care	ABL1;BCR;KIT	inhibitor of KIT and BCR, target differentially expressed and availability
Dasatinib	0.443554	0.563887	FDA	kinome;std-of-care	KIT;LCK;SRC;YES1	inhibitor of KIT and LCK, target differentially expressed, availability and negative control

## Sheet: Ranking of All drugs
Drug	CI	p	Status	Drug type	Differentially expressed target	CCLE type
1,9-Pyrazoloanthrone	0.975309	0.00019992	probe	kinome	MAPK8	kinome
compound 1B	1	0.00019992	probe	chromatin		chromatin;outreach
Itraconazole	0.931174	0.00019992	FDA	Antifungal, Cytochrome		pilot-set
CIL41	1	0.00019992	probe	probe		pilot-set
CIL70	1	0.00019992	probe	probe		pilot-set
Axitinib	0.910256	0.00019992	FDA	kinome	FLT3;KIT;PDGFRB	kinome
AC55649	1	0.00019992	probe	chromatin	RARB	chromatin;pilot-set
pifithrin-mu	1	0.00019992	probe	probe	HSPA1A;HSPA1B;HSPA1L;TP53	pilot-set
BRD-K14844214	1	0.00019992	GE-active	probe		DOS;profiling
BRD-K13999467	1	0.00019992	GE-active	probe		DOS;profiling
Fedratinib	0.922807	0.00019992	clinical	kinome	JAK2	kinome;pilot-set
AZD-7545	1	0.00019992	probe	kinome	PDK2	kinome;pilot-set
ML203	1	0.00019992	probe	probe		pilot-set
Oligomycin A	0.800507	0.00019992	probe	probe		pilot-set
CR-1-31B	0.128342	0.00019992	probe	probe	EIF4A2;EIF4E;EIF4G1	pilot-set
BRD-K02251932	0.983516	0.00019992	GE-active	probe		DOS;profiling
BRD-K33199242	1	0.00019992	GE-active	probe		DOS;profiling
Masitinib	0.890533	0.00019992	clinical	kinome	KIT;PDGFRB	kinome
TG-100-115	1	0.00019992	clinical	kinome	PIK3CD;PIK3CG	kinome
BRD-K51490254	1	0.00019992	probe	chromatin	HDAC6;HDAC8	chromatin;outreach
BRD-K85133207	1	0.00019992	probe	chromatin		chromatin;outreach
MGCD-265 analog	0.946467	0.00019992	clinical	kinome	FLT3	kinome
BMS-195614	1	0.00019992	probe	chromatin	RARA;RARB;RARG	chromatin;lit-search
XL765	1	0.00019992	clinical	kinome	MTOR;PIK3CA;PIK3CB;PIK3CD;PIK3CG;PRKDC	kinome
Trifluoperazine	1	0.00019992	FDA	Antipsychotic, Cytochrome		pilot-set
Valdecoxib	0.993151	0.00019992	FDA	Anti-Inflammatory, COX-2	PTGS2	pilot-set
ML050	1	0.00019992	probe	probe		pilot-set
Rita	0.83875	0.00019992	probe	probe	MDM2;TP53	pilot-set
BRD-K71781559	1	0.00019992	probe	probe		outreach
PRIMA-1-Met	1	0.00019992	probe	probe	TP53	pilot-set
BRD-K50799972	1	0.00019992	GE-active	probe		DOS;profiling
BRD-A02303741	1	0.00019992	probe	chromatin;synthesis	DOT1L	chromatin;lit-search;synthesis
Necrostatin-7	1	0.00019992	probe	lit-search		lit-search
PD 153035	1	0.00019992	probe	kinome		kinome
pitstop2	1	0.00019992	probe	lit-search	CLTA;CLTB;CLTC;CLTCL1	lit-search
JW-74	1	0.00019992	probe	lit-search		lit-search
Palmostatin B	1	0.00019992	probe	lit-search	LYPLA1	lit-search
Azd-1480	1	0.00019992	clinical	CTEP;kinome	JAK1;JAK2	CTEP;kinome
BRD-K99006945	1	0.00019992	probe	chromatin;synthesis		chromatin;lit-search;synthesis
pifithrin-alpha	0.942222	0.00119976	probe	probe		pilot-set
KU-55933	0.969697	0.00119976	probe	kinome	ATM	kinome
Tivozanib	0.837209	0.00119976	clinical	Antineoplastic, Protein Kinase	FLT3	pilot-set
Crizotinib	0.892919	0.00119976	FDA	kinome;std-of-care		kinome;std-of-care
BRD-K28456706	0.871287	0.00119976	probe	chromatin;synthesis		chromatin;lit-search;synthesis
BRD-K52037352	1	0.00119976	GE-active	probe		DOS;profiling
Nvp-tae 684	0.841823	0.00119976	probe	kinome		kinome
KIN001-135	1	0.00119976	probe	kinome		kinome;outreach
BRD-K29313308	0.94964	0.00119976	probe	chromatin	HDAC3	chromatin;outreach
Isonicotinohydroxamic acid	1	0.00119976	probe	chromatin	HDAC6	chromatin;lit-search;outreach
BRD-K55473186	1	0.00119976	probe	probe		outreach
MI-2	0.980392	0.00119976	probe	chromatin;synthesis	MEN1	chromatin;lit-search;synthesis
BRD-K41597374	0.966292	0.00239952	GE-active	probe		DOS;profiling
AGK-2	1	0.00239952	probe	chromatin	SIRT2	chromatin;pilot-set
Zebularine	0.909962	0.00239952	probe	chromatin	DNMT1	chromatin;pilot-set
NSC 74859	1	0.00239952	probe	chromatin	STAT3	chromatin;pilot-set
Unii-40E3azg1MX	0.818297	0.00239952	probe	probe	IGF1R;INSR	pilot-set
Ruxolitinib	0.850987	0.00239952	FDA	kinome;std-of-care	JAK1;JAK2	kinome;std-of-care
AZ-3146	0.849754	0.00239952	probe	lit-search		lit-search
NVP-BSK805	0.879245	0.00239952	probe	kinome	JAK2	kinome
CBB-1007	1	0.00239952	probe	lit-search	KDM1A	lit-search
BRD-K99584050	1	0.00240096	probe	outreach		outreach
BRD-K19103580	1	0.00359928	GE-active	probe		DOS;profiling
ML258	1	0.00359928	probe	outreach	BCL2L10	outreach
Elocalcitol	0.823656	0.00359928	clinical	lit-search	VDR	lit-search
KW-2449	0.826518	0.00359928	clinical	kinome	AURKA;FLT3	kinome
Sotrastaurin	0.869718	0.00359928	clinical	kinome	PRKCB	kinome
Phloretin	0.909091	0.00479904	probe	probe		pilot-set
CHEMBL374350	1	0.00479904	probe	chromatin		chromatin;pilot-set
Bexarotene	0.174905	0.00479904	FDA	chromatin;std-of-care	RXRA	chromatin;std-of-care
BRD9647	0.923664	0.00479904	probe	probe		pilot-set
Tacrolimus	0.864542	0.00479904	FDA	Anti-Bacterial, Cytochrome	PPP3CB;PPP3CC;PPP3R1	pilot-set
Staurosporine	1	0.00479904	probe	lit-search		lit-search
Cyclosporin A	0.815109	0.00479904	FDA	Anti-Inflammatory, Cytochrome		pilot-set
Decitabine	0.741688	0.0059988	FDA	chromatin;CTEP;std-of-care	DNMT1	chromatin;CTEP;std-of-care
Veliparib dihydrochloride	1	0.0059988	clinical	chromatin;CTEP	PARP1;PARP2	chromatin;CTEP;pilot-set
KU-60019	0.911765	0.00719856	probe	kinome	ATM	kinome
CID-5951923	1	0.00719856	probe	chromatin		chromatin;lit-search
Navitoclax	0.750171	0.00839832	clinical	CTEP	BCL2;BCL2L2	CTEP;pilot-set
UNC0321	1	0.00839832	probe	chromatin	EHMT2	chromatin;pilot-set
BRD-K97651142	0.790306	0.0107978	probe	probe		outreach
DBeQ	0.939394	0.0107978	probe	lit-search	VCP	lit-search
N-Phthalyl-L-tryptophan	0.799397	0.0107978	probe	probe	DNMT1	pilot-set
AZD6482	0.214836	0.0107978	clinical	kinome	PIK3CB;PIK3CD	kinome
Linsitinib	0.788991	0.0107978	clinical	CTEP;kinome	IGF1R;INSR	CTEP;kinome;pilot-set
Prima-1	0.803922	0.0119976	probe	probe	TP53	pilot-set
Lenvatinib	0.805293	0.0119976	FDA	lit-search	FLT3;KIT;PDGFRB	lit-search
Regorafenib	0.78352	0.0143971	FDA	kinome	BRAF;KIT;RET	kinome
Cabozantinib	0.787162	0.0143971	FDA	CTEP;kinome	FLT3;RET	CTEP;kinome
Tigecycline	0.907407	0.0167966	FDA	lit-search		lit-search;outreach
GW843682X	0.806061	0.0179964	probe	kinome	PLK1;PLK3	kinome;pilot-set
Methylstat	0.876404	0.0191962	probe	chromatin	KDM3A;KDM4A;KDM4C	chromatin;lit-search;outreach
Sunitinib	0.832402	0.0203959	FDA	CTEP;kinome	FLT3;KIT;PDGFRB	CTEP;kinome
PX-12	0.866667	0.0203959	clinical	Noncarboxylic Acids,Sulfides		pilot-set
BRD-K27188169	1	0.0203959	probe	outreach		outreach
Prochlorperazine	0.95	0.0215957	FDA	lit-search		lit-search
Azd4547	0.869318	0.0227954	clinical	lit-search	FGFR1;FGFR3	lit-search
SN-38	0.192118	0.0239952	probe	probe	TOP1	pilot-set
Pazopanib	0.85	0.0239952	FDA	CTEP;kinome;std-of-care	FLT3;KIT;PDGFRB	CTEP;kinome;std-of-care
Nelarabine	0.78453	0.0239952	FDA	CTEP;std-of-care	POLA1	CTEP;std-of-care
PF-750	0.927419	0.0239952	probe	probe		pilot-set
Foretinib	0.737875	0.0275945	clinical	kinome		kinome
ML031	0.836013	0.0275945	probe	probe		pilot-set
Lomeguatrib	1	0.0276942	clinical	lit-search		lit-search
NSC19630	0.819672	0.0287942	probe	lit-search	WRN	lit-search
Sepantronium bromide	0.273292	0.029994	clinical	antineoplastic, survivin	BIRC5	pilot-set
FQI-2	0.756844	0.0311938	probe	chromatin		chromatin;pilot-set
Bax Channel Blocker	0.841667	0.0323935	probe	probe	BAX	pilot-set
Birinapant	0.727869	0.0323935	clinical	CTEP	DIABLO;XIAP	CTEP;lit-search
Nilotinib	0.735584	0.0335933	FDA	kinome;std-of-care	ABL1;BCR;KIT	kinome;std-of-care
ML320	0.784211	0.0335933	probe	MLPCN		MLPCN;outreach
Cytochalasin B	0.81117	0.0335933	probe	probe		pilot-set
Lapatinib	0.821705	0.0335933	FDA	CTEP;kinome;std-of-care	ERBB2	CTEP;kinome;std-of-care
968	1	0.0359928	probe	lit-search	GLS	lit-search
Sorafenib	0.74842	0.0383923	FDA	CTEP;kinome;std-of-care	BRAF;FLT3;RAF1	CTEP;kinome;std-of-care
BRD-K66532283	0.804819	0.0383923	probe	chromatin	HDAC2	chromatin;outreach
KHS101	0.833898	0.0383923	probe	lit-search	TACC3	lit-search
CAY10594	0.894737	0.0383923	probe	probe	PLD2	pilot-set
SR1001	1	0.0383923	probe	chromatin	RORA	chromatin;lit-search
PRL-3 Inhibitor I	1	0.0395921	probe	probe	PTP4A3	pilot-set
BRD-K16147474	1	0.0395921	GE-active	probe		DOS;profiling
Compound 7d-cis	0.852459	0.0407918	probe	probe	XPO1	pilot-set
BRD-K80183349	0.818493	0.0407918	probe	chromatin	HDAC2	chromatin;outreach
Importazole	0.717345	0.0419916	probe	probe	KPNB1	pilot-set
Bemcentinib	0.765957	0.0419916	probe	kinome		kinome
Ki8751	0.700546	0.0431914	probe	kinome	KIT	kinome
spautin-1	0.8	0.0431914	probe	lit-search	USP13	lit-search
SB-431542	1	0.0455909	probe	kinome	TGFBR1	kinome
NSC48300	0.81295	0.0479904	probe	outreach	TASP1	outreach
Myricetin	1	0.0491902	probe	lit-search		lit-search
BRD-K42260513	1	0.0491902	probe	chromatin;synthesis	EZH2	chromatin;lit-search;synthesis
BRD-K70511574	0.730663	0.0503899	probe	kinome	PLK1	kinome
Osi-930	0.846626	0.0539892	clinical	kinome	KIT	kinome
NSC30930	1	0.055189	probe	outreach		outreach
Etomoxir	1	0.055189	clinical	CPT1-specific inhibitor	CPT1A	pilot-set
Quizartinib	0.718121	0.0563887	clinical	kinome	FLT3	kinome
Gsk-461364	0.703184	0.0563887	clinical	kinome	PLK1	kinome
JQ1 compound	0.72093	0.0563887	probe	chromatin		chromatin;lit-search;pilot-set
ML083	1	0.0575885	probe	probe		pilot-set
PF 4800567 Hydrochloride	1	0.0575885	probe	kinome	CSNK1D;CSNK1E	kinome
BRD-K51831558	1	0.059988	probe	chromatin;synthesis	EZH2	chromatin;lit-search;synthesis
BRD6340	1	0.0611878	probe	chromatin		chromatin;pilot-set
SID 26681509	0.816425	0.0611878	probe	probe		pilot-set
necrostatin-1	0.80916	0.0623875	probe	probe	RIPK1	pilot-set
SNS-032	0.287729	0.0623875	clinical	chromatin;kinome	CDK16;CDK17;CDK2;CDK7;CDK9;CDKL5	chromatin;kinome;lit-search
WZ4002	0.815686	0.0659868	probe	kinome		kinome
Gefitinib	0.860606	0.0683863	FDA	chromatin;CTEP;kinome;std-of-care		chromatin;CTEP;kinome;std-of-care
FQI-1	0.819876	0.0683863	probe	probe		pilot-set
cyanoquinoline 11	1	0.0684685	clinical	kinome	MAP3K8	kinome;pilot-set
ML311	0.743929	0.0767846	probe	outreach	MCL1	outreach
BRD-K29086754	1	0.0827834	GE-active	probe		DOS;profiling
Curcumin	0.891892	0.0863827	clinical	Antineoplastic, Cytochrome		pilot-set
NSC95397	0.789474	0.0863827	probe	probe	CDC25A;CDC25B	pilot-set
QW-BI-011	1	0.0890493	probe	chromatin	EHMT2	chromatin;pilot-set
Merck60	0.708333	0.089982	probe	chromatin	HDAC2	chromatin;pilot-set
Imatinib	0.715613	0.089982	FDA	kinome;std-of-care	ABL1;BCR;KIT	kinome;std-of-care
Myriocin	1	0.0923815	probe	probe	SPTLC1;SPTLC3	pilot-set
Chir-99021	0.745201	0.0935813	probe	kinome		kinome;pilot-set
GDC-0879	0.18984	0.0959808	probe	kinome	BRAF	kinome
BIBR-1532	0.738544	0.10078	probe	chromatin		chromatin;pilot-set
Manumycin	0.220974	0.10198	probe	probe		pilot-set
Idelalisib	0.313025	0.10198	clinical	kinome	PIK3CD	kinome
NVP-231	0.735294	0.106779	probe	kinome	CERK	kinome
Nintedanib	0.682963	0.107978	clinical	kinome	FGFR1;FGFR3;FLT3;PDGFRB	kinome
Dexamethasone	0.656447	0.112777	FDA	Antineoplastic, Cytochrome	NR3C1	pilot-set
BRD-K90370028	1	0.115177	probe	outreach		outreach
Bms-754807	0.682039	0.116377	probe	probe	IGF1R	pilot-set
SCH-529074	0.254032	0.116377	probe	probe	TP53	pilot-set
Mdivi-1	0.788136	0.117576	probe	lit-search	DNM1	lit-search
LE-135	0.303226	0.121176	probe	probe	RARB	pilot-set
Omacetaxine mepesuccinate	0.309924	0.123575	FDA	lit-search		lit-search
R406 (Free base)	0.680233	0.124775	clinical	CTEP;kinome	SYK	CTEP;kinome;pilot-set
SB-743921	0.342515	0.125975	clinical	lit-search		lit-search
BRD-K55116708	0.673711	0.128374	probe	DOS		DOS;outreach
CIL55	1	0.131246	probe	probe		pilot-set
Pictilisib	0.32831	0.134373	clinical	kinome	PIK3CA;PIK3CB;PIK3CD;PIK3CG	kinome
Mitomycin	0.649958	0.135573	FDA	probe;std-of-care		pilot-set;std-of-care
Isoliquiritigenin	1	0.143971	probe	probe		pilot-set
BRD-K61166597	0.694394	0.145171	probe	chromatin		chromatin;outreach
Alpelisib	0.70437	0.145171	clinical	kinome	PIK3CA	kinome
Onalespib	0.253333	0.14757	clinical	CTEP	HSP90AA1	CTEP
Carboplatinum	0.767123	0.14997	FDA	std-of-care		std-of-care
Topotecan	0.351013	0.15237	FDA	std-of-care	TOP1	std-of-care
Linifanib	0.709122	0.153569	clinical	kinome	FLT3	kinome
Erastin	0.668502	0.153569	probe	probe	SLC7A11;VDAC1;VDAC2	pilot-set
Austocystin D	0.655218	0.154769	probe	probe		pilot-set
AT7867	0.695205	0.155969	probe	chromatin;kinome	AKT3;RPS6KB2	chromatin;kinome
Compound 23 citrate	0.761421	0.159568	probe	probe		pilot-set
Cytarabine	0.64178	0.160768	FDA	std-of-care		std-of-care
Tanespimycin	0.671053	0.161968	clinical	Heat-Shock Proteins inhibitors, Amides	HSP90AA1	pilot-set
HBX-41108	0.751323	0.161968	probe	lit-search	USP7	lit-search
CHEMBL1222381	0.702804	0.163167	probe	chromatin		chromatin;pilot-set
Etoposide	0.343011	0.165567	FDA	probe;std-of-care		pilot-set;std-of-care
Vorapaxar	0.773438	0.170366	clinical	lit-search	F2R	lit-search
PF-03758309	0.300847	0.172765	probe	kinome	PAK4	kinome
Ouabain	0.34131	0.173965	probe	lit-search	ATP1A1;ATP1A3;ATP1B1;ATP1B3	lit-search
(-)-Parthenolide	0.325	0.173965	probe	probe		pilot-set
KPT185	0.668928	0.175165	probe	outreach	XPO1	outreach
PF-543	0.791045	0.176365	probe	kinome	SPHK1	kinome
HC-067047	0.785714	0.177564	probe	lit-search	TRPV4	lit-search
Alisertib	0.636233	0.178764	clinical	CTEP;kinome	AURKA	CTEP;kinome
Met Kinase Inhibitor	0.680885	0.185963	probe	kinome		kinome
Cediranib	0.846154	0.187163	clinical	CTEP;kinome		CTEP;kinome
Fulvestrant	1	0.189987	FDA	std-of-care		std-of-care
AT-406	0.727891	0.191962	probe	lit-search;synthesis	XIAP	lit-search;synthesis
Osi-027	0.324759	0.194361	clinical	lit-search	MTOR	lit-search
BRD1812	0.27044	0.196761	probe	probe		pilot-set
Docetaxel	0.3	0.20156	FDA	std-of-care		std-of-care
ZSTK474	0.359252	0.202759	clinical	kinome	PIK3CB;PIK3CD;PIK3CG	kinome
Neopeltolide	0.769231	0.214757	probe	probe		pilot-set
BRD-K66453893	0.281818	0.215957	GE-active	probe		DOS;profiling
JW-55	1	0.215957	probe	lit-search	TNKS	lit-search
CD-437	0.663961	0.221956	probe	chromatin	RARG	chromatin;pilot-set
Avrainvillamide	0.715556	0.225555	probe	probe	NPM1	pilot-set
NVP-ADW742	0.655786	0.226755	probe	kinome	IGF1R	kinome
Erlotinib	0.692884	0.230354	FDA	CTEP;kinome;std-of-care	ERBB2	CTEP;kinome;std-of-care
ceranib-2	0.67161	0.230354	probe	lit-search	ACER3;ASAH1	lit-search
N9-Isopropyl-olomoucine	0.236364	0.230354	probe	chromatin;kinome	CDK1;CDK5	chromatin;kinome;pilot-set
BRD-K33514849	1	0.233696	probe	outreach		outreach
Canertinib	0.660088	0.233953	clinical	kinome	ERBB2	kinome
Momelotinib	0.330211	0.235153	clinical	kinome	JAK1;JAK2	kinome
PLX4720	0.191617	0.238752	probe	kinome	BRAF	kinome
BRD-K94991378	0.320186	0.239952	probe	DOS		DOS;outreach
SMER-3	0.652324	0.239952	probe	lit-search	CUL1;SKP1	lit-search
PI-103	0.373406	0.242352	probe	kinome	MTOR;PIK3CA;PIK3CB;PIK3CD;PIK3CG;PRKDC	kinome;pilot-set
SRT-1720	0.322335	0.244751	probe	chromatin	SIRT1	chromatin;pilot-set
QS11	1	0.246154	probe	probe		pilot-set
Indisulam	0.660856	0.247151	clinical	chromatin		chromatin;pilot-set
BRD-K16130065	0	0.247151	probe	outreach		outreach
LY-2183240	0.706827	0.24955	probe	probe		pilot-set
IC-87114	0.301939	0.25195	probe	kinome	PIK3CD	kinome
KX2-391	0.355457	0.254349	clinical	kinome	SRC	kinome
BRD-K03911514	1	0.260348	probe	outreach		outreach
Tandutinib	0.653101	0.261548	clinical	CTEP;kinome	FLT3;KIT	CTEP;kinome
Bosutinib	0.653169	0.261548	FDA	kinome	ABL1;SRC	kinome
Paclitaxel	0.617265	0.262747	FDA	std-of-care		std-of-care
IPR-456	0.158333	0.262747	probe	lit-search;synthesis	PLAUR	lit-search;synthesis
Tosedostat	0.697039	0.265147	clinical	Enzyme Inhibitors, Hydroxylamines	ANPEP;LAP3	pilot-set
AZD7762	0.632812	0.266347	clinical	kinome	CHEK1;CHEK2	kinome
BRD-K20514654	1	0.270742	probe	outreach		outreach
NPC-26	0.33	0.272346	probe	probe		pilot-set
Skepinone-L	0.700935	0.272346	probe	kinome	MAPK14	kinome
Chlorambucil	0.648054	0.278344	FDA	std-of-care		std-of-care
Barasertib	0.59633	0.281944	clinical	kinome		kinome
STF-31	0.611634	0.281944	probe	lit-search;synthesis	NAMPT	lit-search;synthesis
Fumonisin B(1)	0.693617	0.284343	probe	probe		pilot-set
Repligen 136	0.67931	0.285543	probe	chromatin	HDAC3	chromatin;outreach
CAY10618	0.602787	0.290342	probe	probe	NAMPT	pilot-set
BRD8899	1	0.291542	probe	lit-search;synthesis	STK33	lit-search;synthesis
Sgx-523	1	0.292741	clinical	kinome		kinome
Sonidegib	0	0.292741	probe	chromatin		chromatin;pilot-set
YL54	0.732394	0.292741	probe	outreach		outreach
LRRK2-IN-1	0.669841	0.292741	probe	kinome	LRRK2	kinome
Doxorubicin	0.38851	0.295141	FDA	std-of-care		std-of-care
Sirolimus	0.407008	0.29754	FDA	kinome	MTOR	kinome
Purmorphamine	0.666667	0.29874	probe	probe	SMO	pilot-set
BRD-A86708339	0.323864	0.29874	probe	outreach		outreach
RAD51 inhibitor B02	0.688596	0.30234	probe	chromatin	RAD51	chromatin;pilot-set
JW-480	1	0.304348	probe	lit-search	NCEH1	lit-search
BRD-K34485477	1	0.305085	GE-active	probe		DOS;profiling
L-685458	0.341463	0.307139	probe	probe	APH1A;NCSTN;PSEN1;PSENEN	pilot-set
Semagacestat	1	0.309538	clinical	lit-search	APH1A;NCSTN;PSEN1;PSENEN	lit-search
KH-CB19	1	0.311938	probe	kinome	CLK1;CLK4	kinome
Necrosulfonamide	0.229358	0.311938	probe	lit-search		lit-search
Doramapimod	0.641618	0.316737	probe	kinome	MAPK11;MAPK11;MAPK14	kinome
GSK1059615	0.340351	0.316737	clinical	kinome	MTOR;PIK3CA;PIK3CB;PIK3CD;PIK3CG	kinome
Teniposide	0.327957	0.320336	FDA	Antineoplastic, Cytochrome	TOP2B	pilot-set
MK-0752	1	0.320336	clinical	lit-search	APH1A;NCSTN;PSEN1;PSENEN	lit-search
SJ-172550	1	0.325135	probe	probe	MDM2;TP53	pilot-set
StemRegenin 1	0.682635	0.327534	probe	chromatin	AHR	chromatin;lit-search;outreach
MI-1	1	0.327534	probe	lit-search	MEN1	lit-search
BRD-K24690302	0.700935	0.328734	probe	chromatin		chromatin;outreach
BRD-K04800985	1	0.329934	GE-active	probe		DOS;profiling
Sildenafil	0.702128	0.339532	FDA	Cardiovascular Agents, Cytochrome		pilot-set
BRD-K37390332	1	0.339532	GE-active	probe		DOS;profiling
BMS-270394	0.293839	0.346731	probe	chromatin	RARG	chromatin;lit-search
PDMP	0.754386	0.355129	probe	probe	UGCG	pilot-set
1S,3R-RSL-3	0.410442	0.355129	probe	probe	GPX4	pilot-set
BRD-K45681478	0.657303	0.362328	probe	DOS		DOS;outreach
Fluvastatin	0.621212	0.363527	FDA	lit-search	HMGCR	lit-search
Venetoclax	0.621134	0.370726	clinical	lit-search	BCL2	lit-search
Bardoxolone methyl	0.362949	0.374325	clinical	lit-search		lit-search
Adavosertib	0.613636	0.379124	clinical	CTEP;kinome	WEE1	CTEP;kinome;pilot-set
Tacedinaline	0.700855	0.380324	probe	chromatin	HDAC2;HDAC3;HDAC6;HDAC8	chromatin;lit-search;outreach
ISOX	0.646667	0.381524	probe	chromatin	HDAC6	chromatin;pilot-set
SZ4TA2	1	0.381524	probe	lit-search		lit-search
GSK4112	0.268293	0.383923	probe	lit-search	NR1D1	lit-search
ETP-46464	0.630769	0.385123	probe	lit-search	ATM;ATR	lit-search
BRD-K26531177	0.69	0.393521	probe	outreach		outreach
Serdemetan	0.386847	0.394721	clinical	Biogenic Amines, adiation-Sensitizing Agents	MDM2	pilot-set
ELCPK	0.375	0.394721	probe	probe		pilot-set
Tivantinib	0.694444	0.394721	clinical	CTEP;kinome		CTEP;kinome
Tamoxifen	0.664062	0.395921	FDA	chromatin;std-of-care		chromatin;std-of-care
Marinopyrrole A	0.672897	0.403119	probe	outreach	MCL1	outreach
SKI-II	0.662921	0.405519	probe	kinome	SPHK1	kinome;pilot-set
Turofexorate isopropyl	0.233333	0.406719	probe	chromatin		chromatin;lit-search
Gossypol	0.363036	0.406719	clinical	CTEP	BCL2;LDHA;LDHB	CTEP;pilot-set
BRD-K11533227	0.641026	0.409118	probe	chromatin	HDAC2	chromatin;outreach
VER-155008	0.643172	0.417516	probe	probe	HSPA1A;HSPA1B;HSPA1L	pilot-set
TW 37	0.402135	0.421116	probe	probe	BCL2	pilot-set
TPCA-1	0.618033	0.442711	probe	chromatin	IKBKB	chromatin;outreach
Trametinib	0.598784	0.442711	clinical	CTEP;kinome	MAP2K1	CTEP;kinome
16-beta-bromoandrosterone	0.377224	0.443911	probe	probe		pilot-set
VU0155056	0.285714	0.44751	probe	lit-search	PLD1;PLD2	lit-search
o6-Benzylguanine	0.26	0.44991	clinical	CTEP		CTEP
Oxaliplatin	0.595326	0.453509	FDA	std-of-care		std-of-care
BMS-345541 free base	0.647343	0.459508	probe	kinome	IKBKB	kinome
ML239	0.592481	0.464307	probe	MLPCN		MLPCN;outreach
Tozasertib	0.75	0.466707	clinical	pan-Aurora inhibitor	AURKA	pilot-set
Leptomycin B	0.60733	0.471506	probe	lit-search	XPO1	lit-search
PF-573228	0.62117	0.472705	probe	kinome	PTK2	kinome
Ch-55	0.420168	0.475105	probe	chromatin	RARA;RARB;RARG	chromatin;lit-search
PL-DI	0.610256	0.485903	probe	probe		pilot-set
Piperlongumine	0.643478	0.491902	probe	probe		pilot-set
Compound 1541A	0.683544	0.493101	probe	probe	CASP3;CASP6;CASP7	pilot-set
Entinostat	0.592754	0.494301	clinical	chromatin;CTEP	HDAC2;HDAC3;HDAC6;HDAC8	chromatin;CTEP;outreach
CIL55A	0.666667	0.495501	probe	probe		pilot-set
Tubastatin A	0.641791	0.5003	probe	chromatin	HDAC6	chromatin;pilot-set
ML006	0.617143	0.502699	probe	probe	S1PR3	pilot-set
Ciclopirox	0.403226	0.502699	FDA	lit-search	RRM1	lit-search
HLI 373	0.325	0.503899	probe	probe	MDM2	pilot-set
Ku-0063794	0.419612	0.506299	probe	kinome	MTOR	kinome
Ibrutinib	0.395604	0.506299	clinical	CTEP;kinome	BTK	CTEP;kinome
Brivanib	0.614634	0.507499	clinical	lit-search		lit-search
Obatoclax	0.411964	0.512298	clinical	CTEP	BCL2;MCL1	CTEP
N-Hexanoylsphingosine	0.363636	0.519496	probe	lit-search	MAPK1;PPP2CA;UGCG	lit-search
Bleomycin a2	0.422307	0.520696	FDA	std-of-care		std-of-care
Tipifarnib	0.57289	0.523095	probe///clinical	probe		pilot-set
BRD4132	0.607558	0.523095	probe	chromatin		chromatin;pilot-set
GW-405833	0.652778	0.523095	probe	probe	CNR2	pilot-set
UNC0638	0.598854	0.524295	probe	chromatin	EHMT1;EHMT2	chromatin;lit-search;pilot-set
AZD8055	0.438367	0.532693	clinical	kinome	MTOR	kinome
MLN2480	0.241935	0.542292	clinical	lit-search	ARAF;BRAF;RAF1	lit-search
Darinaparsin	0.255814	0.543491	clinical	Oligopeptides		pilot-set
Cerulenin	0.391667	0.55069	probe	probe	FASN;HMGCS1	pilot-set
Belinostat	0.628205	0.55069	clinical	chromatin;CTEP	HDAC2;HDAC3;HDAC6;HDAC8	chromatin;CTEP
Bendamustine	0.393782	0.553089	FDA	std-of-care		std-of-care
Dasatinib	0.443554	0.563887	FDA	CTEP;kinome;std-of-care	KIT;LCK;SRC;YES1	CTEP;kinome;std-of-care
Incyclinide	0.595745	0.580684	clinical	outreach		outreach
Dactolisib	0.56654	0.581884	clinical	kinome	MTOR;PIK3CA;PIK3CB;PIK3CD;PIK3CG	kinome;outreach;pilot-set
Neratinib	0.571429	0.587882	clinical	kinome	ERBB2	kinome;pilot-set
BIX-01294	0.580913	0.589082	probe	chromatin	EHMT2	chromatin;pilot-set
Panobinostat	0.578	0.590282	clinical	chromatin	HDAC2;HDAC3;HDAC6;HDAC8	chromatin;outreach
ML162	0.446443	0.590282	probe	probe		pilot-set
Saracatinib	0.55977	0.591482	clinical	CTEP;kinome	ABL1;SRC	CTEP;kinome
MK-2206	0.567921	0.591482	clinical	chromatin;CTEP;kinome		chromatin;CTEP;kinome;pilot-set
Z-Leu-leu-leu-al	0.294118	0.591482	probe	lit-search	PSMB1;PSMB2;PSMD2	lit-search
Avicin D	0.410256	0.605879	probe	outreach		outreach
BRD-K01737880	0.833333	0.608278	probe	outreach		outreach
Afatinib	0.580153	0.609478	clinical	kinome	ERBB2	kinome
Hyperforin	0.569682	0.611878	clinical	lit-search		lit-search
Pha-793887	0.552952	0.633473	clinical	chromatin;kinome	CDK1;CDK2;CDK4;CDK5;CDK7;CDK9	chromatin;kinome
Temozolomide	0.395349	0.637073	FDA	std-of-care		std-of-care
Dinaciclib	0.415385	0.640672	clinical	chromatin;CTEP;kinome	CDK1;CDK2;CDK5;CDK9	chromatin;CTEP;kinome
BRD-A94377914	0.603175	0.643071	probe	chromatin	HDAC2;HDAC3;HDAC6;HDAC8	chromatin;outreach
Simvastatin	0.575581	0.646671	FDA	Anticholesteremic Agents, Cytochrome	HMGCR	pilot-set
BRD-K35604418	0.437736	0.646671	probe	outreach	MCL1	outreach
BRD-A71883111	0.413613	0.64907	probe	lit-search	IDH1	lit-search
Fingolimod	0.38806	0.65027	FDA	lit-search	S1PR1	lit-search
Azacitidine	0.385714	0.656269	FDA	CTEP;std-of-care	DNMT1	CTEP;std-of-care
Parbendazole	0.555703	0.662268	probe	probe		pilot-set
Dabrafenib	0.434146	0.662268	clinical	CTEP;kinome	BRAF	CTEP;kinome
Ko-143	0.578947	0.663467	probe	probe		pilot-set
DTIC-Dome	0.549686	0.665867	FDA	std-of-care		std-of-care
GSK-3 inhibitor IX	0.556319	0.674265	probe	kinome		kinome
CD-1530	0.447328	0.679064	probe	chromatin	RARG	chromatin;pilot-set
GANT-61	0.441065	0.683863	probe	chromatin		chromatin;lit-search
Temsirolimus	0.444965	0.683863	FDA	CTEP;kinome;std-of-care	MTOR	CTEP;kinome;std-of-care
SR8278	1	0.688645	probe	lit-search	NR1D1	lit-search
Abt-737	0.540856	0.689862	clinical	BH3 mimetic	BCL2;BCL2L2	pilot-set
GSK2636771	0.406926	0.689862	clinical	kinome	PIK3CB	kinome
I-Bet151 (gsk1210151A)	0.548088	0.69826	probe	chromatin	BRD2;BRD3	chromatin;lit-search
CCT036477	0.577236	0.69826	probe	probe		pilot-set
Alvocidib	0.426966	0.69946	clinical	CTEP;kinome	CDK1;CDK2;CDK4;CDK6	CTEP;kinome
BRD-M00053801	0.436937	0.703059	probe	lit-search;synthesis	BCL2	lit-search;synthesis
RO4929097	0.571429	0.705459	clinical	CTEP	APH1A;NCSTN;PSEN1;PSENEN	CTEP
Isoevodiamine	0.559494	0.707858	probe	probe		pilot-set
Vorinostat	0.563187	0.710258	FDA	chromatin;CTEP;std-of-care	HDAC2;HDAC3;HDAC6;HDAC8	chromatin;CTEP;pilot-set;std-of-care
BRD-K30748066	0.5	0.711458	probe	kinome	CDK9	kinome
PD318088	0.46181	0.719856	probe	kinome	MAP2K1	kinome
3-Cl-AHPC	0.459667	0.722256	probe	outreach		outreach
TGX221	0.537313	0.725855	probe	kinome	PIK3CB	kinome
Telomerase Inhibitor IX	0.55102	0.728254	probe	chromatin		chromatin;pilot-set
Degrasyn	0.432258	0.729454	probe	lit-search	UCHL5;USP14;USP5;USP9X	lit-search
PIK-93	0.538913	0.730654	probe	kinome	PIK3CG	kinome
Pac-1	0.562963	0.736653	probe	probe	CASP3	pilot-set
PF-184	0.558685	0.741452	probe	kinome	IKBKB	kinome
Betulinic acid	0.454082	0.743851	probe	chromatin		chromatin;lit-search
NSC632839	0.547009	0.758248	probe	probe	USP13;USP5	pilot-set
Vemurafenib	0.456897	0.767846	FDA	kinome;std-of-care	BRAF	kinome;pilot-set;std-of-care
Selumetinib	0.530502	0.773845	clinical	CTEP;kinome	MAP2K1	CTEP;kinome;pilot-set
AA-COCF3	0.537249	0.773845	probe	probe	PLA2G4A;PLA2G4C	pilot-set
Triptolide	0.456693	0.776245	clinical	Antineoplastic Agents, alkylation		pilot-set
CI-976	0.47138	0.781044	probe	probe	ACAT1	pilot-set
Gemcitabine	0.469185	0.784643	FDA	probe;std-of-care	CMPK1;RRM1	pilot-set;std-of-care
Brefeldin A	0.462039	0.788242	probe	probe	ARF1	pilot-set
Triazolothiadiazine	0.537344	0.790642	probe	probe	PDE4A;PDE4B;PDE4D	pilot-set
Nutlin-3	0.46888	0.790642	clinical	cis-imidazoline analogs	MDM2	pilot-set
Pluripotin	0.520274	0.791842	probe	probe	MAPK1	pilot-set
SB-225002	0.472028	0.80024	probe	probe	CXCR2	pilot-set
BRD-K03536150	0.475439	0.802639	probe	outreach	BAX	outreach
SCH-79797	0.531343	0.806239	probe	probe	F2R	pilot-set
Lovastatin	0.530562	0.814637	FDA	Anticholesteremic, Cytochrome	HMGCR	pilot-set
BRD-K63431240	0.471783	0.815837	probe	DOS		DOS;outreach
Pandacostat	0.459016	0.815837	probe	chromatin	HDAC2;HDAC3;HDAC6;HDAC8	chromatin;pilot-set
Tretinoin	0.47806	0.817037	FDA	chromatin	RARA;RARB;RARG	chromatin;pilot-set
Olaparib	0.529491	0.818236	clinical	chromatin	PARP1;PARP2	chromatin;pilot-set
Raf265(chir-265)	0.47259	0.818236	clinical	kinome	BRAF	kinome
apicidin	0.475894	0.827834	probe	chromatin	HDAC2;HDAC3;HDAC6;HDAC8	chromatin;outreach
ML210	0.475975	0.829034	probe	probe		pilot-set
5-Fluorouracil	0.476596	0.829034	FDA	std-of-care		std-of-care
Bafilomycin A1	0	0.830234	probe	outreach	ATP6V0A1	outreach
Pevonedistat	0.475379	0.837433	clinical	Cycloparaffins, Enzyme Inhibitors	NAE1	pilot-set
BRD-K34222889	0.524752	0.841032	probe	outreach		outreach
Methotrexate	0.521583	0.842232	FDA	std-of-care	DHFR	std-of-care
CHM-1	0.51	0.854229	probe	probe		pilot-set
salermide	0.522599	0.859028	probe	chromatin	SIRT1;SIRT2	chromatin;lit-search;pilot-set
SB-525334	0.5	0.860228	probe	kinome	TGFBR1	kinome
YK 4-279	0.481283	0.868626	probe	chromatin	DHX9;ERG	chromatin;pilot-set
WZ8040	0.477941	0.877025	probe	kinome		kinome
Snx-2112	0.483826	0.878224	probe	probe	HSP90AA1;HSP90B1	pilot-set
Clofarabine	0.516057	0.880624	FDA	std-of-care		std-of-care
IU1	0.45	0.883023	probe	lit-search	USP14	lit-search
Bortezomib	0.520599	0.883023	FDA	CTEP;std-of-care	PSMB1;PSMB2;PSMD2	CTEP;pilot-set;std-of-care
BRD-K88742110	0.482143	0.884223	probe	chromatin	HDAC8	chromatin;outreach
Ixazomib	0.515284	0.885423	clinical	Antineoplastic, Cytochrome		pilot-set
Vincristine	0.516353	0.887822	FDA	std-of-care		std-of-care
BRD8958	0.502924	0.893821	probe	chromatin		chromatin;pilot-set
GMX-1778	0.486854	0.895021	clinical	Noncarboxylic Acids,Amidines	NAMPT	pilot-set
BRD-K92856060	0.495495	0.90102	probe	DOS		DOS;outreach
Daporinad	0.511765	0.90222	clinical	Acyclic acids, Amides	NAMPT	pilot-set
BRD-K71935468	0.489754	0.907019	probe	DOS		DOS;outreach
Cucurbitacin I	0.505253	0.907019	probe	chromatin		chromatin;outreach
BRD1835	0.48913	0.908218	probe	chromatin;DOS	EZH2	chromatin;DOS;outreach
AM-580	0.491204	0.909418	probe	chromatin	RARA	chromatin;pilot-set
Vandetanib	0.49162	0.927415	FDA	kinome;std-of-care		kinome;std-of-care
CIL56	0.480874	0.927415	probe	probe		pilot-set
BRD9876	0.510246	0.927415	probe	probe		pilot-set
SR-II-138A	0.492846	0.941812	probe	probe	EIF4A2;EIF4E;EIF4G1	pilot-set
KU 0060648	0.491089	0.941812	probe	kinome	PRKDC	kinome;pilot-set
Narciclasine	0.501035	0.943011	probe	probe	RHOA	pilot-set
(-)-Epigallocatechin gallate	0.492453	0.945411	probe	probe		pilot-set
nakiterpiosin	0.492611	0.94901	probe	probe		pilot-set
Silmitasertib	0.495455	0.962208	clinical	kinome	CSNK2A1;CSNK2A2	kinome
NSC23766	0.504155	0.963407	probe	probe	RAC1	pilot-set
Niclosamide	0.50078	0.967007	FDA	lit-search	STAT3	lit-search
Molibresib	0.500513	0.977804	probe	chromatin	BRD2;BRD3	chromatin;lit-search
Rigosertib	0.504425	0.977804	clinical	kinome	PIK3CA;PIK3CB;PLK1	kinome
BI-2536	0.502271	0.991002	clinical	kinome	PLK1	kinome;pilot-set
