# Supplementary material for: Biological and therapeutic implications of a unique subtype of NPM1 mutated AML
Source: Nat Commun. 2021 Feb 16;12:1054. doi: 10.1038/s41467-021-21233-0 (PMC7886883; doi:10.1038/s41467-021-21233-0)
Supplement: Supplementary file 3 — Supplementary Data Files 1–6 [file 41467_2021_21233_MOESM3_ESM.zip › sup_data/Supplementary Data 6.xlsx]

## Sheet: Sheet1
Antibody Clone	MArker Name	Metal Tag	Manufacturer	Identifier
HI30	CD45	89Y	Fluidigm	3089003B
L243	HLA-DR	141 Pr	BioLegend	307651
SK3	CD4	145 Nd	BioLegend	344602
581	CD34	148 Nd	BioLegend	343502
HIB19	CD19	154 Sm	eBioscience	16-0199-85
M5E2	CD14	160 Gd	BioLegend	301802
Bu15	CD11c	162 Dy	BioLegend	337202
3G8	CD16	165 Ho	BioLegend	302002
HIT2	CD38	168 Er	BioLegend	303502
WM53	CD33	169 Tm	BioLegend	303419
NCAM16.2	CD56	173 Yb	BD Biosciences	559043
UCHT1	CD3	174 Yb	BioLegend	300402
