# Supplementary material for: Biological and therapeutic implications of a unique subtype of NPM1 mutated AML
Source: Nat Commun. 2021 Feb 16;12:1054. doi: 10.1038/s41467-021-21233-0 (PMC7886883; doi:10.1038/s41467-021-21233-0)
Supplement: Supplementary file 5 — Source Data [file 41467_2021_21233_MOESM5_ESM.xlsx]

## Sheet: Figure-1A
Network Links
from	to	value	from.clust	from.data	to.clust	to.data	weight.nor	color	weight	width
C1.U	C1.T	0.891254	C1	U	C1	T	0.727872	#e41a1c	7.24927	2.41642
C1.U	C1.K	0.876929	C1	U	C1	K	0.661088	#e41a1c	5.56357	1.85452
C1.U	C1.B	0.914615	C1	U	C1	B	0.83678	#e41a1c	12.9218	4.30727
C1.U	C1.L	0.919927	C1	U	C1	L	0.861545	#e41a1c	15.4507	5.15022
C1.U	C2.T	0.864699	C1	U	C2	T	0.604075	#969696	4.5681	1.5227
C1.U	C2.K	0.844059	C1	U	C2	K	0.50785	#969696	3.3983	1.13277
C1.U	C2.B	0.879862	C1	U	C2	B	0.67476	#969696	5.85307	1.95102
C1.U	C2.L	0.884315	C1	U	C2	L	0.695519	#969696	6.34152	2.11384
C1.T	C1.K	0.865967	C1	T	C1	K	0.609982	#e41a1c	4.65804	1.55268
C1.T	C1.B	0.910919	C1	T	C1	B	0.819546	#e41a1c	11.5705	3.85684
C1.T	C1.L	0.917422	C1	T	C1	L	0.849863	#e41a1c	14.154	4.71801
C1.T	C2.U	0.756574	C1	T	C2	U	0.1	#969696	1	0.333333
C1.T	C2.K	0.792831	C1	T	C2	K	0.269025	#969696	1.75375	0.584583
C1.T	C2.B	0.841501	C1	T	C2	B	0.495924	#969696	3.28315	1.09438
C1.T	C2.L	0.840789	C1	T	C2	L	0.492605	#969696	3.25202	1.08401
C1.K	C1.B	0.917535	C1	K	C1	B	0.850393	#e41a1c	14.2085	4.73617
C1.K	C1.L	0.913732	C1	K	C1	L	0.832664	#e41a1c	12.5738	4.19127
C1.K	C2.U	0.783579	C1	K	C2	U	0.225894	#969696	1.54776	0.515919
C1.K	C2.T	0.838319	C1	K	C2	T	0.481091	#969696	3.1469	1.04897
C1.K	C2.B	0.879763	C1	K	C2	B	0.6743	#969696	5.84295	1.94765
C1.K	C2.L	0.89085	C1	K	C2	L	0.725989	#969696	7.19063	2.39688
C1.B	C1.L	0.928176	C1	B	C1	L	0.9	#e41a1c	21.8543	7.28478
C1.B	C2.U	0.8011	C1	B	C2	U	0.307575	#969696	1.95294	0.65098
C1.B	C2.T	0.85999	C1	B	C2	T	0.58212	#969696	4.25555	1.41852
C1.B	C2.K	0.8577	C1	B	C2	K	0.571442	#969696	4.11476	1.37159
C1.B	C2.L	0.882847	C1	B	C2	L	0.688676	#969696	6.17342	2.05781
C1.L	C2.U	0.80988	C1	L	C2	U	0.348509	#969696	2.18443	0.728143
C1.L	C2.T	0.873017	C1	L	C2	T	0.64285	#969696	5.21132	1.73711
C1.L	C2.K	0.860525	C1	L	C2	K	0.584612	#969696	4.28941	1.4298
C1.L	C2.B	0.875376	C1	L	C2	B	0.653849	#969696	5.4194	1.80647
C2.U	C2.T	0.876393	C2	U	C2	T	0.658588	#377eb8	5.5131	1.8377
C2.U	C2.K	0.867139	C2	U	C2	K	0.615448	#377eb8	4.74364	1.58121
C2.U	C2.B	0.890091	C2	U	C2	B	0.72245	#377eb8	7.08256	2.36085
C2.U	C2.L	0.879294	C2	U	C2	L	0.672116	#377eb8	5.79523	1.93174
C2.T	C2.K	0.882109	C2	T	C2	K	0.685238	#377eb8	6.09166	2.03055
C2.T	C2.B	0.919912	C2	T	C2	B	0.861471	#377eb8	15.4418	5.14727
C2.T	C2.L	0.901455	C2	T	C2	L	0.775429	#377eb8	9.0532	3.01773
C2.K	C2.B	0.921737	C2	K	C2	B	0.86998	#377eb8	16.5315	5.51048
C2.K	C2.L	0.917383	C2	K	C2	L	0.849682	#377eb8	14.1355	4.71184
C2.B	C2.L	0.910632	C2	B	C2	L	0.818208	#377eb8	11.4763	3.82543
Network Nodes
id	name	cluster	dataset	size	color	Dataset
C1.U	C1.U	C1	UHN	16	#e41a1c	U
C1.T	C1.T	C1	TCGA	11.5	#e41a1c	T
C1.K	C1.K	C1	KI	27.5	#e41a1c	K
C1.B	C1.B	C1	BeatAML	21.5	#e41a1c	B
C1.L	C1.L	C1	Leucegene	30	#e41a1c	L
C2.U	C2.U	C2	UHN	26	#377eb8	U
C2.T	C2.T	C2	TCGA	12.5	#377eb8	T
C2.K	C2.K	C2	KI	12	#377eb8	K
C2.B	C2.B	C2	BeatAML	19.5	#377eb8	B
C2.L	C2.L	C2	Leucegene	19	#377eb8	L

## Sheet: Figure-1B
sampleID	cluster	score	GSM	GSM.type	dataset
S1	primitive	1.12017	GSM609727	stem cell	UHN
S2	primitive	0.425738	GSM609727	stem cell	UHN
S3	primitive	0.0209916	GSM609727	stem cell	UHN
S4	primitive	0.0498923	GSM609727	stem cell	UHN
S5	primitive	-0.337541	GSM609727	stem cell	UHN
S6	primitive	1.00253	GSM609727	stem cell	UHN
S7	primitive	-0.132509	GSM609727	stem cell	UHN
S8	primitive	1.5196	GSM609727	stem cell	UHN
S9	primitive	0.967217	GSM609727	stem cell	UHN
S10	primitive	-0.518852	GSM609727	stem cell	UHN
S11	primitive	0.33222	GSM609727	stem cell	UHN
S12	primitive	1.48102	GSM609727	stem cell	UHN
S13	primitive	2.23626	GSM609727	stem cell	UHN
S14	primitive	0.875744	GSM609727	stem cell	UHN
S15	primitive	2.1895	GSM609727	stem cell	UHN
S16	primitive	-0.233798	GSM609727	stem cell	UHN
S17	primitive	1.2918	GSM609727	stem cell	UHN
S18	primitive	0.674802	GSM609727	stem cell	UHN
S19	primitive	2.37054	GSM609727	stem cell	UHN
S20	primitive	0.804855	GSM609727	stem cell	UHN
S21	primitive	0.705339	GSM609727	stem cell	UHN
S22	primitive	1.33734	GSM609727	stem cell	UHN
S23	primitive	0.108512	GSM609727	stem cell	UHN
S24	primitive	-0.807177	GSM609727	stem cell	UHN
S25	primitive	2.63201	GSM609727	stem cell	UHN
S26	primitive	0.309862	GSM609727	stem cell	UHN
S27	primitive	0.764231	GSM609727	stem cell	UHN
S28	primitive	-0.939412	GSM609727	stem cell	UHN
S29	primitive	-0.916782	GSM609727	stem cell	UHN
S30	primitive	1.52396	GSM609727	stem cell	UHN
S31	primitive	0.38893	GSM609727	stem cell	UHN
S32	primitive	2.11254	GSM609728	stem cell	UHN
S33	primitive	0.924428	GSM609728	stem cell	UHN
S34	primitive	-0.0264663	GSM609728	stem cell	UHN
S35	primitive	-0.108118	GSM609728	stem cell	UHN
S36	primitive	-0.630049	GSM609728	stem cell	UHN
S37	primitive	0.579486	GSM609728	stem cell	UHN
S38	primitive	-0.198133	GSM609728	stem cell	UHN
S39	primitive	-0.524384	GSM609728	stem cell	UHN
S40	primitive	0.107236	GSM609728	stem cell	UHN
S41	primitive	0.0429336	GSM609728	stem cell	UHN
S42	primitive	1.56924	GSM609728	stem cell	UHN
S43	primitive	1.95514	GSM609728	stem cell	UHN
S44	primitive	-0.042743	GSM609728	stem cell	UHN
S45	primitive	2.52036	GSM609728	stem cell	UHN
S46	primitive	-0.165042	GSM609728	stem cell	UHN
S47	primitive	-0.489505	GSM609728	stem cell	UHN
S48	primitive	-0.14568	GSM609728	stem cell	UHN
S49	primitive	0.646739	GSM609728	stem cell	UHN
S50	primitive	-0.0737762	GSM609728	stem cell	UHN
S51	primitive	-0.154624	GSM609728	stem cell	UHN
S52	primitive	1.15382	GSM609728	stem cell	UHN
S53	primitive	-0.232833	GSM609728	stem cell	UHN
S54	primitive	-1.73043	GSM609728	stem cell	UHN
S55	primitive	2.42064	GSM609728	stem cell	UHN
S56	primitive	0.0120346	GSM609728	stem cell	UHN
S57	primitive	0.548274	GSM609728	stem cell	UHN
S58	primitive	-0.330538	GSM609728	stem cell	UHN
S59	primitive	-0.536994	GSM609728	stem cell	UHN
S60	primitive	0.566339	GSM609728	stem cell	UHN
S61	primitive	-0.380307	GSM609728	stem cell	UHN
S62	primitive	0.6917	GSM609729	stem cell	UHN
S63	primitive	0.809106	GSM609729	stem cell	UHN
S64	primitive	0.401393	GSM609729	stem cell	UHN
S65	primitive	0.869813	GSM609729	stem cell	UHN
S66	primitive	0.557113	GSM609729	stem cell	UHN
S67	primitive	0.162144	GSM609729	stem cell	UHN
S68	primitive	1.59286	GSM609729	stem cell	UHN
S69	primitive	0.278891	GSM609729	stem cell	UHN
S70	primitive	1.06253	GSM609729	stem cell	UHN
S71	primitive	1.40587	GSM609729	stem cell	UHN
S72	primitive	0.387219	GSM609729	stem cell	UHN
S73	primitive	0.189233	GSM609729	stem cell	UHN
S74	primitive	2.3265	GSM609729	stem cell	UHN
S75	primitive	3.1976	GSM609729	stem cell	UHN
S76	primitive	1.37809	GSM609729	stem cell	UHN
S77	primitive	2.67471	GSM609729	stem cell	UHN
S78	primitive	-0.189988	GSM609729	stem cell	UHN
S79	primitive	1.73203	GSM609729	stem cell	UHN
S80	primitive	1.45341	GSM609729	stem cell	UHN
S81	primitive	2.22427	GSM609729	stem cell	UHN
S82	primitive	0.923362	GSM609729	stem cell	UHN
S83	primitive	0.886422	GSM609729	stem cell	UHN
S84	primitive	1.05222	GSM609729	stem cell	UHN
S85	primitive	0.747253	GSM609729	stem cell	UHN
S86	primitive	-0.612333	GSM609729	stem cell	UHN
S87	primitive	2.1126	GSM609729	stem cell	UHN
S88	primitive	0.128239	GSM609729	stem cell	UHN
S89	primitive	-1.65647	GSM609729	stem cell	UHN
S90	primitive	-0.430383	GSM609729	stem cell	UHN
S91	primitive	-0.809861	GSM609729	stem cell	UHN
S92	primitive	0.991228	GSM609729	stem cell	UHN
S93	primitive	-0.210347	GSM609729	stem cell	UHN
S94	primitive	1.65588	GSM609730	stem cell	UHN
S95	primitive	0.877447	GSM609730	stem cell	UHN
S96	primitive	0.387704	GSM609730	stem cell	UHN
S97	primitive	0.15521	GSM609730	stem cell	UHN
S98	primitive	-0.386585	GSM609730	stem cell	UHN
S99	primitive	2.14061	GSM609730	stem cell	UHN
S100	primitive	0.135138	GSM609730	stem cell	UHN
S101	primitive	2.34534	GSM609730	stem cell	UHN
S102	primitive	1.05441	GSM609730	stem cell	UHN
S103	primitive	0.443904	GSM609730	stem cell	UHN
S104	primitive	0.354251	GSM609730	stem cell	UHN
S105	primitive	0.516495	GSM609730	stem cell	UHN
S106	primitive	2.51494	GSM609730	stem cell	UHN
S107	primitive	1.29761	GSM609730	stem cell	UHN
S108	primitive	3.04449	GSM609730	stem cell	UHN
S109	primitive	-0.313793	GSM609730	stem cell	UHN
S110	primitive	1.1822	GSM609730	stem cell	UHN
S111	primitive	0.770065	GSM609730	stem cell	UHN
S112	primitive	1.36384	GSM609730	stem cell	UHN
S113	primitive	-0.0184084	GSM609730	stem cell	UHN
S114	primitive	-0.593154	GSM609730	stem cell	UHN
S115	primitive	-0.799254	GSM609730	stem cell	UHN
S116	primitive	-0.516916	GSM609730	stem cell	UHN
S117	primitive	-0.827087	GSM609730	stem cell	UHN
S118	primitive	1.92317	GSM609730	stem cell	UHN
S119	primitive	-0.0906656	GSM609730	stem cell	UHN
S120	primitive	0.29872	GSM609730	stem cell	UHN
S121	primitive	0.508467	GSM609730	stem cell	UHN
S122	primitive	-0.318844	GSM609730	stem cell	UHN
S123	primitive	0.747652	GSM609730	stem cell	UHN
S124	primitive	-0.174865	GSM609730	stem cell	UHN
S125	primitive	1.83538	GSM609731	stem cell	UHN
S126	primitive	0.995709	GSM609731	stem cell	UHN
S127	primitive	1.21785	GSM609731	stem cell	UHN
S128	primitive	1.51014	GSM609731	stem cell	UHN
S129	primitive	2.04742	GSM609731	stem cell	UHN
S130	primitive	1.00259	GSM609731	stem cell	UHN
S131	primitive	1.66009	GSM609731	stem cell	UHN
S132	primitive	1.16221	GSM609731	stem cell	UHN
S133	primitive	0.90404	GSM609731	stem cell	UHN
S134	primitive	1.69524	GSM609731	stem cell	UHN
S135	primitive	0.522865	GSM609731	stem cell	UHN
S136	primitive	0.717772	GSM609731	stem cell	UHN
S137	primitive	1.63359	GSM609731	stem cell	UHN
S138	primitive	2.04317	GSM609731	stem cell	UHN
S139	primitive	1.54529	GSM609731	stem cell	UHN
S140	primitive	2.19766	GSM609731	stem cell	UHN
S141	primitive	0.974037	GSM609731	stem cell	UHN
S142	primitive	1.50721	GSM609731	stem cell	UHN
S143	primitive	2.00495	GSM609731	stem cell	UHN
S144	primitive	1.10759	GSM609731	stem cell	UHN
S145	primitive	0.924248	GSM609731	stem cell	UHN
S146	primitive	0.890861	GSM609731	stem cell	UHN
S147	primitive	1.00537	GSM609731	stem cell	UHN
S148	primitive	0.858937	GSM609731	stem cell	UHN
S149	primitive	0.514372	GSM609731	stem cell	UHN
S150	primitive	0.918977	GSM609731	stem cell	UHN
S151	primitive	0.161166	GSM609731	stem cell	UHN
S152	primitive	0.268358	GSM609731	stem cell	UHN
S153	primitive	-0.408327	GSM609731	stem cell	UHN
S154	primitive	-0.176225	GSM609731	stem cell	UHN
S155	primitive	0.528137	GSM609731	stem cell	UHN
S156	primitive	0.751013	GSM609731	stem cell	UHN
S157	primitive	1.76511	GSM609732	stem cell	UHN
S158	primitive	0.743409	GSM609732	stem cell	UHN
S159	primitive	0.710756	GSM609732	stem cell	UHN
S160	primitive	1.61305	GSM609732	stem cell	UHN
S161	primitive	2.09243	GSM609732	stem cell	UHN
S162	primitive	0.712997	GSM609732	stem cell	UHN
S163	primitive	1.27228	GSM609732	stem cell	UHN
S164	primitive	0.459405	GSM609732	stem cell	UHN
S165	primitive	0.700275	GSM609732	stem cell	UHN
S166	primitive	1.28682	GSM609732	stem cell	UHN
S167	primitive	0.120332	GSM609732	stem cell	UHN
S168	primitive	0.635999	GSM609732	stem cell	UHN
S169	primitive	1.52491	GSM609732	stem cell	UHN
S170	primitive	1.42707	GSM609732	stem cell	UHN
S171	primitive	0.951929	GSM609732	stem cell	UHN
S172	primitive	1.38466	GSM609732	stem cell	UHN
S173	primitive	0.871356	GSM609732	stem cell	UHN
S174	primitive	1.14397	GSM609732	stem cell	UHN
S175	primitive	1.91674	GSM609732	stem cell	UHN
S176	primitive	1.30027	GSM609732	stem cell	UHN
S177	primitive	1.79128	GSM609732	stem cell	UHN
S178	primitive	1.39944	GSM609732	stem cell	UHN
S179	primitive	1.77468	GSM609732	stem cell	UHN
S180	primitive	1.17269	GSM609732	stem cell	UHN
S181	primitive	0.328186	GSM609732	stem cell	UHN
S182	primitive	1.20007	GSM609732	stem cell	UHN
S183	primitive	0.284386	GSM609732	stem cell	UHN
S184	primitive	0.474247	GSM609732	stem cell	UHN
S185	primitive	-0.815283	GSM609732	stem cell	UHN
S186	primitive	-0.970007	GSM609732	stem cell	UHN
S187	primitive	0.941085	GSM609732	stem cell	UHN
S188	primitive	1.07473	GSM609732	stem cell	UHN
S189	primitive	0.984774	GSM609733	stem cell	UHN
S190	primitive	1.31561	GSM609733	stem cell	UHN
S191	primitive	0.404539	GSM609733	stem cell	UHN
S192	primitive	0.549239	GSM609733	stem cell	UHN
S193	primitive	3.30934	GSM609733	stem cell	UHN
S194	primitive	-0.728632	GSM609733	stem cell	UHN
S195	primitive	2.30132	GSM609733	stem cell	UHN
S196	primitive	0.239536	GSM609733	stem cell	UHN
S197	primitive	2.01624	GSM609733	stem cell	UHN
S198	primitive	0.87554	GSM609733	stem cell	UHN
S199	primitive	0.852174	GSM609733	stem cell	UHN
S200	primitive	0.853005	GSM609733	stem cell	UHN
S201	primitive	1.92436	GSM609733	stem cell	UHN
S202	primitive	2.81819	GSM609733	stem cell	UHN
S203	primitive	1.10993	GSM609733	stem cell	UHN
S204	primitive	2.64691	GSM609733	stem cell	UHN
S205	primitive	0.0955922	GSM609733	stem cell	UHN
S206	primitive	1.72926	GSM609733	stem cell	UHN
S207	primitive	0.85361	GSM609733	stem cell	UHN
S208	primitive	1.31977	GSM609733	stem cell	UHN
S209	primitive	0.297423	GSM609733	stem cell	UHN
S210	primitive	0.63866	GSM609733	stem cell	UHN
S211	primitive	0.949573	GSM609733	stem cell	UHN
S212	primitive	-0.258349	GSM609733	stem cell	UHN
S213	primitive	-0.750826	GSM609733	stem cell	UHN
S214	primitive	1.32128	GSM609733	stem cell	UHN
S215	primitive	-0.00502065	GSM609733	stem cell	UHN
S216	primitive	0.246304	GSM609733	stem cell	UHN
S217	primitive	0.198058	GSM609733	stem cell	UHN
S218	primitive	-0.686398	GSM609733	stem cell	UHN
S219	primitive	-0.804441	GSM609733	stem cell	UHN
S220	primitive	0.233183	GSM609733	stem cell	UHN
S221	primitive	1.45733	GSM609734	stem cell	UHN
S222	primitive	-1.33621	GSM609734	stem cell	UHN
S223	primitive	-1.71156	GSM609734	stem cell	UHN
S224	primitive	-1.08227	GSM609734	stem cell	UHN
S225	primitive	3.11163	GSM609734	stem cell	UHN
S226	primitive	-1.60109	GSM609734	stem cell	UHN
S227	primitive	2.06627	GSM609734	stem cell	UHN
S228	primitive	-1.44084	GSM609734	stem cell	UHN
S229	primitive	1.98501	GSM609734	stem cell	UHN
S230	primitive	0.495297	GSM609734	stem cell	UHN
S231	primitive	-0.399437	GSM609734	stem cell	UHN
S232	primitive	-0.380962	GSM609734	stem cell	UHN
S233	primitive	0.075643	GSM609734	stem cell	UHN
S234	primitive	2.03705	GSM609734	stem cell	UHN
S235	primitive	-0.959919	GSM609734	stem cell	UHN
S236	primitive	1.71524	GSM609734	stem cell	UHN
S237	primitive	-0.744248	GSM609734	stem cell	UHN
S238	primitive	0.97396	GSM609734	stem cell	UHN
S239	primitive	0.288864	GSM609734	stem cell	UHN
S240	primitive	1.49938	GSM609734	stem cell	UHN
S241	primitive	1.09857	GSM609734	stem cell	UHN
S242	primitive	0.091479	GSM609734	stem cell	UHN
S243	primitive	0.942665	GSM609734	stem cell	UHN
S244	primitive	-0.95219	GSM609734	stem cell	UHN
S245	primitive	-2.0051	GSM609734	stem cell	UHN
S246	primitive	2.05929	GSM609734	stem cell	UHN
S247	primitive	1.45979	GSM609734	stem cell	UHN
S248	primitive	0.655543	GSM609734	stem cell	UHN
S249	primitive	0.498691	GSM609734	stem cell	UHN
S250	primitive	-0.2177	GSM609734	stem cell	UHN
S251	primitive	0.894968	GSM609734	stem cell	UHN
S252	primitive	-0.809854	GSM609734	stem cell	UHN
S253	primitive	1.6754	GSM609735	stem cell	UHN
S254	primitive	0.524406	GSM609735	stem cell	UHN
S255	primitive	-0.285865	GSM609735	stem cell	UHN
S256	primitive	-0.323543	GSM609735	stem cell	UHN
S257	primitive	-1.0758	GSM609735	stem cell	UHN
S258	primitive	1.7783	GSM609735	stem cell	UHN
S259	primitive	-0.498156	GSM609735	stem cell	UHN
S260	primitive	2.18344	GSM609735	stem cell	UHN
S261	primitive	0.82056	GSM609735	stem cell	UHN
S262	primitive	0.393142	GSM609735	stem cell	UHN
S263	primitive	0.199892	GSM609735	stem cell	UHN
S264	primitive	1.329	GSM609735	stem cell	UHN
S265	primitive	2.34063	GSM609735	stem cell	UHN
S266	primitive	0.845678	GSM609735	stem cell	UHN
S267	primitive	2.5197	GSM609735	stem cell	UHN
S268	primitive	-0.571526	GSM609735	stem cell	UHN
S269	primitive	1.22488	GSM609735	stem cell	UHN
S270	primitive	0.310899	GSM609735	stem cell	UHN
S271	primitive	2.01004	GSM609735	stem cell	UHN
S272	primitive	-0.22469	GSM609735	stem cell	UHN
S273	primitive	0.147225	GSM609735	stem cell	UHN
S274	primitive	0.673901	GSM609735	stem cell	UHN
S275	primitive	-0.532957	GSM609735	stem cell	UHN
S276	primitive	-1.21755	GSM609735	stem cell	UHN
S277	primitive	2.30741	GSM609735	stem cell	UHN
S278	primitive	-0.275737	GSM609735	stem cell	UHN
S279	primitive	0.308874	GSM609735	stem cell	UHN
S280	primitive	0.56573	GSM609735	stem cell	UHN
S281	primitive	-0.71069	GSM609735	stem cell	UHN
S282	primitive	1.26216	GSM609735	stem cell	UHN
S283	primitive	-0.110441	GSM609735	stem cell	UHN
S284	primitive	3.16759	GSM609736	stem cell	UHN
S285	primitive	0.594628	GSM609736	stem cell	UHN
S286	primitive	0.362378	GSM609736	stem cell	UHN
S287	primitive	-0.221744	GSM609736	stem cell	UHN
S288	primitive	0.0329562	GSM609736	stem cell	UHN
S289	primitive	0.991174	GSM609736	stem cell	UHN
S290	primitive	-0.917606	GSM609736	stem cell	UHN
S291	primitive	2.86625	GSM609736	stem cell	UHN
S292	primitive	0.993744	GSM609736	stem cell	UHN
S293	primitive	0.648612	GSM609736	stem cell	UHN
S294	primitive	0.595227	GSM609736	stem cell	UHN
S295	primitive	-0.0349391	GSM609736	stem cell	UHN
S296	primitive	1.91623	GSM609736	stem cell	UHN
S297	primitive	0.981034	GSM609736	stem cell	UHN
S298	primitive	2.3681	GSM609736	stem cell	UHN
S299	primitive	0.230958	GSM609736	stem cell	UHN
S300	primitive	1.29412	GSM609736	stem cell	UHN
S301	primitive	-0.0318256	GSM609736	stem cell	UHN
S302	primitive	-0.303607	GSM609736	stem cell	UHN
S303	primitive	0.437272	GSM609736	stem cell	UHN
S304	primitive	-0.603466	GSM609736	stem cell	UHN
S305	primitive	0.884232	GSM609736	stem cell	UHN
S306	primitive	0.10088	GSM609736	stem cell	UHN
S307	primitive	-0.616291	GSM609736	stem cell	UHN
S308	primitive	2.59632	GSM609736	stem cell	UHN
S309	primitive	0.402995	GSM609736	stem cell	UHN
S310	primitive	0.0417252	GSM609736	stem cell	UHN
S311	primitive	-1.65161	GSM609736	stem cell	UHN
S312	primitive	-0.845426	GSM609736	stem cell	UHN
S313	primitive	0.0981094	GSM609736	stem cell	UHN
S314	primitive	-0.0317685	GSM609736	stem cell	UHN
S315	primitive	2.37982	GSM609737	stem cell	UHN
S316	primitive	-0.0307359	GSM609737	stem cell	UHN
S317	primitive	-0.231966	GSM609737	stem cell	UHN
S318	primitive	-0.3788	GSM609737	stem cell	UHN
S319	primitive	-1.02931	GSM609737	stem cell	UHN
S320	primitive	2.45667	GSM609737	stem cell	UHN
S321	primitive	-0.403981	GSM609737	stem cell	UHN
S322	primitive	1.37913	GSM609737	stem cell	UHN
S323	primitive	0.691446	GSM609737	stem cell	UHN
S324	primitive	0.378537	GSM609737	stem cell	UHN
S325	primitive	0.131033	GSM609737	stem cell	UHN
S326	primitive	0.985878	GSM609737	stem cell	UHN
S327	primitive	1.22106	GSM609737	stem cell	UHN
S328	primitive	0.837789	GSM609737	stem cell	UHN
S329	primitive	2.74173	GSM609737	stem cell	UHN
S330	primitive	-0.602813	GSM609737	stem cell	UHN
S331	primitive	0.646752	GSM609737	stem cell	UHN
S332	primitive	0.070315	GSM609737	stem cell	UHN
S333	primitive	1.70452	GSM609737	stem cell	UHN
S334	primitive	-0.308163	GSM609737	stem cell	UHN
S335	primitive	-0.332907	GSM609737	stem cell	UHN
S336	primitive	0.890931	GSM609737	stem cell	UHN
S337	primitive	-0.500127	GSM609737	stem cell	UHN
S338	primitive	-1.26984	GSM609737	stem cell	UHN
S339	primitive	1.99448	GSM609737	stem cell	UHN
S340	primitive	-0.446113	GSM609737	stem cell	UHN
S341	primitive	0.750964	GSM609737	stem cell	UHN
S342	primitive	0.772984	GSM609737	stem cell	UHN
S343	primitive	-0.994589	GSM609737	stem cell	UHN
S344	primitive	0.933989	GSM609737	stem cell	UHN
S345	primitive	0.184174	GSM609737	stem cell	UHN
S346	primitive	1.12465	GSM609738	stem cell	UHN
S347	primitive	0.714207	GSM609738	stem cell	UHN
S348	primitive	0.375837	GSM609738	stem cell	UHN
S349	primitive	-1.13812	GSM609738	stem cell	UHN
S350	primitive	-0.437442	GSM609738	stem cell	UHN
S351	primitive	1.82094	GSM609738	stem cell	UHN
S352	primitive	0.148735	GSM609738	stem cell	UHN
S353	primitive	1.63696	GSM609738	stem cell	UHN
S354	primitive	1.09744	GSM609738	stem cell	UHN
S355	primitive	0.649005	GSM609738	stem cell	UHN
S356	primitive	0.505412	GSM609738	stem cell	UHN
S357	primitive	1.69091	GSM609738	stem cell	UHN
S358	primitive	2.83495	GSM609738	stem cell	UHN
S359	primitive	0.815331	GSM609738	stem cell	UHN
S360	primitive	3.03738	GSM609738	stem cell	UHN
S361	primitive	-0.419274	GSM609738	stem cell	UHN
S362	primitive	1.62773	GSM609738	stem cell	UHN
S363	primitive	0.548388	GSM609738	stem cell	UHN
S364	primitive	1.54612	GSM609738	stem cell	UHN
S365	primitive	0.0734796	GSM609738	stem cell	UHN
S366	primitive	0.274344	GSM609738	stem cell	UHN
S367	primitive	0.767651	GSM609738	stem cell	UHN
S368	primitive	-0.207804	GSM609738	stem cell	UHN
S369	primitive	-0.921343	GSM609738	stem cell	UHN
S370	primitive	1.82878	GSM609738	stem cell	UHN
S371	primitive	-0.217027	GSM609738	stem cell	UHN
S372	primitive	0.410651	GSM609738	stem cell	UHN
S373	primitive	0.245893	GSM609738	stem cell	UHN
S374	primitive	-0.784943	GSM609738	stem cell	UHN
S375	primitive	1.03381	GSM609738	stem cell	UHN
S376	primitive	0.319903	GSM609738	stem cell	UHN
S377	primitive	1.89442	GSM609739	stem cell	UHN
S378	primitive	0.78044	GSM609739	stem cell	UHN
S379	primitive	0.0241386	GSM609739	stem cell	UHN
S380	primitive	0.220217	GSM609739	stem cell	UHN
S381	primitive	-0.985711	GSM609739	stem cell	UHN
S382	primitive	-0.488097	GSM609739	stem cell	UHN
S383	primitive	2.49528	GSM609739	stem cell	UHN
S384	primitive	-0.490744	GSM609739	stem cell	UHN
S385	primitive	3.07643	GSM609739	stem cell	UHN
S386	primitive	0.524954	GSM609739	stem cell	UHN
S387	primitive	0.404906	GSM609739	stem cell	UHN
S388	primitive	0.242072	GSM609739	stem cell	UHN
S389	primitive	1.71281	GSM609739	stem cell	UHN
S390	primitive	1.93013	GSM609739	stem cell	UHN
S391	primitive	1.16921	GSM609739	stem cell	UHN
S392	primitive	2.51098	GSM609739	stem cell	UHN
S393	primitive	-0.261268	GSM609739	stem cell	UHN
S394	primitive	0.912493	GSM609739	stem cell	UHN
S395	primitive	0.791522	GSM609739	stem cell	UHN
S396	primitive	1.90089	GSM609739	stem cell	UHN
S397	primitive	0.280241	GSM609739	stem cell	UHN
S398	primitive	0.478474	GSM609739	stem cell	UHN
S399	primitive	1.08456	GSM609739	stem cell	UHN
S400	primitive	0.0318339	GSM609739	stem cell	UHN
S401	primitive	-0.684236	GSM609739	stem cell	UHN
S402	primitive	1.90273	GSM609739	stem cell	UHN
S403	primitive	0.332569	GSM609739	stem cell	UHN
S404	primitive	1.37422	GSM609739	stem cell	UHN
S405	primitive	-0.712155	GSM609739	stem cell	UHN
S406	primitive	-1.19647	GSM609739	stem cell	UHN
S407	primitive	1.04024	GSM609739	stem cell	UHN
S408	primitive	0.549271	GSM609739	stem cell	UHN
S409	primitive	0.407522	GSM609740	stem cell	UHN
S410	primitive	-0.308048	GSM609740	stem cell	UHN
S411	primitive	0.371626	GSM609740	stem cell	UHN
S412	primitive	0.0905172	GSM609740	stem cell	UHN
S413	primitive	-0.729343	GSM609740	stem cell	UHN
S414	primitive	0.562791	GSM609740	stem cell	UHN
S415	primitive	0.272826	GSM609740	stem cell	UHN
S416	primitive	1.04631	GSM609740	stem cell	UHN
S417	primitive	0.764406	GSM609740	stem cell	UHN
S418	primitive	-1.27518	GSM609740	stem cell	UHN
S419	primitive	0.728983	GSM609740	stem cell	UHN
S420	primitive	1.99623	GSM609740	stem cell	UHN
S421	primitive	2.31888	GSM609740	stem cell	UHN
S422	primitive	-1.67062	GSM609740	stem cell	UHN
S423	primitive	2.81007	GSM609740	stem cell	UHN
S424	primitive	-0.351294	GSM609740	stem cell	UHN
S425	primitive	0.687952	GSM609740	stem cell	UHN
S426	primitive	0.279055	GSM609740	stem cell	UHN
S427	primitive	0.123608	GSM609740	stem cell	UHN
S428	primitive	0.403212	GSM609740	stem cell	UHN
S429	primitive	1.05576	GSM609740	stem cell	UHN
S430	primitive	0.83289	GSM609740	stem cell	UHN
S431	primitive	0.663156	GSM609740	stem cell	UHN
S432	primitive	-0.830652	GSM609740	stem cell	UHN
S433	primitive	2.04819	GSM609740	stem cell	UHN
S434	primitive	0.39905	GSM609740	stem cell	UHN
S435	primitive	-0.844674	GSM609740	stem cell	UHN
S436	primitive	-0.63993	GSM609740	stem cell	UHN
S437	primitive	-1.24085	GSM609740	stem cell	UHN
S438	primitive	2.01837	GSM609740	stem cell	UHN
S439	primitive	0.53652	GSM609740	stem cell	UHN
S440	committed	-0.288191	GSM609727	stem cell	UHN
S441	committed	-0.0927026	GSM609727	stem cell	UHN
S442	committed	0.601732	GSM609727	stem cell	UHN
S443	committed	-0.292417	GSM609727	stem cell	UHN
S444	committed	0.352123	GSM609727	stem cell	UHN
S445	committed	0.394111	GSM609727	stem cell	UHN
S446	committed	0.202575	GSM609727	stem cell	UHN
S447	committed	-0.0568494	GSM609727	stem cell	UHN
S448	committed	0.0313523	GSM609727	stem cell	UHN
S449	committed	-0.334405	GSM609727	stem cell	UHN
S450	committed	0.0811106	GSM609727	stem cell	UHN
S451	committed	-0.989033	GSM609727	stem cell	UHN
S452	committed	0.257378	GSM609727	stem cell	UHN
S453	committed	-0.286419	GSM609727	stem cell	UHN
S454	committed	-0.650813	GSM609727	stem cell	UHN
S455	committed	-0.390707	GSM609727	stem cell	UHN
S456	committed	-0.30864	GSM609727	stem cell	UHN
S457	committed	-0.186494	GSM609727	stem cell	UHN
S458	committed	-0.542027	GSM609727	stem cell	UHN
S459	committed	-0.164136	GSM609727	stem cell	UHN
S460	committed	-0.705616	GSM609727	stem cell	UHN
S461	committed	-0.812766	GSM609727	stem cell	UHN
S462	committed	-0.962041	GSM609727	stem cell	UHN
S463	committed	-0.721975	GSM609727	stem cell	UHN
S464	committed	-0.935458	GSM609727	stem cell	UHN
S465	committed	-1.05256	GSM609727	stem cell	UHN
S466	committed	-0.559613	GSM609727	stem cell	UHN
S467	committed	-0.74774	GSM609727	stem cell	UHN
S468	committed	-1.00716	GSM609727	stem cell	UHN
S469	committed	-1.10464	GSM609727	stem cell	UHN
S470	committed	-0.898378	GSM609727	stem cell	UHN
S471	committed	-1.07751	GSM609727	stem cell	UHN
S472	committed	-0.403794	GSM609727	stem cell	UHN
S473	committed	-0.814402	GSM609727	stem cell	UHN
S474	committed	-0.691029	GSM609727	stem cell	UHN
S475	committed	-0.169453	GSM609727	stem cell	UHN
S476	committed	-0.152958	GSM609727	stem cell	UHN
S477	committed	-0.48627	GSM609727	stem cell	UHN
S478	committed	-1.14526	GSM609727	stem cell	UHN
S479	committed	-1.00035	GSM609727	stem cell	UHN
S480	committed	-0.51299	GSM609727	stem cell	UHN
S481	committed	0.22575	GSM609727	stem cell	UHN
S482	committed	-1.15698	GSM609727	stem cell	UHN
S483	committed	0.320223	GSM609727	stem cell	UHN
S484	committed	-0.653676	GSM609727	stem cell	UHN
S485	committed	-0.553478	GSM609727	stem cell	UHN
S486	committed	-0.496495	GSM609727	stem cell	UHN
S487	committed	-0.527985	GSM609727	stem cell	UHN
S488	committed	-0.215258	GSM609727	stem cell	UHN
S489	committed	-0.265016	GSM609727	stem cell	UHN
S490	committed	-0.958906	GSM609727	stem cell	UHN
S491	committed	-0.0133644	GSM609728	stem cell	UHN
S492	committed	-0.685676	GSM609728	stem cell	UHN
S493	committed	0.197071	GSM609728	stem cell	UHN
S494	committed	0.129102	GSM609728	stem cell	UHN
S495	committed	0.136346	GSM609728	stem cell	UHN
S496	committed	0.215494	GSM609728	stem cell	UHN
S497	committed	0.0959673	GSM609728	stem cell	UHN
S498	committed	0.235304	GSM609728	stem cell	UHN
S499	committed	-1.02087	GSM609728	stem cell	UHN
S500	committed	0.0127053	GSM609728	stem cell	UHN
S501	committed	-0.849696	GSM609728	stem cell	UHN
S502	committed	0.364176	GSM609728	stem cell	UHN
S503	committed	-0.395958	GSM609728	stem cell	UHN
S504	committed	-1.4379	GSM609728	stem cell	UHN
S505	committed	-0.671009	GSM609728	stem cell	UHN
S506	committed	0.627959	GSM609728	stem cell	UHN
S507	committed	-0.109728	GSM609728	stem cell	UHN
S508	committed	-1.00965	GSM609728	stem cell	UHN
S509	committed	-0.131639	GSM609728	stem cell	UHN
S510	committed	-0.649724	GSM609728	stem cell	UHN
S511	committed	0.911908	GSM609728	stem cell	UHN
S512	committed	-0.620792	GSM609728	stem cell	UHN
S513	committed	-0.478907	GSM609728	stem cell	UHN
S514	committed	-1.12394	GSM609728	stem cell	UHN
S515	committed	-0.9326	GSM609728	stem cell	UHN
S516	committed	-0.372706	GSM609728	stem cell	UHN
S517	committed	-0.0400601	GSM609728	stem cell	UHN
S518	committed	-0.168038	GSM609728	stem cell	UHN
S519	committed	0.214287	GSM609728	stem cell	UHN
S520	committed	0.0250471	GSM609728	stem cell	UHN
S521	committed	-0.729408	GSM609728	stem cell	UHN
S522	committed	-0.292887	GSM609728	stem cell	UHN
S523	committed	-0.657728	GSM609728	stem cell	UHN
S524	committed	-1.28192	GSM609728	stem cell	UHN
S525	committed	-1.10789	GSM609728	stem cell	UHN
S526	committed	-0.589401	GSM609728	stem cell	UHN
S527	committed	-0.85846	GSM609728	stem cell	UHN
S528	committed	-0.502786	GSM609728	stem cell	UHN
S529	committed	0.479947	GSM609728	stem cell	UHN
S530	committed	-0.406153	GSM609728	stem cell	UHN
S531	committed	0.248361	GSM609728	stem cell	UHN
S532	committed	-0.0425195	GSM609728	stem cell	UHN
S533	committed	-0.222056	GSM609728	stem cell	UHN
S534	committed	0.141444	GSM609728	stem cell	UHN
S535	committed	-0.916234	GSM609728	stem cell	UHN
S536	committed	-1.06326	GSM609728	stem cell	UHN
S537	committed	-0.875497	GSM609728	stem cell	UHN
S538	committed	-0.559933	GSM609728	stem cell	UHN
S539	committed	-0.215751	GSM609728	stem cell	UHN
S540	committed	0.279573	GSM609728	stem cell	UHN
S541	committed	-1.33572	GSM609728	stem cell	UHN
S542	committed	-0.510791	GSM609729	stem cell	UHN
S543	committed	-0.47053	GSM609729	stem cell	UHN
S544	committed	-0.710352	GSM609729	stem cell	UHN
S545	committed	-0.0909945	GSM609729	stem cell	UHN
S546	committed	0.544227	GSM609729	stem cell	UHN
S547	committed	-0.0956621	GSM609729	stem cell	UHN
S548	committed	-0.115363	GSM609729	stem cell	UHN
S549	committed	-0.478748	GSM609729	stem cell	UHN
S550	committed	-0.513197	GSM609729	stem cell	UHN
S551	committed	0.208734	GSM609729	stem cell	UHN
S552	committed	-0.594865	GSM609729	stem cell	UHN
S553	committed	0.181072	GSM609729	stem cell	UHN
S554	committed	-0.800096	GSM609729	stem cell	UHN
S555	committed	-0.616657	GSM609729	stem cell	UHN
S556	committed	-0.962603	GSM609729	stem cell	UHN
S557	committed	-0.0871001	GSM609729	stem cell	UHN
S558	committed	0.337393	GSM609729	stem cell	UHN
S559	committed	-0.745774	GSM609729	stem cell	UHN
S560	committed	-0.369475	GSM609729	stem cell	UHN
S561	committed	-0.753735	GSM609729	stem cell	UHN
S562	committed	-0.838095	GSM609729	stem cell	UHN
S563	committed	-0.827529	GSM609729	stem cell	UHN
S564	committed	-1.05939	GSM609729	stem cell	UHN
S565	committed	-1.00392	GSM609729	stem cell	UHN
S566	committed	-1.13278	GSM609729	stem cell	UHN
S567	committed	-0.814958	GSM609729	stem cell	UHN
S568	committed	-0.63547	GSM609729	stem cell	UHN
S569	committed	-1.0908	GSM609729	stem cell	UHN
S570	committed	-0.857739	GSM609729	stem cell	UHN
S571	committed	-0.703107	GSM609729	stem cell	UHN
S572	committed	-1.10148	GSM609729	stem cell	UHN
S573	committed	-0.6485	GSM609729	stem cell	UHN
S574	committed	-0.779765	GSM609729	stem cell	UHN
S575	committed	-1.01125	GSM609729	stem cell	UHN
S576	committed	-0.443641	GSM609729	stem cell	UHN
S577	committed	-0.869824	GSM609729	stem cell	UHN
S578	committed	-0.737212	GSM609729	stem cell	UHN
S579	committed	-1.01604	GSM609729	stem cell	UHN
S580	committed	-0.838095	GSM609729	stem cell	UHN
S581	committed	-0.368444	GSM609729	stem cell	UHN
S582	committed	-0.0386774	GSM609729	stem cell	UHN
S583	committed	-0.782428	GSM609729	stem cell	UHN
S584	committed	-0.179421	GSM609729	stem cell	UHN
S585	committed	0.283215	GSM609729	stem cell	UHN
S586	committed	-0.958193	GSM609729	stem cell	UHN
S587	committed	-1.15661	GSM609729	stem cell	UHN
S588	committed	-0.293562	GSM609729	stem cell	UHN
S589	committed	-0.360598	GSM609729	stem cell	UHN
S590	committed	-0.187725	GSM609729	stem cell	UHN
S591	committed	0.303918	GSM609729	stem cell	UHN
S592	committed	-1.03757	GSM609729	stem cell	UHN
S593	committed	-0.335805	GSM609730	stem cell	UHN
S594	committed	-0.22869	GSM609730	stem cell	UHN
S595	committed	-0.485404	GSM609730	stem cell	UHN
S596	committed	0.28467	GSM609730	stem cell	UHN
S597	committed	0.358935	GSM609730	stem cell	UHN
S598	committed	0.170263	GSM609730	stem cell	UHN
S599	committed	0.437213	GSM609730	stem cell	UHN
S600	committed	-0.329114	GSM609730	stem cell	UHN
S601	committed	0.135473	GSM609730	stem cell	UHN
S602	committed	-1.0187	GSM609730	stem cell	UHN
S603	committed	-0.257158	GSM609730	stem cell	UHN
S604	committed	-1.34777	GSM609730	stem cell	UHN
S605	committed	-0.200323	GSM609730	stem cell	UHN
S606	committed	0.219438	GSM609730	stem cell	UHN
S607	committed	-0.721578	GSM609730	stem cell	UHN
S608	committed	-0.755833	GSM609730	stem cell	UHN
S609	committed	-0.435961	GSM609730	stem cell	UHN
S610	committed	-0.102274	GSM609730	stem cell	UHN
S611	committed	-1.01318	GSM609730	stem cell	UHN
S612	committed	-0.264083	GSM609730	stem cell	UHN
S613	committed	-0.645975	GSM609730	stem cell	UHN
S614	committed	0.124433	GSM609730	stem cell	UHN
S615	committed	-0.550101	GSM609730	stem cell	UHN
S616	committed	-0.42994	GSM609730	stem cell	UHN
S617	committed	-0.99756	GSM609730	stem cell	UHN
S618	committed	-0.932194	GSM609730	stem cell	UHN
S619	committed	-0.978158	GSM609730	stem cell	UHN
S620	committed	-0.642597	GSM609730	stem cell	UHN
S621	committed	-0.508653	GSM609730	stem cell	UHN
S622	committed	-0.624967	GSM609730	stem cell	UHN
S623	committed	-0.214841	GSM609730	stem cell	UHN
S624	committed	-0.607539	GSM609730	stem cell	UHN
S625	committed	-0.517518	GSM609730	stem cell	UHN
S626	committed	-0.855655	GSM609730	stem cell	UHN
S627	committed	-0.816482	GSM609730	stem cell	UHN
S628	committed	-0.873452	GSM609730	stem cell	UHN
S629	committed	0.128113	GSM609730	stem cell	UHN
S630	committed	-0.751417	GSM609730	stem cell	UHN
S631	committed	-0.591615	GSM609730	stem cell	UHN
S632	committed	-0.482962	GSM609730	stem cell	UHN
S633	committed	-0.747771	GSM609730	stem cell	UHN
S634	committed	-0.157503	GSM609730	stem cell	UHN
S635	committed	-1.0358	GSM609730	stem cell	UHN
S636	committed	-0.191993	GSM609730	stem cell	UHN
S637	committed	-0.0229245	GSM609730	stem cell	UHN
S638	committed	-0.800358	GSM609730	stem cell	UHN
S639	committed	-0.662434	GSM609730	stem cell	UHN
S640	committed	-0.638649	GSM609730	stem cell	UHN
S641	committed	-0.229259	GSM609730	stem cell	UHN
S642	committed	-0.289172	GSM609730	stem cell	UHN
S643	committed	-0.409801	GSM609730	stem cell	UHN
S644	committed	-1.22564	GSM609730	stem cell	UHN
S645	committed	-1.1471	GSM609731	stem cell	UHN
S646	committed	0.22677	GSM609731	stem cell	UHN
S647	committed	0.483473	GSM609731	stem cell	UHN
S648	committed	-0.443325	GSM609731	stem cell	UHN
S649	committed	-0.203462	GSM609731	stem cell	UHN
S650	committed	0.0312765	GSM609731	stem cell	UHN
S651	committed	-0.339794	GSM609731	stem cell	UHN
S652	committed	0.0336195	GSM609731	stem cell	UHN
S653	committed	-0.511565	GSM609731	stem cell	UHN
S654	committed	-0.313289	GSM609731	stem cell	UHN
S655	committed	-0.283563	GSM609731	stem cell	UHN
S656	committed	-0.94165	GSM609731	stem cell	UHN
S657	committed	-0.218838	GSM609731	stem cell	UHN
S658	committed	-0.934914	GSM609731	stem cell	UHN
S659	committed	-0.558864	GSM609731	stem cell	UHN
S660	committed	-0.334376	GSM609731	stem cell	UHN
S661	committed	-0.845002	GSM609731	stem cell	UHN
S662	committed	-0.18135	GSM609731	stem cell	UHN
S663	committed	-0.380065	GSM609731	stem cell	UHN
S664	committed	-0.157773	GSM609731	stem cell	UHN
S665	committed	-1.0525	GSM609731	stem cell	UHN
S666	committed	-0.883514	GSM609731	stem cell	UHN
S667	committed	-0.831529	GSM609731	stem cell	UHN
S668	committed	-1.03508	GSM609731	stem cell	UHN
S669	committed	-1.12514	GSM609731	stem cell	UHN
S670	committed	-1.0752	GSM609731	stem cell	UHN
S671	committed	-0.93916	GSM609731	stem cell	UHN
S672	committed	-0.791699	GSM609731	stem cell	UHN
S673	committed	-1.23613	GSM609731	stem cell	UHN
S674	committed	-1.35768	GSM609731	stem cell	UHN
S675	committed	-0.969912	GSM609731	stem cell	UHN
S676	committed	-1.28358	GSM609731	stem cell	UHN
S677	committed	-0.594155	GSM609731	stem cell	UHN
S678	committed	-1.10859	GSM609731	stem cell	UHN
S679	committed	-0.960247	GSM609731	stem cell	UHN
S680	committed	-0.0630289	GSM609731	stem cell	UHN
S681	committed	-0.52738	GSM609731	stem cell	UHN
S682	committed	-0.562525	GSM609731	stem cell	UHN
S683	committed	-1.27758	GSM609731	stem cell	UHN
S684	committed	-1.29295	GSM609731	stem cell	UHN
S685	committed	-0.751428	GSM609731	stem cell	UHN
S686	committed	-0.604113	GSM609731	stem cell	UHN
S687	committed	-1.34611	GSM609731	stem cell	UHN
S688	committed	-0.376843	GSM609731	stem cell	UHN
S689	committed	-0.203608	GSM609731	stem cell	UHN
S690	committed	-0.871653	GSM609731	stem cell	UHN
S691	committed	-1.36236	GSM609731	stem cell	UHN
S692	committed	-0.541584	GSM609731	stem cell	UHN
S693	committed	-0.472906	GSM609731	stem cell	UHN
S694	committed	-0.625932	GSM609731	stem cell	UHN
S695	committed	-0.570579	GSM609731	stem cell	UHN
S696	committed	-0.807221	GSM609731	stem cell	UHN
S697	committed	-0.855206	GSM609732	stem cell	UHN
S698	committed	0.947749	GSM609732	stem cell	UHN
S699	committed	0.841066	GSM609732	stem cell	UHN
S700	committed	-0.692182	GSM609732	stem cell	UHN
S701	committed	-0.31985	GSM609732	stem cell	UHN
S702	committed	0.241373	GSM609732	stem cell	UHN
S703	committed	-0.440589	GSM609732	stem cell	UHN
S704	committed	0.324369	GSM609732	stem cell	UHN
S705	committed	-0.431865	GSM609732	stem cell	UHN
S706	committed	-0.592162	GSM609732	stem cell	UHN
S707	committed	0.266878	GSM609732	stem cell	UHN
S708	committed	-0.876833	GSM609732	stem cell	UHN
S709	committed	0.213688	GSM609732	stem cell	UHN
S710	committed	-1.04846	GSM609732	stem cell	UHN
S711	committed	-0.420354	GSM609732	stem cell	UHN
S712	committed	-0.108786	GSM609732	stem cell	UHN
S713	committed	-0.624028	GSM609732	stem cell	UHN
S714	committed	0.0743511	GSM609732	stem cell	UHN
S715	committed	-0.207957	GSM609732	stem cell	UHN
S716	committed	-0.104182	GSM609732	stem cell	UHN
S717	committed	-0.950197	GSM609732	stem cell	UHN
S718	committed	-1.0753	GSM609732	stem cell	UHN
S719	committed	-0.994542	GSM609732	stem cell	UHN
S720	committed	-1.15429	GSM609732	stem cell	UHN
S721	committed	-1.16356	GSM609732	stem cell	UHN
S722	committed	-1.27727	GSM609732	stem cell	UHN
S723	committed	-0.982911	GSM609732	stem cell	UHN
S724	committed	-0.920815	GSM609732	stem cell	UHN
S725	committed	-1.47877	GSM609732	stem cell	UHN
S726	committed	-1.40637	GSM609732	stem cell	UHN
S727	committed	-1.2737	GSM609732	stem cell	UHN
S728	committed	-1.37342	GSM609732	stem cell	UHN
S729	committed	-0.859022	GSM609732	stem cell	UHN
S730	committed	-0.96516	GSM609732	stem cell	UHN
S731	committed	-0.902701	GSM609732	stem cell	UHN
S732	committed	0.237678	GSM609732	stem cell	UHN
S733	committed	-0.475968	GSM609732	stem cell	UHN
S734	committed	-0.734952	GSM609732	stem cell	UHN
S735	committed	-1.50433	GSM609732	stem cell	UHN
S736	committed	-1.38456	GSM609732	stem cell	UHN
S737	committed	-0.927782	GSM609732	stem cell	UHN
S738	committed	0.0490282	GSM609732	stem cell	UHN
S739	committed	-1.46817	GSM609732	stem cell	UHN
S740	committed	-0.0758295	GSM609732	stem cell	UHN
S741	committed	0.020555	GSM609732	stem cell	UHN
S742	committed	-0.85666	GSM609732	stem cell	UHN
S743	committed	-1.17695	GSM609732	stem cell	UHN
S744	committed	-0.437862	GSM609732	stem cell	UHN
S745	committed	-0.538548	GSM609732	stem cell	UHN
S746	committed	-0.603007	GSM609732	stem cell	UHN
S747	committed	-0.286712	GSM609732	stem cell	UHN
S748	committed	-0.534186	GSM609732	stem cell	UHN
S749	committed	-0.262394	GSM609733	stem cell	UHN
S750	committed	-0.0718312	GSM609733	stem cell	UHN
S751	committed	0.335838	GSM609733	stem cell	UHN
S752	committed	-0.07047	GSM609733	stem cell	UHN
S753	committed	-0.00570123	GSM609733	stem cell	UHN
S754	committed	0.07612	GSM609733	stem cell	UHN
S755	committed	0.415617	GSM609733	stem cell	UHN
S756	committed	-0.506421	GSM609733	stem cell	UHN
S757	committed	-0.205074	GSM609733	stem cell	UHN
S758	committed	-0.772454	GSM609733	stem cell	UHN
S759	committed	-0.186056	GSM609733	stem cell	UHN
S760	committed	-0.725758	GSM609733	stem cell	UHN
S761	committed	-0.00657087	GSM609733	stem cell	UHN
S762	committed	-0.21498	GSM609733	stem cell	UHN
S763	committed	-0.562267	GSM609733	stem cell	UHN
S764	committed	-0.547672	GSM609733	stem cell	UHN
S765	committed	-1.37957	GSM609733	stem cell	UHN
S766	committed	-0.0219218	GSM609733	stem cell	UHN
S767	committed	-0.154106	GSM609733	stem cell	UHN
S768	committed	-0.587978	GSM609733	stem cell	UHN
S769	committed	0.1179	GSM609733	stem cell	UHN
S770	committed	-0.647983	GSM609733	stem cell	UHN
S771	committed	-0.260958	GSM609733	stem cell	UHN
S772	committed	-0.682503	GSM609733	stem cell	UHN
S773	committed	-0.771471	GSM609733	stem cell	UHN
S774	committed	-1.67128	GSM609733	stem cell	UHN
S775	committed	-0.725304	GSM609733	stem cell	UHN
S776	committed	-0.581739	GSM609733	stem cell	UHN
S777	committed	-0.586692	GSM609733	stem cell	UHN
S778	committed	-0.524608	GSM609733	stem cell	UHN
S779	committed	-0.408455	GSM609733	stem cell	UHN
S780	committed	-0.715701	GSM609733	stem cell	UHN
S781	committed	-0.732224	GSM609733	stem cell	UHN
S782	committed	-0.762736	GSM609733	stem cell	UHN
S783	committed	-0.643899	GSM609733	stem cell	UHN
S784	committed	0.27848	GSM609733	stem cell	UHN
S785	committed	-1.22062	GSM609733	stem cell	UHN
S786	committed	-0.912276	GSM609733	stem cell	UHN
S787	committed	-0.461767	GSM609733	stem cell	UHN
S788	committed	-0.552928	GSM609733	stem cell	UHN
S789	committed	-0.462977	GSM609733	stem cell	UHN
S790	committed	-0.352156	GSM609733	stem cell	UHN
S791	committed	-0.532472	GSM609733	stem cell	UHN
S792	committed	0.279047	GSM609733	stem cell	UHN
S793	committed	-0.819074	GSM609733	stem cell	UHN
S794	committed	-0.637433	GSM609733	stem cell	UHN
S795	committed	-1.18878	GSM609733	stem cell	UHN
S796	committed	-0.533947	GSM609733	stem cell	UHN
S797	committed	-1.2157	GSM609733	stem cell	UHN
S798	committed	-0.228441	GSM609733	stem cell	UHN
S799	committed	-1.21014	GSM609733	stem cell	UHN
S800	committed	0.923058	GSM609734	stem cell	UHN
S801	committed	0.581453	GSM609734	stem cell	UHN
S802	committed	0.0164465	GSM609734	stem cell	UHN
S803	committed	-0.0527418	GSM609734	stem cell	UHN
S804	committed	0.786755	GSM609734	stem cell	UHN
S805	committed	-0.186971	GSM609734	stem cell	UHN
S806	committed	0.193282	GSM609734	stem cell	UHN
S807	committed	0.261905	GSM609734	stem cell	UHN
S808	committed	-0.196397	GSM609734	stem cell	UHN
S809	committed	-0.273503	GSM609734	stem cell	UHN
S810	committed	-1.48439	GSM609734	stem cell	UHN
S811	committed	-0.48333	GSM609734	stem cell	UHN
S812	committed	-0.250315	GSM609734	stem cell	UHN
S813	committed	-1.60184	GSM609734	stem cell	UHN
S814	committed	0.630657	GSM609734	stem cell	UHN
S815	committed	-0.00372559	GSM609734	stem cell	UHN
S816	committed	-0.0291763	GSM609734	stem cell	UHN
S817	committed	0.717001	GSM609734	stem cell	UHN
S818	committed	0.132954	GSM609734	stem cell	UHN
S819	committed	-0.0587746	GSM609734	stem cell	UHN
S820	committed	-0.683731	GSM609734	stem cell	UHN
S821	committed	-1.54981	GSM609734	stem cell	UHN
S822	committed	0.0643315	GSM609734	stem cell	UHN
S823	committed	-0.642256	GSM609734	stem cell	UHN
S824	committed	0.0369956	GSM609734	stem cell	UHN
S825	committed	0.284716	GSM609734	stem cell	UHN
S826	committed	-0.310077	GSM609734	stem cell	UHN
S827	committed	-0.567412	GSM609734	stem cell	UHN
S828	committed	-0.649986	GSM609734	stem cell	UHN
S829	committed	-0.432806	GSM609734	stem cell	UHN
S830	committed	-0.810985	GSM609734	stem cell	UHN
S831	committed	0.565051	GSM609734	stem cell	UHN
S832	committed	-0.612469	GSM609734	stem cell	UHN
S833	committed	-0.306495	GSM609734	stem cell	UHN
S834	committed	0.609543	GSM609734	stem cell	UHN
S835	committed	-0.744436	GSM609734	stem cell	UHN
S836	committed	-0.565527	GSM609734	stem cell	UHN
S837	committed	-0.838698	GSM609734	stem cell	UHN
S838	committed	-0.769133	GSM609734	stem cell	UHN
S839	committed	-0.0719713	GSM609734	stem cell	UHN
S840	committed	-0.227881	GSM609734	stem cell	UHN
S841	committed	-1.08566	GSM609734	stem cell	UHN
S842	committed	0.0221022	GSM609734	stem cell	UHN
S843	committed	-0.339864	GSM609734	stem cell	UHN
S844	committed	0.250593	GSM609734	stem cell	UHN
S845	committed	-0.327044	GSM609734	stem cell	UHN
S846	committed	-0.0227665	GSM609734	stem cell	UHN
S847	committed	-0.770075	GSM609734	stem cell	UHN
S848	committed	0.0592414	GSM609734	stem cell	UHN
S849	committed	-0.472208	GSM609734	stem cell	UHN
S850	committed	-0.743305	GSM609734	stem cell	UHN
S851	committed	-0.0768151	GSM609735	stem cell	UHN
S852	committed	-0.634606	GSM609735	stem cell	UHN
S853	committed	0.391521	GSM609735	stem cell	UHN
S854	committed	0.363972	GSM609735	stem cell	UHN
S855	committed	0.470523	GSM609735	stem cell	UHN
S856	committed	0.423122	GSM609735	stem cell	UHN
S857	committed	0.630956	GSM609735	stem cell	UHN
S858	committed	-0.498602	GSM609735	stem cell	UHN
S859	committed	0.301986	GSM609735	stem cell	UHN
S860	committed	-1.48948	GSM609735	stem cell	UHN
S861	committed	0.141553	GSM609735	stem cell	UHN
S862	committed	-0.979457	GSM609735	stem cell	UHN
S863	committed	0.174774	GSM609735	stem cell	UHN
S864	committed	0.373695	GSM609735	stem cell	UHN
S865	committed	-0.661466	GSM609735	stem cell	UHN
S866	committed	-0.945912	GSM609735	stem cell	UHN
S867	committed	-0.117734	GSM609735	stem cell	UHN
S868	committed	0.0710593	GSM609735	stem cell	UHN
S869	committed	-1.23461	GSM609735	stem cell	UHN
S870	committed	-0.193494	GSM609735	stem cell	UHN
S871	committed	-0.781143	GSM609735	stem cell	UHN
S872	committed	-0.00510615	GSM609735	stem cell	UHN
S873	committed	-0.735849	GSM609735	stem cell	UHN
S874	committed	-0.452173	GSM609735	stem cell	UHN
S875	committed	-0.930192	GSM609735	stem cell	UHN
S876	committed	-1.10221	GSM609735	stem cell	UHN
S877	committed	-0.515658	GSM609735	stem cell	UHN
S878	committed	-0.667138	GSM609735	stem cell	UHN
S879	committed	-0.583194	GSM609735	stem cell	UHN
S880	committed	-0.613782	GSM609735	stem cell	UHN
S881	committed	-0.475995	GSM609735	stem cell	UHN
S882	committed	-0.632944	GSM609735	stem cell	UHN
S883	committed	-0.631405	GSM609735	stem cell	UHN
S884	committed	-0.865533	GSM609735	stem cell	UHN
S885	committed	-1.05813	GSM609735	stem cell	UHN
S886	committed	-1.00498	GSM609735	stem cell	UHN
S887	committed	-0.0800562	GSM609735	stem cell	UHN
S888	committed	-0.683262	GSM609735	stem cell	UHN
S889	committed	-0.626543	GSM609735	stem cell	UHN
S890	committed	-0.383503	GSM609735	stem cell	UHN
S891	committed	-0.574848	GSM609735	stem cell	UHN
S892	committed	-0.136775	GSM609735	stem cell	UHN
S893	committed	-0.337317	GSM609735	stem cell	UHN
S894	committed	-0.197951	GSM609735	stem cell	UHN
S895	committed	0.418665	GSM609735	stem cell	UHN
S896	committed	-0.965642	GSM609735	stem cell	UHN
S897	committed	-0.584855	GSM609735	stem cell	UHN
S898	committed	-0.577887	GSM609735	stem cell	UHN
S899	committed	-0.526151	GSM609735	stem cell	UHN
S900	committed	-0.281814	GSM609735	stem cell	UHN
S901	committed	-0.190253	GSM609735	stem cell	UHN
S902	committed	-1.38816	GSM609735	stem cell	UHN
S903	committed	-0.7855	GSM609736	stem cell	UHN
S904	committed	-0.706522	GSM609736	stem cell	UHN
S905	committed	0.0554928	GSM609736	stem cell	UHN
S906	committed	0.429131	GSM609736	stem cell	UHN
S907	committed	0.406652	GSM609736	stem cell	UHN
S908	committed	-1.03869	GSM609736	stem cell	UHN
S909	committed	-0.0772986	GSM609736	stem cell	UHN
S910	committed	-0.557336	GSM609736	stem cell	UHN
S911	committed	-0.0769273	GSM609736	stem cell	UHN
S912	committed	-0.846312	GSM609736	stem cell	UHN
S913	committed	-0.155048	GSM609736	stem cell	UHN
S914	committed	-1.16688	GSM609736	stem cell	UHN
S915	committed	0.482659	GSM609736	stem cell	UHN
S916	committed	-0.923148	GSM609736	stem cell	UHN
S917	committed	-0.712121	GSM609736	stem cell	UHN
S918	committed	-0.351965	GSM609736	stem cell	UHN
S919	committed	0.44167	GSM609736	stem cell	UHN
S920	committed	0.388914	GSM609736	stem cell	UHN
S921	committed	-0.360534	GSM609736	stem cell	UHN
S922	committed	0.190426	GSM609736	stem cell	UHN
S923	committed	-0.719633	GSM609736	stem cell	UHN
S924	committed	-0.0371099	GSM609736	stem cell	UHN
S925	committed	-0.628887	GSM609736	stem cell	UHN
S926	committed	-0.840913	GSM609736	stem cell	UHN
S927	committed	-0.787214	GSM609736	stem cell	UHN
S928	committed	-0.651852	GSM609736	stem cell	UHN
S929	committed	-0.379271	GSM609736	stem cell	UHN
S930	committed	0.0342701	GSM609736	stem cell	UHN
S931	committed	-0.499923	GSM609736	stem cell	UHN
S932	committed	-0.194609	GSM609736	stem cell	UHN
S933	committed	-0.413576	GSM609736	stem cell	UHN
S934	committed	-0.905067	GSM609736	stem cell	UHN
S935	committed	-0.102349	GSM609736	stem cell	UHN
S936	committed	-0.767648	GSM609736	stem cell	UHN
S937	committed	-0.969249	GSM609736	stem cell	UHN
S938	committed	-0.477758	GSM609736	stem cell	UHN
S939	committed	-0.281384	GSM609736	stem cell	UHN
S940	committed	-0.597724	GSM609736	stem cell	UHN
S941	committed	-0.57376	GSM609736	stem cell	UHN
S942	committed	-0.11983	GSM609736	stem cell	UHN
S943	committed	-0.592297	GSM609736	stem cell	UHN
S944	committed	0.554382	GSM609736	stem cell	UHN
S945	committed	-0.495924	GSM609736	stem cell	UHN
S946	committed	-0.628601	GSM609736	stem cell	UHN
S947	committed	-0.365332	GSM609736	stem cell	UHN
S948	committed	-0.812036	GSM609736	stem cell	UHN
S949	committed	-0.935287	GSM609736	stem cell	UHN
S950	committed	-0.489498	GSM609736	stem cell	UHN
S951	committed	0.0829137	GSM609736	stem cell	UHN
S952	committed	-0.476758	GSM609736	stem cell	UHN
S953	committed	-0.625031	GSM609736	stem cell	UHN
S954	committed	-0.583528	GSM609736	stem cell	UHN
S955	committed	-0.175336	GSM609737	stem cell	UHN
S956	committed	-1.0014	GSM609737	stem cell	UHN
S957	committed	0.426337	GSM609737	stem cell	UHN
S958	committed	0.0384845	GSM609737	stem cell	UHN
S959	committed	0.169676	GSM609737	stem cell	UHN
S960	committed	0.662831	GSM609737	stem cell	UHN
S961	committed	0.184174	GSM609737	stem cell	UHN
S962	committed	-0.791179	GSM609737	stem cell	UHN
S963	committed	0.117897	GSM609737	stem cell	UHN
S964	committed	-1.44109	GSM609737	stem cell	UHN
S965	committed	0.199926	GSM609737	stem cell	UHN
S966	committed	-0.549889	GSM609737	stem cell	UHN
S967	committed	0.238461	GSM609737	stem cell	UHN
S968	committed	0.0460606	GSM609737	stem cell	UHN
S969	committed	-0.783876	GSM609737	stem cell	UHN
S970	committed	-1.08539	GSM609737	stem cell	UHN
S971	committed	0.758704	GSM609737	stem cell	UHN
S972	committed	0.281683	GSM609737	stem cell	UHN
S973	committed	-1.27349	GSM609737	stem cell	UHN
S974	committed	-0.0742303	GSM609737	stem cell	UHN
S975	committed	-0.75101	GSM609737	stem cell	UHN
S976	committed	0.607182	GSM609737	stem cell	UHN
S977	committed	-0.670779	GSM609737	stem cell	UHN
S978	committed	-0.653447	GSM609737	stem cell	UHN
S979	committed	-0.91256	GSM609737	stem cell	UHN
S980	committed	-1.01116	GSM609737	stem cell	UHN
S981	committed	-0.450637	GSM609737	stem cell	UHN
S982	committed	-0.53381	GSM609737	stem cell	UHN
S983	committed	-0.423548	GSM609737	stem cell	UHN
S984	committed	-0.212235	GSM609737	stem cell	UHN
S985	committed	-0.380653	GSM609737	stem cell	UHN
S986	committed	-0.580357	GSM609737	stem cell	UHN
S987	committed	-0.582264	GSM609737	stem cell	UHN
S988	committed	-0.715745	GSM609737	stem cell	UHN
S989	committed	-1.28297	GSM609737	stem cell	UHN
S990	committed	-1.13107	GSM609737	stem cell	UHN
S991	committed	-0.46012	GSM609737	stem cell	UHN
S992	committed	-0.583136	GSM609737	stem cell	UHN
S993	committed	-0.456905	GSM609737	stem cell	UHN
S994	committed	-0.0231598	GSM609737	stem cell	UHN
S995	committed	-0.158276	GSM609737	stem cell	UHN
S996	committed	0.498282	GSM609737	stem cell	UHN
S997	committed	-0.0206526	GSM609737	stem cell	UHN
S998	committed	-0.307072	GSM609737	stem cell	UHN
S999	committed	0.0762015	GSM609737	stem cell	UHN
S1000	committed	-0.883019	GSM609737	stem cell	UHN
S1001	committed	-1.13308	GSM609737	stem cell	UHN
S1002	committed	-0.494022	GSM609737	stem cell	UHN
S1003	committed	-0.316284	GSM609737	stem cell	UHN
S1004	committed	-0.0725406	GSM609737	stem cell	UHN
S1005	committed	0.406933	GSM609737	stem cell	UHN
S1006	committed	-1.39394	GSM609737	stem cell	UHN
S1007	committed	-0.117471	GSM609738	stem cell	UHN
S1008	committed	-0.469167	GSM609738	stem cell	UHN
S1009	committed	0.607642	GSM609738	stem cell	UHN
S1010	committed	-0.136377	GSM609738	stem cell	UHN
S1011	committed	0.0893883	GSM609738	stem cell	UHN
S1012	committed	0.467	GSM609738	stem cell	UHN
S1013	committed	0.473871	GSM609738	stem cell	UHN
S1014	committed	-1.78774	GSM609738	stem cell	UHN
S1015	committed	0.0121966	GSM609738	stem cell	UHN
S1016	committed	-1.06268	GSM609738	stem cell	UHN
S1017	committed	-0.107418	GSM609738	stem cell	UHN
S1018	committed	-0.836589	GSM609738	stem cell	UHN
S1019	committed	-0.244279	GSM609738	stem cell	UHN
S1020	committed	0.0107672	GSM609738	stem cell	UHN
S1021	committed	-0.630468	GSM609738	stem cell	UHN
S1022	committed	-0.754832	GSM609738	stem cell	UHN
S1023	committed	-0.110646	GSM609738	stem cell	UHN
S1024	committed	-0.0318865	GSM609738	stem cell	UHN
S1025	committed	-0.955788	GSM609738	stem cell	UHN
S1026	committed	-0.317044	GSM609738	stem cell	UHN
S1027	committed	-0.613083	GSM609738	stem cell	UHN
S1028	committed	0.449478	GSM609738	stem cell	UHN
S1029	committed	-0.548665	GSM609738	stem cell	UHN
S1030	committed	-0.401936	GSM609738	stem cell	UHN
S1031	committed	-0.930842	GSM609738	stem cell	UHN
S1032	committed	-1.47303	GSM609738	stem cell	UHN
S1033	committed	-0.499694	GSM609738	stem cell	UHN
S1034	committed	-0.714115	GSM609738	stem cell	UHN
S1035	committed	-0.828703	GSM609738	stem cell	UHN
S1036	committed	-0.510438	GSM609738	stem cell	UHN
S1037	committed	-0.378649	GSM609738	stem cell	UHN
S1038	committed	-0.679393	GSM609738	stem cell	UHN
S1039	committed	-0.641996	GSM609738	stem cell	UHN
S1040	committed	-0.84535	GSM609738	stem cell	UHN
S1041	committed	-0.988159	GSM609738	stem cell	UHN
S1042	committed	-0.809152	GSM609738	stem cell	UHN
S1043	committed	-0.20702	GSM609738	stem cell	UHN
S1044	committed	-0.582234	GSM609738	stem cell	UHN
S1045	committed	-0.456348	GSM609738	stem cell	UHN
S1046	committed	-0.394005	GSM609738	stem cell	UHN
S1047	committed	-0.649512	GSM609738	stem cell	UHN
S1048	committed	-0.168286	GSM609738	stem cell	UHN
S1049	committed	-0.071589	GSM609738	stem cell	UHN
S1050	committed	-1.81158	GSM609738	stem cell	UHN
S1051	committed	0.321793	GSM609738	stem cell	UHN
S1052	committed	-0.892108	GSM609738	stem cell	UHN
S1053	committed	-0.77798	GSM609738	stem cell	UHN
S1054	committed	-0.354671	GSM609738	stem cell	UHN
S1055	committed	-0.389486	GSM609738	stem cell	UHN
S1056	committed	-0.610455	GSM609738	stem cell	UHN
S1057	committed	0.0117816	GSM609738	stem cell	UHN
S1058	committed	-1.24957	GSM609738	stem cell	UHN
S1059	committed	-0.430751	GSM609739	stem cell	UHN
S1060	committed	-0.458731	GSM609739	stem cell	UHN
S1061	committed	0.944814	GSM609739	stem cell	UHN
S1062	committed	0.148188	GSM609739	stem cell	UHN
S1063	committed	0.932501	GSM609739	stem cell	UHN
S1064	committed	0.258078	GSM609739	stem cell	UHN
S1065	committed	0.226373	GSM609739	stem cell	UHN
S1066	committed	0.0715421	GSM609739	stem cell	UHN
S1067	committed	-0.940708	GSM609739	stem cell	UHN
S1068	committed	0.461852	GSM609739	stem cell	UHN
S1069	committed	-0.937876	GSM609739	stem cell	UHN
S1070	committed	0.456927	GSM609739	stem cell	UHN
S1071	committed	-0.535808	GSM609739	stem cell	UHN
S1072	committed	-0.654194	GSM609739	stem cell	UHN
S1073	committed	-0.68476	GSM609739	stem cell	UHN
S1074	committed	0.835231	GSM609739	stem cell	UHN
S1075	committed	0.144802	GSM609739	stem cell	UHN
S1076	committed	-0.873173	GSM609739	stem cell	UHN
S1077	committed	-0.120196	GSM609739	stem cell	UHN
S1078	committed	-0.672447	GSM609739	stem cell	UHN
S1079	committed	-0.284846	GSM609739	stem cell	UHN
S1080	committed	-0.871665	GSM609739	stem cell	UHN
S1081	committed	-0.905833	GSM609739	stem cell	UHN
S1082	committed	-0.971151	GSM609739	stem cell	UHN
S1083	committed	-1.09951	GSM609739	stem cell	UHN
S1084	committed	-0.505334	GSM609739	stem cell	UHN
S1085	committed	-1.20232	GSM609739	stem cell	UHN
S1086	committed	-0.817859	GSM609739	stem cell	UHN
S1087	committed	-0.702675	GSM609739	stem cell	UHN
S1088	committed	-0.876467	GSM609739	stem cell	UHN
S1089	committed	-1.03955	GSM609739	stem cell	UHN
S1090	committed	-0.415698	GSM609739	stem cell	UHN
S1091	committed	-0.655887	GSM609739	stem cell	UHN
S1092	committed	-1.07258	GSM609739	stem cell	UHN
S1093	committed	-0.617225	GSM609739	stem cell	UHN
S1094	committed	-0.421424	GSM609739	stem cell	UHN
S1095	committed	-0.480709	GSM609739	stem cell	UHN
S1096	committed	-1.00132	GSM609739	stem cell	UHN
S1097	committed	-0.611715	GSM609739	stem cell	UHN
S1098	committed	-0.218543	GSM609739	stem cell	UHN
S1099	committed	-0.721667	GSM609739	stem cell	UHN
S1100	committed	-0.642497	GSM609739	stem cell	UHN
S1101	committed	0.0238308	GSM609739	stem cell	UHN
S1102	committed	0.414448	GSM609739	stem cell	UHN
S1103	committed	-0.838729	GSM609739	stem cell	UHN
S1104	committed	-1.04013	GSM609739	stem cell	UHN
S1105	committed	-0.413113	GSM609739	stem cell	UHN
S1106	committed	-0.233964	GSM609739	stem cell	UHN
S1107	committed	0.128796	GSM609739	stem cell	UHN
S1108	committed	0.586825	GSM609739	stem cell	UHN
S1109	committed	-1.04924	GSM609739	stem cell	UHN
S1110	committed	-0.825959	GSM609740	stem cell	UHN
S1111	committed	-0.323457	GSM609740	stem cell	UHN
S1112	committed	-0.742656	GSM609740	stem cell	UHN
S1113	committed	0.0367631	GSM609740	stem cell	UHN
S1114	committed	0.713338	GSM609740	stem cell	UHN
S1115	committed	0.3125	GSM609740	stem cell	UHN
S1116	committed	0.0955354	GSM609740	stem cell	UHN
S1117	committed	-0.237645	GSM609740	stem cell	UHN
S1118	committed	-0.918855	GSM609740	stem cell	UHN
S1119	committed	0.75496	GSM609740	stem cell	UHN
S1120	committed	0.0424898	GSM609740	stem cell	UHN
S1121	committed	-0.429253	GSM609740	stem cell	UHN
S1122	committed	-0.587504	GSM609740	stem cell	UHN
S1123	committed	-0.133502	GSM609740	stem cell	UHN
S1124	committed	-0.534665	GSM609740	stem cell	UHN
S1125	committed	0.144744	GSM609740	stem cell	UHN
S1126	committed	-0.0720144	GSM609740	stem cell	UHN
S1127	committed	-0.852201	GSM609740	stem cell	UHN
S1128	committed	-0.299901	GSM609740	stem cell	UHN
S1129	committed	-0.493546	GSM609740	stem cell	UHN
S1130	committed	-0.553587	GSM609740	stem cell	UHN
S1131	committed	-0.730081	GSM609740	stem cell	UHN
S1132	committed	-1.07067	GSM609740	stem cell	UHN
S1133	committed	-0.378156	GSM609740	stem cell	UHN
S1134	committed	-0.872333	GSM609740	stem cell	UHN
S1135	committed	-0.572302	GSM609740	stem cell	UHN
S1136	committed	-1.01084	GSM609740	stem cell	UHN
S1137	committed	-1.07843	GSM609740	stem cell	UHN
S1138	committed	-0.987989	GSM609740	stem cell	UHN
S1139	committed	-0.971576	GSM609740	stem cell	UHN
S1140	committed	-0.941998	GSM609740	stem cell	UHN
S1141	committed	-0.570265	GSM609740	stem cell	UHN
S1142	committed	-0.450979	GSM609740	stem cell	UHN
S1143	committed	-0.774183	GSM609740	stem cell	UHN
S1144	committed	-0.0949802	GSM609740	stem cell	UHN
S1145	committed	-0.107939	GSM609740	stem cell	UHN
S1146	committed	-0.126802	GSM609740	stem cell	UHN
S1147	committed	-1.35695	GSM609740	stem cell	UHN
S1148	committed	-1.05414	GSM609740	stem cell	UHN
S1149	committed	0.0731895	GSM609740	stem cell	UHN
S1150	committed	-0.80934	GSM609740	stem cell	UHN
S1151	committed	0.238673	GSM609740	stem cell	UHN
S1152	committed	0.857981	GSM609740	stem cell	UHN
S1153	committed	-0.785813	GSM609740	stem cell	UHN
S1154	committed	-1.03752	GSM609740	stem cell	UHN
S1155	committed	0.0509027	GSM609740	stem cell	UHN
S1156	committed	-0.354865	GSM609740	stem cell	UHN
S1157	committed	0.00576815	GSM609740	stem cell	UHN
S1158	committed	-0.576966	GSM609740	stem cell	UHN
S1	primitive	0.86454	GSM609727	stem cell	TCGA
S2	primitive	0.55463	GSM609727	stem cell	TCGA
S3	primitive	-1.03943	GSM609727	stem cell	TCGA
S4	primitive	-0.0200649	GSM609727	stem cell	TCGA
S5	primitive	0.18091	GSM609727	stem cell	TCGA
S6	primitive	0.156526	GSM609727	stem cell	TCGA
S7	primitive	0.550783	GSM609727	stem cell	TCGA
S8	primitive	-0.0120973	GSM609727	stem cell	TCGA
S9	primitive	-0.298105	GSM609727	stem cell	TCGA
S10	primitive	-1.18999	GSM609727	stem cell	TCGA
S11	primitive	0.941606	GSM609727	stem cell	TCGA
S12	primitive	-0.224337	GSM609727	stem cell	TCGA
S13	primitive	-0.190131	GSM609727	stem cell	TCGA
S14	primitive	-0.256688	GSM609727	stem cell	TCGA
S15	primitive	-0.0678015	GSM609727	stem cell	TCGA
S16	primitive	-0.13999	GSM609727	stem cell	TCGA
S17	primitive	-0.194321	GSM609727	stem cell	TCGA
S18	primitive	-0.0580481	GSM609727	stem cell	TCGA
S19	primitive	-0.438224	GSM609727	stem cell	TCGA
S20	primitive	0.684995	GSM609727	stem cell	TCGA
S21	primitive	-0.0733651	GSM609727	stem cell	TCGA
S22	primitive	1.43204	GSM609728	stem cell	TCGA
S23	primitive	1.02406	GSM609728	stem cell	TCGA
S24	primitive	0.400093	GSM609728	stem cell	TCGA
S25	primitive	0.322413	GSM609728	stem cell	TCGA
S26	primitive	1.27579	GSM609728	stem cell	TCGA
S27	primitive	0.622397	GSM609728	stem cell	TCGA
S28	primitive	0.165663	GSM609728	stem cell	TCGA
S29	primitive	0.345022	GSM609728	stem cell	TCGA
S30	primitive	0.138507	GSM609728	stem cell	TCGA
S31	primitive	-0.139247	GSM609728	stem cell	TCGA
S32	primitive	-1.11594	GSM609728	stem cell	TCGA
S33	primitive	0.142423	GSM609728	stem cell	TCGA
S34	primitive	0.619745	GSM609728	stem cell	TCGA
S35	primitive	1.11071	GSM609728	stem cell	TCGA
S36	primitive	0.727107	GSM609728	stem cell	TCGA
S37	primitive	0.330623	GSM609728	stem cell	TCGA
S38	primitive	1.30143	GSM609728	stem cell	TCGA
S39	primitive	-0.272629	GSM609728	stem cell	TCGA
S40	primitive	0.509224	GSM609728	stem cell	TCGA
S41	primitive	1.17791	GSM609729	stem cell	TCGA
S42	primitive	0.360816	GSM609729	stem cell	TCGA
S43	primitive	0.619997	GSM609729	stem cell	TCGA
S44	primitive	0.953162	GSM609729	stem cell	TCGA
S45	primitive	1.52054	GSM609729	stem cell	TCGA
S46	primitive	0.50708	GSM609729	stem cell	TCGA
S47	primitive	1.08252	GSM609729	stem cell	TCGA
S48	primitive	0.338791	GSM609729	stem cell	TCGA
S49	primitive	0.579669	GSM609729	stem cell	TCGA
S50	primitive	0.791388	GSM609729	stem cell	TCGA
S51	primitive	0.243712	GSM609729	stem cell	TCGA
S52	primitive	1.30742	GSM609729	stem cell	TCGA
S53	primitive	0.217189	GSM609729	stem cell	TCGA
S54	primitive	1.13572	GSM609729	stem cell	TCGA
S55	primitive	1.19001	GSM609729	stem cell	TCGA
S56	primitive	-1.6432	GSM609729	stem cell	TCGA
S57	primitive	1.21824	GSM609729	stem cell	TCGA
S58	primitive	0.150494	GSM609729	stem cell	TCGA
S59	primitive	1.00062	GSM609729	stem cell	TCGA
S60	primitive	0.569588	GSM609729	stem cell	TCGA
S61	primitive	0.905865	GSM609730	stem cell	TCGA
S62	primitive	0.331605	GSM609730	stem cell	TCGA
S63	primitive	-1.04133	GSM609730	stem cell	TCGA
S64	primitive	-1.29193	GSM609730	stem cell	TCGA
S65	primitive	-0.151608	GSM609730	stem cell	TCGA
S66	primitive	-0.700924	GSM609730	stem cell	TCGA
S67	primitive	-1.40997	GSM609730	stem cell	TCGA
S68	primitive	0.370716	GSM609730	stem cell	TCGA
S69	primitive	-0.887574	GSM609730	stem cell	TCGA
S70	primitive	-0.435487	GSM609730	stem cell	TCGA
S71	primitive	0.0271989	GSM609730	stem cell	TCGA
S72	primitive	0.093196	GSM609730	stem cell	TCGA
S73	primitive	-0.274452	GSM609730	stem cell	TCGA
S74	primitive	1.34071	GSM609730	stem cell	TCGA
S75	primitive	0.362555	GSM609730	stem cell	TCGA
S76	primitive	0.0789579	GSM609730	stem cell	TCGA
S77	primitive	-0.0148795	GSM609730	stem cell	TCGA
S78	primitive	0.0662036	GSM609730	stem cell	TCGA
S79	primitive	-0.866376	GSM609730	stem cell	TCGA
S80	primitive	0.061328	GSM609730	stem cell	TCGA
S81	primitive	-1.29843	GSM609730	stem cell	TCGA
S82	primitive	0.96741	GSM609731	stem cell	TCGA
S83	primitive	0.357387	GSM609731	stem cell	TCGA
S84	primitive	-0.578609	GSM609731	stem cell	TCGA
S85	primitive	-0.767392	GSM609731	stem cell	TCGA
S86	primitive	-0.0352132	GSM609731	stem cell	TCGA
S87	primitive	-0.168546	GSM609731	stem cell	TCGA
S88	primitive	-0.426064	GSM609731	stem cell	TCGA
S89	primitive	0.235709	GSM609731	stem cell	TCGA
S90	primitive	-0.728291	GSM609731	stem cell	TCGA
S91	primitive	-1.42228	GSM609731	stem cell	TCGA
S92	primitive	-0.0367646	GSM609731	stem cell	TCGA
S93	primitive	0.0728216	GSM609731	stem cell	TCGA
S94	primitive	-0.203908	GSM609731	stem cell	TCGA
S95	primitive	0.91395	GSM609731	stem cell	TCGA
S96	primitive	0.246886	GSM609731	stem cell	TCGA
S97	primitive	-0.01616	GSM609731	stem cell	TCGA
S98	primitive	0.97286	GSM609731	stem cell	TCGA
S99	primitive	0.0535694	GSM609731	stem cell	TCGA
S100	primitive	-0.970733	GSM609731	stem cell	TCGA
S101	primitive	0.356473	GSM609731	stem cell	TCGA
S102	primitive	-0.588713	GSM609731	stem cell	TCGA
S103	primitive	0.816075	GSM609732	stem cell	TCGA
S104	primitive	0.447287	GSM609732	stem cell	TCGA
S105	primitive	-1.02018	GSM609732	stem cell	TCGA
S106	primitive	-0.227407	GSM609732	stem cell	TCGA
S107	primitive	-0.00805859	GSM609732	stem cell	TCGA
S108	primitive	0.229976	GSM609732	stem cell	TCGA
S109	primitive	0.582623	GSM609732	stem cell	TCGA
S110	primitive	-0.101745	GSM609732	stem cell	TCGA
S111	primitive	-0.3187	GSM609732	stem cell	TCGA
S112	primitive	-1.05684	GSM609732	stem cell	TCGA
S113	primitive	0.664497	GSM609732	stem cell	TCGA
S114	primitive	-0.166714	GSM609732	stem cell	TCGA
S115	primitive	-0.053527	GSM609732	stem cell	TCGA
S116	primitive	-0.0708895	GSM609732	stem cell	TCGA
S117	primitive	-0.272519	GSM609732	stem cell	TCGA
S118	primitive	-0.0463478	GSM609732	stem cell	TCGA
S119	primitive	-0.121857	GSM609732	stem cell	TCGA
S120	primitive	-0.0525596	GSM609732	stem cell	TCGA
S121	primitive	-0.694718	GSM609732	stem cell	TCGA
S122	primitive	-1.66386	GSM609732	stem cell	TCGA
S123	primitive	0.438224	GSM609732	stem cell	TCGA
S124	primitive	-0.0872846	GSM609732	stem cell	TCGA
S125	primitive	1.48982	GSM609733	stem cell	TCGA
S126	primitive	1.28482	GSM609733	stem cell	TCGA
S127	primitive	0.568042	GSM609733	stem cell	TCGA
S128	primitive	0.577309	GSM609733	stem cell	TCGA
S129	primitive	1.31544	GSM609733	stem cell	TCGA
S130	primitive	1.91994	GSM609733	stem cell	TCGA
S131	primitive	0.832535	GSM609733	stem cell	TCGA
S132	primitive	0.817633	GSM609733	stem cell	TCGA
S133	primitive	0.35001	GSM609733	stem cell	TCGA
S134	primitive	0.656707	GSM609733	stem cell	TCGA
S135	primitive	0.381569	GSM609733	stem cell	TCGA
S136	primitive	0.598849	GSM609733	stem cell	TCGA
S137	primitive	1.06484	GSM609733	stem cell	TCGA
S138	primitive	-1.24083	GSM609733	stem cell	TCGA
S139	primitive	0.552701	GSM609733	stem cell	TCGA
S140	primitive	-1.57013	GSM609733	stem cell	TCGA
S141	primitive	0.223712	GSM609733	stem cell	TCGA
S142	primitive	0.17556	GSM609733	stem cell	TCGA
S143	primitive	1.60053	GSM609733	stem cell	TCGA
S144	primitive	0.0258429	GSM609733	stem cell	TCGA
S145	primitive	1.84788	GSM609734	stem cell	TCGA
S146	primitive	1.1169	GSM609734	stem cell	TCGA
S147	primitive	0.352943	GSM609734	stem cell	TCGA
S148	primitive	0.677444	GSM609734	stem cell	TCGA
S149	primitive	1.11707	GSM609734	stem cell	TCGA
S150	primitive	1.60626	GSM609734	stem cell	TCGA
S151	primitive	0.738031	GSM609734	stem cell	TCGA
S152	primitive	0.531896	GSM609734	stem cell	TCGA
S153	primitive	0.0169904	GSM609734	stem cell	TCGA
S154	primitive	0.829646	GSM609734	stem cell	TCGA
S155	primitive	0.207093	GSM609734	stem cell	TCGA
S156	primitive	0.484187	GSM609734	stem cell	TCGA
S157	primitive	0.869491	GSM609734	stem cell	TCGA
S158	primitive	0.102815	GSM609734	stem cell	TCGA
S159	primitive	1.65276	GSM609734	stem cell	TCGA
S160	primitive	0.480081	GSM609734	stem cell	TCGA
S161	primitive	-1.58101	GSM609734	stem cell	TCGA
S162	primitive	0.345035	GSM609734	stem cell	TCGA
S163	primitive	0.1994	GSM609734	stem cell	TCGA
S164	primitive	1.56426	GSM609734	stem cell	TCGA
S165	primitive	0.624894	GSM609734	stem cell	TCGA
S166	primitive	0.706776	GSM609735	stem cell	TCGA
S167	primitive	0.246711	GSM609735	stem cell	TCGA
S168	primitive	-0.329223	GSM609735	stem cell	TCGA
S169	primitive	-0.459586	GSM609735	stem cell	TCGA
S170	primitive	-0.0134328	GSM609735	stem cell	TCGA
S171	primitive	-0.553556	GSM609735	stem cell	TCGA
S172	primitive	-0.491897	GSM609735	stem cell	TCGA
S173	primitive	0.138202	GSM609735	stem cell	TCGA
S174	primitive	-0.364495	GSM609735	stem cell	TCGA
S175	primitive	-1.19837	GSM609735	stem cell	TCGA
S176	primitive	-1.41288	GSM609735	stem cell	TCGA
S177	primitive	-0.190557	GSM609735	stem cell	TCGA
S178	primitive	-0.152009	GSM609735	stem cell	TCGA
S179	primitive	-0.378272	GSM609735	stem cell	TCGA
S180	primitive	0.56111	GSM609735	stem cell	TCGA
S181	primitive	-0.0757202	GSM609735	stem cell	TCGA
S182	primitive	-0.166279	GSM609735	stem cell	TCGA
S183	primitive	-0.135136	GSM609735	stem cell	TCGA
S184	primitive	-0.675752	GSM609735	stem cell	TCGA
S185	primitive	-1.49173	GSM609735	stem cell	TCGA
S186	primitive	0.218933	GSM609735	stem cell	TCGA
S187	primitive	-0.099953	GSM609735	stem cell	TCGA
S188	primitive	0.557796	GSM609736	stem cell	TCGA
S189	primitive	-0.074282	GSM609736	stem cell	TCGA
S190	primitive	-1.07061	GSM609736	stem cell	TCGA
S191	primitive	-0.118567	GSM609736	stem cell	TCGA
S192	primitive	-0.0163213	GSM609736	stem cell	TCGA
S193	primitive	-0.0441387	GSM609736	stem cell	TCGA
S194	primitive	0.149095	GSM609736	stem cell	TCGA
S195	primitive	-0.158925	GSM609736	stem cell	TCGA
S196	primitive	-0.0547447	GSM609736	stem cell	TCGA
S197	primitive	-0.0844228	GSM609736	stem cell	TCGA
S198	primitive	0.179796	GSM609736	stem cell	TCGA
S199	primitive	-0.129824	GSM609736	stem cell	TCGA
S200	primitive	-1.07698	GSM609736	stem cell	TCGA
S201	primitive	0.0241488	GSM609736	stem cell	TCGA
S202	primitive	0.468669	GSM609736	stem cell	TCGA
S203	primitive	0.198682	GSM609736	stem cell	TCGA
S204	primitive	-0.286448	GSM609736	stem cell	TCGA
S205	primitive	-0.925234	GSM609736	stem cell	TCGA
S206	primitive	0.638551	GSM609736	stem cell	TCGA
S207	primitive	-0.0299044	GSM609736	stem cell	TCGA
S208	primitive	-1.04681	GSM609736	stem cell	TCGA
S209	primitive	0.190681	GSM609736	stem cell	TCGA
S210	primitive	0.75922	GSM609737	stem cell	TCGA
S211	primitive	0.33868	GSM609737	stem cell	TCGA
S212	primitive	-0.423972	GSM609737	stem cell	TCGA
S213	primitive	-0.795638	GSM609737	stem cell	TCGA
S214	primitive	0.0818752	GSM609737	stem cell	TCGA
S215	primitive	-0.184546	GSM609737	stem cell	TCGA
S216	primitive	-0.384229	GSM609737	stem cell	TCGA
S217	primitive	0.103754	GSM609737	stem cell	TCGA
S218	primitive	-0.858979	GSM609737	stem cell	TCGA
S219	primitive	-1.16973	GSM609737	stem cell	TCGA
S220	primitive	-1.19933	GSM609737	stem cell	TCGA
S221	primitive	-0.187898	GSM609737	stem cell	TCGA
S222	primitive	-0.112515	GSM609737	stem cell	TCGA
S223	primitive	-0.224024	GSM609737	stem cell	TCGA
S224	primitive	0.809108	GSM609737	stem cell	TCGA
S225	primitive	0.0508663	GSM609737	stem cell	TCGA
S226	primitive	-0.158213	GSM609737	stem cell	TCGA
S227	primitive	-0.218598	GSM609737	stem cell	TCGA
S228	primitive	-0.856598	GSM609737	stem cell	TCGA
S229	primitive	0.417945	GSM609737	stem cell	TCGA
S230	primitive	-0.123895	GSM609737	stem cell	TCGA
S231	primitive	1.51825	GSM609738	stem cell	TCGA
S232	primitive	1.03077	GSM609738	stem cell	TCGA
S233	primitive	0.387125	GSM609738	stem cell	TCGA
S234	primitive	0.275355	GSM609738	stem cell	TCGA
S235	primitive	1.03385	GSM609738	stem cell	TCGA
S236	primitive	1.80798	GSM609738	stem cell	TCGA
S237	primitive	0.460277	GSM609738	stem cell	TCGA
S238	primitive	0.951046	GSM609738	stem cell	TCGA
S239	primitive	0.170752	GSM609738	stem cell	TCGA
S240	primitive	0.659431	GSM609738	stem cell	TCGA
S241	primitive	0.412803	GSM609738	stem cell	TCGA
S242	primitive	0.420964	GSM609738	stem cell	TCGA
S243	primitive	0.613748	GSM609738	stem cell	TCGA
S244	primitive	0.358262	GSM609738	stem cell	TCGA
S245	primitive	1.62037	GSM609738	stem cell	TCGA
S246	primitive	0.294664	GSM609738	stem cell	TCGA
S247	primitive	0.432111	GSM609738	stem cell	TCGA
S248	primitive	0.0863531	GSM609738	stem cell	TCGA
S249	primitive	1.64764	GSM609738	stem cell	TCGA
S250	primitive	0.613848	GSM609738	stem cell	TCGA
S251	primitive	1.75356	GSM609739	stem cell	TCGA
S252	primitive	0.196846	GSM609739	stem cell	TCGA
S253	primitive	-0.74451	GSM609739	stem cell	TCGA
S254	primitive	0.142024	GSM609739	stem cell	TCGA
S255	primitive	0.103768	GSM609739	stem cell	TCGA
S256	primitive	1.67837	GSM609739	stem cell	TCGA
S257	primitive	0.242861	GSM609739	stem cell	TCGA
S258	primitive	-0.821681	GSM609739	stem cell	TCGA
S259	primitive	-1.47802	GSM609739	stem cell	TCGA
S260	primitive	-0.559343	GSM609739	stem cell	TCGA
S261	primitive	0.832276	GSM609739	stem cell	TCGA
S262	primitive	1.66129	GSM609739	stem cell	TCGA
S263	primitive	0.291212	GSM609739	stem cell	TCGA
S264	primitive	0.939015	GSM609739	stem cell	TCGA
S265	primitive	0.317036	GSM609739	stem cell	TCGA
S266	primitive	0.741205	GSM609739	stem cell	TCGA
S267	primitive	0.78716	GSM609739	stem cell	TCGA
S268	primitive	-0.22259	GSM609739	stem cell	TCGA
S269	primitive	-0.536395	GSM609739	stem cell	TCGA
S270	primitive	-0.097517	GSM609739	stem cell	TCGA
S271	primitive	1.11927	GSM609740	stem cell	TCGA
S272	primitive	0.55593	GSM609740	stem cell	TCGA
S273	primitive	0.57497	GSM609740	stem cell	TCGA
S274	primitive	0.550341	GSM609740	stem cell	TCGA
S275	primitive	1.26609	GSM609740	stem cell	TCGA
S276	primitive	0.588895	GSM609740	stem cell	TCGA
S277	primitive	0.817091	GSM609740	stem cell	TCGA
S278	primitive	0.0960328	GSM609740	stem cell	TCGA
S279	primitive	-0.190515	GSM609740	stem cell	TCGA
S280	primitive	0.733921	GSM609740	stem cell	TCGA
S281	primitive	0.204116	GSM609740	stem cell	TCGA
S282	primitive	0.78621	GSM609740	stem cell	TCGA
S283	primitive	0.0369235	GSM609740	stem cell	TCGA
S284	primitive	0.859244	GSM609740	stem cell	TCGA
S285	primitive	0.796535	GSM609740	stem cell	TCGA
S286	primitive	0.37936	GSM609740	stem cell	TCGA
S287	primitive	-0.0991985	GSM609740	stem cell	TCGA
S288	primitive	0.377276	GSM609740	stem cell	TCGA
S289	primitive	-0.192788	GSM609740	stem cell	TCGA
S290	committed	0.166829	GSM609727	stem cell	TCGA
S291	committed	-0.354496	GSM609727	stem cell	TCGA
S292	committed	-0.0613451	GSM609727	stem cell	TCGA
S293	committed	-0.154895	GSM609727	stem cell	TCGA
S294	committed	0.224594	GSM609727	stem cell	TCGA
S295	committed	-0.393304	GSM609727	stem cell	TCGA
S296	committed	-0.0349697	GSM609727	stem cell	TCGA
S297	committed	-0.0357252	GSM609727	stem cell	TCGA
S298	committed	-1.25579	GSM609727	stem cell	TCGA
S299	committed	-0.140471	GSM609727	stem cell	TCGA
S300	committed	-0.759262	GSM609727	stem cell	TCGA
S301	committed	-0.452923	GSM609727	stem cell	TCGA
S302	committed	-0.402439	GSM609727	stem cell	TCGA
S303	committed	-1.42641	GSM609727	stem cell	TCGA
S304	committed	-1.24597	GSM609727	stem cell	TCGA
S305	committed	0.0602976	GSM609727	stem cell	TCGA
S306	committed	-0.482733	GSM609727	stem cell	TCGA
S307	committed	0.813026	GSM609727	stem cell	TCGA
S308	committed	-0.422289	GSM609727	stem cell	TCGA
S309	committed	-1.1029	GSM609727	stem cell	TCGA
S310	committed	-0.320222	GSM609727	stem cell	TCGA
S311	committed	-0.806243	GSM609727	stem cell	TCGA
S312	committed	-1.65576	GSM609728	stem cell	TCGA
S313	committed	0.0585534	GSM609728	stem cell	TCGA
S314	committed	0.349696	GSM609728	stem cell	TCGA
S315	committed	0.258122	GSM609728	stem cell	TCGA
S316	committed	-0.366729	GSM609728	stem cell	TCGA
S317	committed	-0.161982	GSM609728	stem cell	TCGA
S318	committed	0.239554	GSM609728	stem cell	TCGA
S319	committed	0.0436489	GSM609728	stem cell	TCGA
S320	committed	0.361064	GSM609728	stem cell	TCGA
S321	committed	0.119308	GSM609728	stem cell	TCGA
S322	committed	-0.535352	GSM609728	stem cell	TCGA
S323	committed	-1.07348	GSM609728	stem cell	TCGA
S324	committed	-0.327826	GSM609728	stem cell	TCGA
S325	committed	0.381021	GSM609728	stem cell	TCGA
S326	committed	-0.510595	GSM609728	stem cell	TCGA
S327	committed	-0.81548	GSM609728	stem cell	TCGA
S328	committed	-0.430389	GSM609728	stem cell	TCGA
S329	committed	1.1001	GSM609728	stem cell	TCGA
S330	committed	-0.327826	GSM609728	stem cell	TCGA
S331	committed	-0.286397	GSM609728	stem cell	TCGA
S332	committed	-1.62684	GSM609728	stem cell	TCGA
S333	committed	-0.1179	GSM609728	stem cell	TCGA
S334	committed	-0.0849338	GSM609728	stem cell	TCGA
S335	committed	-0.142783	GSM609728	stem cell	TCGA
S336	committed	-1.53755	GSM609728	stem cell	TCGA
S337	committed	-1.62662	GSM609729	stem cell	TCGA
S338	committed	0.314129	GSM609729	stem cell	TCGA
S339	committed	0.834507	GSM609729	stem cell	TCGA
S340	committed	1.46641	GSM609729	stem cell	TCGA
S341	committed	0.189115	GSM609729	stem cell	TCGA
S342	committed	0.677851	GSM609729	stem cell	TCGA
S343	committed	-1.12731	GSM609729	stem cell	TCGA
S344	committed	0.783633	GSM609729	stem cell	TCGA
S345	committed	0.453879	GSM609729	stem cell	TCGA
S346	committed	-0.941291	GSM609729	stem cell	TCGA
S347	committed	-0.148239	GSM609729	stem cell	TCGA
S348	committed	-0.77353	GSM609729	stem cell	TCGA
S349	committed	0.0642551	GSM609729	stem cell	TCGA
S350	committed	-0.529549	GSM609729	stem cell	TCGA
S351	committed	-1.00343	GSM609729	stem cell	TCGA
S352	committed	-1.24753	GSM609729	stem cell	TCGA
S353	committed	-0.585527	GSM609729	stem cell	TCGA
S354	committed	-0.319925	GSM609729	stem cell	TCGA
S355	committed	0.141342	GSM609729	stem cell	TCGA
S356	committed	0.350889	GSM609729	stem cell	TCGA
S357	committed	-1.52045	GSM609729	stem cell	TCGA
S358	committed	-1.20668	GSM609729	stem cell	TCGA
S359	committed	-0.0176404	GSM609729	stem cell	TCGA
S360	committed	-0.607521	GSM609729	stem cell	TCGA
S361	committed	-1.68936	GSM609729	stem cell	TCGA
S362	committed	0.628239	GSM609730	stem cell	TCGA
S363	committed	0.60863	GSM609730	stem cell	TCGA
S364	committed	0.395588	GSM609730	stem cell	TCGA
S365	committed	0.312421	GSM609730	stem cell	TCGA
S366	committed	0.276914	GSM609730	stem cell	TCGA
S367	committed	-0.153304	GSM609730	stem cell	TCGA
S368	committed	0.0655677	GSM609730	stem cell	TCGA
S369	committed	0.565068	GSM609730	stem cell	TCGA
S370	committed	-0.513709	GSM609730	stem cell	TCGA
S371	committed	0.293095	GSM609730	stem cell	TCGA
S372	committed	-0.494772	GSM609730	stem cell	TCGA
S373	committed	0.0939379	GSM609730	stem cell	TCGA
S374	committed	0.286135	GSM609730	stem cell	TCGA
S375	committed	-0.801404	GSM609730	stem cell	TCGA
S376	committed	-0.506007	GSM609730	stem cell	TCGA
S377	committed	-0.0546615	GSM609730	stem cell	TCGA
S378	committed	-0.227321	GSM609730	stem cell	TCGA
S379	committed	-0.626907	GSM609730	stem cell	TCGA
S380	committed	-0.136487	GSM609730	stem cell	TCGA
S381	committed	-0.111225	GSM609730	stem cell	TCGA
S382	committed	0.0831975	GSM609730	stem cell	TCGA
S383	committed	-0.320063	GSM609730	stem cell	TCGA
S384	committed	0.555279	GSM609731	stem cell	TCGA
S385	committed	0.235112	GSM609731	stem cell	TCGA
S386	committed	0.212121	GSM609731	stem cell	TCGA
S387	committed	0.0662186	GSM609731	stem cell	TCGA
S388	committed	0.314269	GSM609731	stem cell	TCGA
S389	committed	-0.236605	GSM609731	stem cell	TCGA
S390	committed	-0.0276158	GSM609731	stem cell	TCGA
S391	committed	0.219281	GSM609731	stem cell	TCGA
S392	committed	-0.814567	GSM609731	stem cell	TCGA
S393	committed	0.0840785	GSM609731	stem cell	TCGA
S394	committed	-0.538554	GSM609731	stem cell	TCGA
S395	committed	-0.186128	GSM609731	stem cell	TCGA
S396	committed	-0.0547438	GSM609731	stem cell	TCGA
S397	committed	-1.0084	GSM609731	stem cell	TCGA
S398	committed	-0.83382	GSM609731	stem cell	TCGA
S399	committed	0.141358	GSM609731	stem cell	TCGA
S400	committed	-0.220973	GSM609731	stem cell	TCGA
S401	committed	-0.344958	GSM609731	stem cell	TCGA
S402	committed	-0.210869	GSM609731	stem cell	TCGA
S403	committed	-0.547305	GSM609731	stem cell	TCGA
S404	committed	-0.0348552	GSM609731	stem cell	TCGA
S405	committed	-0.503987	GSM609731	stem cell	TCGA
S406	committed	0.292094	GSM609732	stem cell	TCGA
S407	committed	-0.296195	GSM609732	stem cell	TCGA
S408	committed	-0.092529	GSM609732	stem cell	TCGA
S409	committed	-0.195278	GSM609732	stem cell	TCGA
S410	committed	0.239803	GSM609732	stem cell	TCGA
S411	committed	-0.387946	GSM609732	stem cell	TCGA
S412	committed	-0.325726	GSM609732	stem cell	TCGA
S413	committed	-0.0203295	GSM609732	stem cell	TCGA
S414	committed	-1.08163	GSM609732	stem cell	TCGA
S415	committed	-0.223384	GSM609732	stem cell	TCGA
S416	committed	-0.80149	GSM609732	stem cell	TCGA
S417	committed	-0.507396	GSM609732	stem cell	TCGA
S418	committed	-0.390543	GSM609732	stem cell	TCGA
S419	committed	-1.27613	GSM609732	stem cell	TCGA
S420	committed	-1.08973	GSM609732	stem cell	TCGA
S421	committed	-0.0374883	GSM609732	stem cell	TCGA
S422	committed	-0.563353	GSM609732	stem cell	TCGA
S423	committed	0.604874	GSM609732	stem cell	TCGA
S424	committed	-0.341256	GSM609732	stem cell	TCGA
S425	committed	-0.912946	GSM609732	stem cell	TCGA
S426	committed	-0.175166	GSM609732	stem cell	TCGA
S427	committed	-0.821398	GSM609732	stem cell	TCGA
S428	committed	-1.56173	GSM609733	stem cell	TCGA
S429	committed	0.249573	GSM609733	stem cell	TCGA
S430	committed	0.221959	GSM609733	stem cell	TCGA
S431	committed	0.383197	GSM609733	stem cell	TCGA
S432	committed	-0.0692721	GSM609733	stem cell	TCGA
S433	committed	0.581066	GSM609733	stem cell	TCGA
S434	committed	0.140244	GSM609733	stem cell	TCGA
S435	committed	-0.0510506	GSM609733	stem cell	TCGA
S436	committed	0.192278	GSM609733	stem cell	TCGA
S437	committed	-1.6561	GSM609733	stem cell	TCGA
S438	committed	-0.379351	GSM609733	stem cell	TCGA
S439	committed	-0.785796	GSM609733	stem cell	TCGA
S440	committed	0.173994	GSM609733	stem cell	TCGA
S441	committed	-0.347103	GSM609733	stem cell	TCGA
S442	committed	-0.971706	GSM609733	stem cell	TCGA
S443	committed	-0.7141	GSM609733	stem cell	TCGA
S444	committed	-0.308531	GSM609733	stem cell	TCGA
S445	committed	-0.0117898	GSM609733	stem cell	TCGA
S446	committed	0.051641	GSM609733	stem cell	TCGA
S447	committed	0.0845148	GSM609733	stem cell	TCGA
S448	committed	-1.53684	GSM609733	stem cell	TCGA
S449	committed	-0.787424	GSM609733	stem cell	TCGA
S450	committed	-0.733574	GSM609733	stem cell	TCGA
S451	committed	-0.720237	GSM609733	stem cell	TCGA
S452	committed	-1.45771	GSM609733	stem cell	TCGA
S453	committed	0.336132	GSM609734	stem cell	TCGA
S454	committed	0.318976	GSM609734	stem cell	TCGA
S455	committed	0.258734	GSM609734	stem cell	TCGA
S456	committed	0.0535502	GSM609734	stem cell	TCGA
S457	committed	0.724591	GSM609734	stem cell	TCGA
S458	committed	0.154457	GSM609734	stem cell	TCGA
S459	committed	0.155624	GSM609734	stem cell	TCGA
S460	committed	0.371569	GSM609734	stem cell	TCGA
S461	committed	-0.974921	GSM609734	stem cell	TCGA
S462	committed	-0.324062	GSM609734	stem cell	TCGA
S463	committed	-0.784516	GSM609734	stem cell	TCGA
S464	committed	-0.269092	GSM609734	stem cell	TCGA
S465	committed	-1.02401	GSM609734	stem cell	TCGA
S466	committed	-0.814853	GSM609734	stem cell	TCGA
S467	committed	-0.252454	GSM609734	stem cell	TCGA
S468	committed	0.0534205	GSM609734	stem cell	TCGA
S469	committed	0.43665	GSM609734	stem cell	TCGA
S470	committed	0.180127	GSM609734	stem cell	TCGA
S471	committed	-1.54994	GSM609734	stem cell	TCGA
S472	committed	-0.771681	GSM609734	stem cell	TCGA
S473	committed	0.0845353	GSM609734	stem cell	TCGA
S474	committed	-0.50954	GSM609734	stem cell	TCGA
S475	committed	-1.4336	GSM609734	stem cell	TCGA
S476	committed	0.382729	GSM609735	stem cell	TCGA
S477	committed	0.0949419	GSM609735	stem cell	TCGA
S478	committed	0.101269	GSM609735	stem cell	TCGA
S479	committed	-0.00849645	GSM609735	stem cell	TCGA
S480	committed	0.0589068	GSM609735	stem cell	TCGA
S481	committed	-0.340801	GSM609735	stem cell	TCGA
S482	committed	-0.057007	GSM609735	stem cell	TCGA
S483	committed	0.147536	GSM609735	stem cell	TCGA
S484	committed	-0.840984	GSM609735	stem cell	TCGA
S485	committed	-0.0347038	GSM609735	stem cell	TCGA
S486	committed	-0.528156	GSM609735	stem cell	TCGA
S487	committed	-0.244273	GSM609735	stem cell	TCGA
S488	committed	-0.0684054	GSM609735	stem cell	TCGA
S489	committed	-1.05105	GSM609735	stem cell	TCGA
S490	committed	-0.814508	GSM609735	stem cell	TCGA
S491	committed	-0.0158112	GSM609735	stem cell	TCGA
S492	committed	-0.335236	GSM609735	stem cell	TCGA
S493	committed	-0.0665655	GSM609735	stem cell	TCGA
S494	committed	-0.393215	GSM609735	stem cell	TCGA
S495	committed	-0.58986	GSM609735	stem cell	TCGA
S496	committed	-0.202359	GSM609735	stem cell	TCGA
S497	committed	-0.562396	GSM609735	stem cell	TCGA
S498	committed	-0.946353	GSM609736	stem cell	TCGA
S499	committed	-0.442979	GSM609736	stem cell	TCGA
S500	committed	0.265202	GSM609736	stem cell	TCGA
S501	committed	0.124719	GSM609736	stem cell	TCGA
S502	committed	-0.0546516	GSM609736	stem cell	TCGA
S503	committed	0.0109379	GSM609736	stem cell	TCGA
S504	committed	0.0050767	GSM609736	stem cell	TCGA
S505	committed	-0.0152979	GSM609736	stem cell	TCGA
S506	committed	0.0630374	GSM609736	stem cell	TCGA
S507	committed	-0.476518	GSM609736	stem cell	TCGA
S508	committed	-0.0507442	GSM609736	stem cell	TCGA
S509	committed	-0.0178099	GSM609736	stem cell	TCGA
S510	committed	0.0158687	GSM609736	stem cell	TCGA
S511	committed	-0.224822	GSM609736	stem cell	TCGA
S512	committed	-0.539744	GSM609736	stem cell	TCGA
S513	committed	-0.398378	GSM609736	stem cell	TCGA
S514	committed	0.472018	GSM609736	stem cell	TCGA
S515	committed	-0.368598	GSM609736	stem cell	TCGA
S516	committed	-0.290225	GSM609736	stem cell	TCGA
S517	committed	-0.920424	GSM609736	stem cell	TCGA
S518	committed	-0.323159	GSM609736	stem cell	TCGA
S519	committed	-0.953228	GSM609736	stem cell	TCGA
S520	committed	-0.0162283	GSM609736	stem cell	TCGA
S521	committed	-0.76954	GSM609736	stem cell	TCGA
S522	committed	0.437442	GSM609737	stem cell	TCGA
S523	committed	-0.0606865	GSM609737	stem cell	TCGA
S524	committed	0.0841248	GSM609737	stem cell	TCGA
S525	committed	-0.0596279	GSM609737	stem cell	TCGA
S526	committed	0.146628	GSM609737	stem cell	TCGA
S527	committed	-0.296937	GSM609737	stem cell	TCGA
S528	committed	-0.19672	GSM609737	stem cell	TCGA
S529	committed	0.163919	GSM609737	stem cell	TCGA
S530	committed	-0.862641	GSM609737	stem cell	TCGA
S531	committed	-0.0124308	GSM609737	stem cell	TCGA
S532	committed	-0.567769	GSM609737	stem cell	TCGA
S533	committed	-0.257723	GSM609737	stem cell	TCGA
S534	committed	-0.117941	GSM609737	stem cell	TCGA
S535	committed	-1.09161	GSM609737	stem cell	TCGA
S536	committed	-0.858318	GSM609737	stem cell	TCGA
S537	committed	-0.119132	GSM609737	stem cell	TCGA
S538	committed	-0.389831	GSM609737	stem cell	TCGA
S539	committed	0.715552	GSM609737	stem cell	TCGA
S540	committed	-0.3047	GSM609737	stem cell	TCGA
S541	committed	-0.556786	GSM609737	stem cell	TCGA
S542	committed	-0.152037	GSM609737	stem cell	TCGA
S543	committed	-0.594058	GSM609737	stem cell	TCGA
S544	committed	0.236142	GSM609738	stem cell	TCGA
S545	committed	0.0335041	GSM609738	stem cell	TCGA
S546	committed	0.580407	GSM609738	stem cell	TCGA
S547	committed	-0.0453216	GSM609738	stem cell	TCGA
S548	committed	0.925866	GSM609738	stem cell	TCGA
S549	committed	0.151743	GSM609738	stem cell	TCGA
S550	committed	0.558312	GSM609738	stem cell	TCGA
S551	committed	0.576724	GSM609738	stem cell	TCGA
S552	committed	-1.34863	GSM609738	stem cell	TCGA
S553	committed	-0.440545	GSM609738	stem cell	TCGA
S554	committed	-1.00029	GSM609738	stem cell	TCGA
S555	committed	0.23853	GSM609738	stem cell	TCGA
S556	committed	-0.265974	GSM609738	stem cell	TCGA
S557	committed	-0.944451	GSM609738	stem cell	TCGA
S558	committed	-0.712851	GSM609738	stem cell	TCGA
S559	committed	-0.617703	GSM609738	stem cell	TCGA
S560	committed	-0.325192	GSM609738	stem cell	TCGA
S561	committed	0.153534	GSM609738	stem cell	TCGA
S562	committed	0.128055	GSM609738	stem cell	TCGA
S563	committed	-1.68367	GSM609738	stem cell	TCGA
S564	committed	-0.722306	GSM609738	stem cell	TCGA
S565	committed	0.242412	GSM609738	stem cell	TCGA
S566	committed	-0.663486	GSM609738	stem cell	TCGA
S567	committed	-1.47104	GSM609738	stem cell	TCGA
S568	committed	0.689139	GSM609739	stem cell	TCGA
S569	committed	1.3764	GSM609739	stem cell	TCGA
S570	committed	0.398191	GSM609739	stem cell	TCGA
S571	committed	0.499477	GSM609739	stem cell	TCGA
S572	committed	0.543874	GSM609739	stem cell	TCGA
S573	committed	1.35872	GSM609739	stem cell	TCGA
S574	committed	0.104547	GSM609739	stem cell	TCGA
S575	committed	0.042984	GSM609739	stem cell	TCGA
S576	committed	0.767178	GSM609739	stem cell	TCGA
S577	committed	-0.0320298	GSM609739	stem cell	TCGA
S578	committed	-0.400628	GSM609739	stem cell	TCGA
S579	committed	-1.5761	GSM609739	stem cell	TCGA
S580	committed	0.089538	GSM609739	stem cell	TCGA
S581	committed	-0.361713	GSM609739	stem cell	TCGA
S582	committed	-1.03794	GSM609739	stem cell	TCGA
S583	committed	-0.722851	GSM609739	stem cell	TCGA
S584	committed	-0.170224	GSM609739	stem cell	TCGA
S585	committed	-0.406409	GSM609739	stem cell	TCGA
S586	committed	0.517781	GSM609739	stem cell	TCGA
S587	committed	-0.807811	GSM609739	stem cell	TCGA
S588	committed	0.877152	GSM609739	stem cell	TCGA
S589	committed	-0.499607	GSM609739	stem cell	TCGA
S590	committed	-0.417733	GSM609739	stem cell	TCGA
S591	committed	0.397263	GSM609740	stem cell	TCGA
S592	committed	0.0970748	GSM609740	stem cell	TCGA
S593	committed	0.921385	GSM609740	stem cell	TCGA
S594	committed	1.36139	GSM609740	stem cell	TCGA
S595	committed	0.107968	GSM609740	stem cell	TCGA
S596	committed	0.90045	GSM609740	stem cell	TCGA
S597	committed	1.01526	GSM609740	stem cell	TCGA
S598	committed	-1.22142	GSM609740	stem cell	TCGA
S599	committed	0.290885	GSM609740	stem cell	TCGA
S600	committed	-0.842422	GSM609740	stem cell	TCGA
S601	committed	1.29934	GSM609740	stem cell	TCGA
S602	committed	-0.31006	GSM609740	stem cell	TCGA
S603	committed	-1.12035	GSM609740	stem cell	TCGA
S604	committed	-0.614984	GSM609740	stem cell	TCGA
S605	committed	-0.296419	GSM609740	stem cell	TCGA
S606	committed	0.0365446	GSM609740	stem cell	TCGA
S607	committed	0.341374	GSM609740	stem cell	TCGA
S608	committed	0.787063	GSM609740	stem cell	TCGA
S609	committed	-1.7226	GSM609740	stem cell	TCGA
S610	committed	-0.763421	GSM609740	stem cell	TCGA
S611	committed	0.245132	GSM609740	stem cell	TCGA
S612	committed	-0.592629	GSM609740	stem cell	TCGA
S613	committed	-1.05139	GSM609740	stem cell	TCGA
S1	primitive	0.960301	GSM609727	stem cell	KI
S1	primitive	0.128493	GSM609728	stem cell	KI
S1	primitive	0.0283833	GSM609729	stem cell	KI
S1	primitive	1.18532	GSM609730	stem cell	KI
S1	primitive	1.0567	GSM609731	stem cell	KI
S1	primitive	0.829792	GSM609732	stem cell	KI
S1	primitive	0.534576	GSM609733	stem cell	KI
S1	primitive	0.874348	GSM609734	stem cell	KI
S1	primitive	1.16684	GSM609735	stem cell	KI
S1	primitive	-0.162458	GSM609736	stem cell	KI
S1	primitive	1.11666	GSM609737	stem cell	KI
S1	primitive	-0.00905962	GSM609738	stem cell	KI
S1	primitive	0.82323	GSM609739	stem cell	KI
S1	primitive	-0.459345	GSM609740	stem cell	KI
S10	committed	-1.77629	GSM609727	stem cell	KI
S10	committed	-0.519001	GSM609728	stem cell	KI
S10	committed	-0.508913	GSM609729	stem cell	KI
S10	committed	-1.68498	GSM609730	stem cell	KI
S10	committed	-1.75914	GSM609731	stem cell	KI
S10	committed	-1.67418	GSM609732	stem cell	KI
S10	committed	-0.655765	GSM609733	stem cell	KI
S10	committed	-1.73292	GSM609734	stem cell	KI
S10	committed	-1.58439	GSM609735	stem cell	KI
S10	committed	0.0400034	GSM609736	stem cell	KI
S10	committed	-1.49865	GSM609737	stem cell	KI
S10	committed	-0.0852489	GSM609738	stem cell	KI
S10	committed	-1.78095	GSM609739	stem cell	KI
S10	committed	-0.132561	GSM609740	stem cell	KI
S11	committed	0.245943	GSM609727	stem cell	KI
S11	committed	-0.158228	GSM609728	stem cell	KI
S11	committed	0.00554436	GSM609729	stem cell	KI
S11	committed	-0.0749752	GSM609730	stem cell	KI
S11	committed	-0.0371293	GSM609731	stem cell	KI
S11	committed	0.0718095	GSM609732	stem cell	KI
S11	committed	-0.0794459	GSM609733	stem cell	KI
S11	committed	-0.0816957	GSM609734	stem cell	KI
S11	committed	-0.0141534	GSM609735	stem cell	KI
S11	committed	-0.377794	GSM609736	stem cell	KI
S11	committed	-0.113349	GSM609737	stem cell	KI
S11	committed	-0.0680016	GSM609738	stem cell	KI
S11	committed	-0.199747	GSM609739	stem cell	KI
S11	committed	-0.389528	GSM609740	stem cell	KI
S12	primitive	1.26154	GSM609727	stem cell	KI
S12	primitive	0.563318	GSM609728	stem cell	KI
S12	primitive	0.419355	GSM609729	stem cell	KI
S12	primitive	1.26134	GSM609730	stem cell	KI
S12	primitive	1.3508	GSM609731	stem cell	KI
S12	primitive	1.32726	GSM609732	stem cell	KI
S12	primitive	0.216793	GSM609733	stem cell	KI
S12	primitive	1.07297	GSM609734	stem cell	KI
S12	primitive	1.16983	GSM609735	stem cell	KI
S12	primitive	0.506807	GSM609736	stem cell	KI
S12	primitive	1.0262	GSM609737	stem cell	KI
S12	primitive	0.129086	GSM609738	stem cell	KI
S12	primitive	1.38012	GSM609739	stem cell	KI
S12	primitive	-0.304438	GSM609740	stem cell	KI
S13	primitive	0.962023	GSM609727	stem cell	KI
S13	primitive	1.36308	GSM609728	stem cell	KI
S13	primitive	1.12872	GSM609729	stem cell	KI
S13	primitive	1.26134	GSM609730	stem cell	KI
S13	primitive	1.52493	GSM609731	stem cell	KI
S13	primitive	1.34389	GSM609732	stem cell	KI
S13	primitive	1.69125	GSM609733	stem cell	KI
S13	primitive	1.15242	GSM609734	stem cell	KI
S13	primitive	1.3467	GSM609735	stem cell	KI
S13	primitive	1.51517	GSM609736	stem cell	KI
S13	primitive	1.59242	GSM609737	stem cell	KI
S13	primitive	1.02142	GSM609738	stem cell	KI
S13	primitive	1.20651	GSM609739	stem cell	KI
S13	primitive	1.57142	GSM609740	stem cell	KI
S14	committed	-0.883776	GSM609727	stem cell	KI
S14	committed	-0.429213	GSM609728	stem cell	KI
S14	committed	-0.844723	GSM609729	stem cell	KI
S14	committed	-1.23559	GSM609730	stem cell	KI
S14	committed	-0.694975	GSM609731	stem cell	KI
S14	committed	-0.655687	GSM609732	stem cell	KI
S14	committed	-1.35462	GSM609733	stem cell	KI
S14	committed	-0.949021	GSM609734	stem cell	KI
S14	committed	-1.12136	GSM609735	stem cell	KI
S14	committed	-1.02962	GSM609736	stem cell	KI
S14	committed	-0.654255	GSM609737	stem cell	KI
S14	committed	-0.583074	GSM609738	stem cell	KI
S14	committed	-0.234469	GSM609739	stem cell	KI
S14	committed	-0.0634714	GSM609740	stem cell	KI
S15	primitive	0.196024	GSM609727	stem cell	KI
S15	primitive	0.0576095	GSM609729	stem cell	KI
S15	primitive	0.0399041	GSM609730	stem cell	KI
S15	primitive	-0.0719565	GSM609731	stem cell	KI
S15	primitive	0.0039098	GSM609732	stem cell	KI
S15	primitive	0.274694	GSM609733	stem cell	KI
S15	primitive	-0.0869923	GSM609734	stem cell	KI
S15	primitive	-0.0729678	GSM609735	stem cell	KI
S15	primitive	-0.27729	GSM609736	stem cell	KI
S15	primitive	-0.4332	GSM609737	stem cell	KI
S15	primitive	0.162073	GSM609738	stem cell	KI
S15	primitive	-0.103593	GSM609739	stem cell	KI
S15	primitive	0.116405	GSM609740	stem cell	KI
S16	primitive	-0.619893	GSM609727	stem cell	KI
S16	primitive	0.0690197	GSM609728	stem cell	KI
S16	primitive	0.523098	GSM609729	stem cell	KI
S16	primitive	-0.777767	GSM609730	stem cell	KI
S16	primitive	-0.488592	GSM609731	stem cell	KI
S16	primitive	-0.34806	GSM609732	stem cell	KI
S16	primitive	-0.700201	GSM609733	stem cell	KI
S16	primitive	-0.419357	GSM609734	stem cell	KI
S16	primitive	-0.636731	GSM609735	stem cell	KI
S16	primitive	-1.17478	GSM609737	stem cell	KI
S16	primitive	0.187358	GSM609738	stem cell	KI
S16	primitive	-0.425443	GSM609739	stem cell	KI
S16	primitive	0.227919	GSM609740	stem cell	KI
S17	primitive	-0.84298	GSM609727	stem cell	KI
S17	primitive	-0.0168346	GSM609728	stem cell	KI
S17	primitive	0.290644	GSM609729	stem cell	KI
S17	primitive	-0.809865	GSM609730	stem cell	KI
S17	primitive	-0.39056	GSM609731	stem cell	KI
S17	primitive	-0.278775	GSM609732	stem cell	KI
S17	primitive	-0.222179	GSM609733	stem cell	KI
S17	primitive	-0.731858	GSM609734	stem cell	KI
S17	primitive	-0.651274	GSM609735	stem cell	KI
S17	primitive	0.213393	GSM609736	stem cell	KI
S17	primitive	-0.396152	GSM609737	stem cell	KI
S17	primitive	0.0550733	GSM609738	stem cell	KI
S17	primitive	-0.0929087	GSM609739	stem cell	KI
S17	primitive	0.398341	GSM609740	stem cell	KI
S18	primitive	-0.158573	GSM609727	stem cell	KI
S18	primitive	1.09256	GSM609728	stem cell	KI
S18	primitive	1.91937	GSM609729	stem cell	KI
S18	primitive	-0.792971	GSM609730	stem cell	KI
S18	primitive	0.171833	GSM609731	stem cell	KI
S18	primitive	0.587293	GSM609732	stem cell	KI
S18	primitive	-0.539962	GSM609733	stem cell	KI
S18	primitive	-0.816605	GSM609734	stem cell	KI
S18	primitive	-0.559096	GSM609735	stem cell	KI
S18	primitive	0.240154	GSM609737	stem cell	KI
S18	primitive	0.96479	GSM609739	stem cell	KI
S19	primitive	-0.569974	GSM609727	stem cell	KI
S19	primitive	-0.723108	GSM609728	stem cell	KI
S19	primitive	-1.2475	GSM609729	stem cell	KI
S19	primitive	-0.14593	GSM609730	stem cell	KI
S19	primitive	-0.382821	GSM609731	stem cell	KI
S19	primitive	-0.109718	GSM609732	stem cell	KI
S19	primitive	-0.644993	GSM609733	stem cell	KI
S19	primitive	0.0321821	GSM609734	stem cell	KI
S19	primitive	-0.224602	GSM609735	stem cell	KI
S19	primitive	0.65424	GSM609736	stem cell	KI
S19	primitive	-0.559165	GSM609737	stem cell	KI
S19	primitive	-0.424333	GSM609738	stem cell	KI
S19	primitive	-0.413424	GSM609739	stem cell	KI
S19	primitive	-0.935702	GSM609740	stem cell	KI
S2	primitive	-1.27659	GSM609727	stem cell	KI
S2	primitive	2.13716	GSM609728	stem cell	KI
S2	primitive	2.17254	GSM609729	stem cell	KI
S2	primitive	-1.14515	GSM609731	stem cell	KI
S2	primitive	-0.558688	GSM609732	stem cell	KI
S2	primitive	1.3811	GSM609738	stem cell	KI
S2	primitive	-0.390721	GSM609739	stem cell	KI
S2	primitive	1.88753	GSM609740	stem cell	KI
S20	primitive	0.80538	GSM609727	stem cell	KI
S20	primitive	0.254845	GSM609728	stem cell	KI
S20	primitive	0.467356	GSM609729	stem cell	KI
S20	primitive	0.95725	GSM609730	stem cell	KI
S20	primitive	0.865796	GSM609731	stem cell	KI
S20	primitive	0.879677	GSM609732	stem cell	KI
S20	primitive	-0.832162	GSM609733	stem cell	KI
S20	primitive	1.20274	GSM609734	stem cell	KI
S20	primitive	0.651198	GSM609735	stem cell	KI
S20	primitive	0.918375	GSM609736	stem cell	KI
S20	primitive	0.544568	GSM609737	stem cell	KI
S20	primitive	0.979481	GSM609739	stem cell	KI
S20	primitive	0.240525	GSM609740	stem cell	KI
S21	primitive	0.555785	GSM609727	stem cell	KI
S21	primitive	0.0208858	GSM609728	stem cell	KI
S21	primitive	-0.151619	GSM609729	stem cell	KI
S21	primitive	0.838991	GSM609730	stem cell	KI
S21	primitive	0.836129	GSM609731	stem cell	KI
S21	primitive	0.61085	GSM609732	stem cell	KI
S21	primitive	0.0888716	GSM609733	stem cell	KI
S21	primitive	0.637323	GSM609734	stem cell	KI
S21	primitive	0.688839	GSM609735	stem cell	KI
S21	primitive	0.00719425	GSM609736	stem cell	KI
S21	primitive	0.762845	GSM609737	stem cell	KI
S21	primitive	-0.0929515	GSM609738	stem cell	KI
S21	primitive	0.689682	GSM609739	stem cell	KI
S21	primitive	-0.230015	GSM609740	stem cell	KI
S22	committed	-1.77853	GSM609727	stem cell	KI
S22	committed	-0.905498	GSM609729	stem cell	KI
S22	committed	-1.58023	GSM609730	stem cell	KI
S22	committed	-1.86491	GSM609731	stem cell	KI
S22	committed	-1.9067	GSM609732	stem cell	KI
S22	committed	-0.904875	GSM609733	stem cell	KI
S22	committed	-1.46942	GSM609734	stem cell	KI
S22	committed	-1.55573	GSM609735	stem cell	KI
S22	committed	-0.786039	GSM609736	stem cell	KI
S22	committed	-1.76478	GSM609737	stem cell	KI
S22	committed	-0.404072	GSM609738	stem cell	KI
S22	committed	-2.04004	GSM609739	stem cell	KI
S22	committed	-1.19606	GSM609740	stem cell	KI
S23	primitive	1.83302	GSM609727	stem cell	KI
S23	primitive	0.414983	GSM609728	stem cell	KI
S23	primitive	0.73581	GSM609729	stem cell	KI
S23	primitive	1.10592	GSM609730	stem cell	KI
S23	primitive	1.34564	GSM609731	stem cell	KI
S23	primitive	1.3522	GSM609732	stem cell	KI
S23	primitive	1.58488	GSM609733	stem cell	KI
S23	primitive	1.27027	GSM609734	stem cell	KI
S23	primitive	1.42113	GSM609735	stem cell	KI
S23	primitive	-0.297017	GSM609736	stem cell	KI
S23	primitive	1.18427	GSM609737	stem cell	KI
S23	primitive	0.799719	GSM609738	stem cell	KI
S23	primitive	0.899352	GSM609739	stem cell	KI
S23	primitive	1.33675	GSM609740	stem cell	KI
S24	primitive	0.368159	GSM609727	stem cell	KI
S24	primitive	0.758631	GSM609728	stem cell	KI
S24	primitive	0.432323	GSM609729	stem cell	KI
S24	primitive	0.436914	GSM609730	stem cell	KI
S24	primitive	0.638775	GSM609731	stem cell	KI
S24	primitive	0.655193	GSM609732	stem cell	KI
S24	primitive	0.236991	GSM609733	stem cell	KI
S24	primitive	0.0268855	GSM609734	stem cell	KI
S24	primitive	0.549396	GSM609735	stem cell	KI
S24	primitive	1.21823	GSM609737	stem cell	KI
S24	primitive	0.19841	GSM609738	stem cell	KI
S24	primitive	1.00352	GSM609739	stem cell	KI
S24	primitive	0.0948296	GSM609740	stem cell	KI
S25	committed	-0.986368	GSM609727	stem cell	KI
S25	committed	-0.133235	GSM609728	stem cell	KI
S25	committed	-0.0796179	GSM609729	stem cell	KI
S25	committed	-1.14775	GSM609730	stem cell	KI
[truncated: 3,349 more rows]

## Sheet: Figure-1C
	S1	S2	S3	S4	S5	S6	S7	S8	S9	S10	S11	S12	S13	S14	S15	S16	S17	S18	S19	S20	S21	S22	S23	S24	S25	S26	S27	S28	S29	S30	S31	S32	S33	S34	S35	S36	S37	S38	S39	S40	S41	S42	S43	S44	S45	S46	S47	S48	S49
FLT3-ITD	mutation	mutation	mutation	mutation	mutation	mutation	mutation	mutation	mutation	mutation	mutation	mutation	mutation	mutation	mutation	mutation	mutation	mutation	mutation	mutation	mutation	mutation	mutation	mutation	mutation	mutation	mutation	mutation	mutation	mutation	mutation	mutation	mutation	mutation	mutation	mutation	mutation	mutation	mutation	mutation	mutation	mutation	mutation	mutation	mutation	mutation	mutation	mutation	mutation
DNMT3A	mutation	mutation	mutation	mutation	mutation	mutation	mutation	mutation	mutation	mutation	mutation	mutation	mutation	mutation	mutation	mutation	mutation	mutation	mutation	mutation	mutation	mutation	mutation	mutation	mutation	mutation	mutation	mutation	mutation	mutation	mutation	mutation	mutation	mutation	mutation	mutation	mutation	mutation	mutation	mutation	mutation	mutation	mutation	mutation	mutation	mutation	mutation	mutation	mutation
SMC1A	mutation	mutation	mutation	mutation	mutation	mutation	mutation	mutation	mutation	mutation	mutation	mutation	mutation	mutation	mutation	mutation	mutation	mutation	mutation	mutation	mutation	mutation	mutation	mutation	mutation
SMC3	mutation	mutation	mutation	mutation	mutation	mutation	mutation	mutation	mutation	mutation	mutation	mutation	mutation	mutation	mutation	mutation	mutation	mutation	mutation	mutation	mutation	mutation								mutation	mutation	mutation
STAG2	mutation	mutation	mutation	mutation	mutation	mutation	mutation	mutation	mutation	mutation	mutation	mutation	mutation	mutation	mutation	mutation	mutation	mutation	mutation				mutation	mutation
IDH1	mutation	mutation	mutation	mutation	mutation	mutation	mutation	mutation												mutation													mutation
IDH2	mutation	mutation							mutation	mutation	mutation	mutation	mutation										mutation											mutation	mutation	mutation
PTPN11	mutation	mutation							mutation					mutation
FLT3-TKD										mutation																											mutation	mutation
NRAS																				mutation
WT1	mutation																																				mutation
CEBPA	mutation
KRAS
ASXL1
[truncated: 252 more columns]

## Sheet: Figure-2A
	UHN_S1	UHN_S2	UHN_S3	UHN_S4	UHN_S5	UHN_S6	UHN_S7	UHN_S8	UHN_S9	UHN_S10	UHN_S11	UHN_S12	UHN_S13	UHN_S14	UHN_S15	UHN_S16	UHN_S17	UHN_S18	UHN_S19	UHN_S20	UHN_S21	UHN_S22	UHN_S23	UHN_S24	UHN_S25	UHN_S26	UHN_S27	UHN_S28	UHN_S29	UHN_S30	UHN_S31	UHN_S32	UHN_S33	UHN_S34	UHN_S35	UHN_S36	UHN_S37	UHN_S38	UHN_S39	UHN_S40	UHN_S41	UHN_S42	UHN_S43	UHN_S44	UHN_S45	UHN_S46	UHN_S47	UHN_S48	UHN_S49
subtype	primitive	primitive	primitive	primitive	primitive	primitive	primitive	primitive	primitive	primitive	primitive	primitive	primitive	primitive	primitive	primitive	primitive	primitive	primitive	primitive	primitive	primitive	primitive	primitive	primitive	primitive	primitive	primitive	committed	committed	committed	committed	committed	committed	committed	committed	committed	committed	committed	committed	committed	committed	committed	committed	committed	committed	committed	committed	committed
FLT3-ITD	negative	negative	positive	positive	positive	positive	positive	positive	positive	positive	negative	positive	positive	positive	positive	positive	positive	negative	negative	negative	positive	positive	positive	positive	positive	positive	positive	positive	positive	positive	negative	negative	positive	negative	negative	positive	negative	positive	negative	negative	positive	negative	positive	negative	positive	negative	negative	positive	negative
FLT3-TKD	negative	negative	negative	negative	negative	negative	negative	negative	negative	negative	negative	negative	negative	negative	negative	negative	negative	negative	negative	negative	negative	negative	negative	negative	negative	negative	negative	negative	negative	negative	negative	negative	negative	negative	negative	negative	negative	negative	positive	negative	negative	negative	negative	negative	negative	positive	negative	negative	negative
dataset	UHN	UHN	UHN	UHN	UHN	UHN	UHN	UHN	UHN	UHN	UHN	UHN	UHN	UHN	UHN	UHN	UHN	UHN	UHN	UHN	UHN	UHN	UHN	UHN	UHN	UHN	UHN	UHN	UHN	UHN	UHN	UHN	UHN	UHN	UHN	UHN	UHN	UHN	UHN	UHN	UHN	UHN	UHN	UHN	UHN	UHN	UHN	UHN	UHN
FAM84A	-0.408728444743756	0.55461878287878	-0.408728444743756	-0.408728444743756	-0.408728444743756	-0.408728444743756	-0.119687022426051	-0.408728444743756	-0.408728444743756	-0.408728444743756	-0.408728444743756	1.42889064688374	0.14472640925291	0.446321091190336	1.95827257605546	3.60452375293647	2.8117605570956	3.78696169228521	2.70303162087236	3.69274896686755	1.27716921831912	-0.408728444743756	-0.408728444743756	-0.408728444743756	-0.408728444743756	-0.408728444743756	-0.408728444743756	-0.408728444743756	-0.408728444743756	-0.408728444743756	-0.408728444743756	-0.408728444743756	-0.408728444743756	-0.408728444743756	-0.408728444743756	0.753534741320586	0.811281733349518	-0.408728444743756	-0.408728444743756	-0.408728444743756	-0.408728444743756	-0.408728444743756	-0.408728444743756	-0.408728444743756	-0.408728444743756	-0.408728444743756	-0.408728444743756	-0.408728444743756	-0.408728444743756
ATRNL1	-0.37900419323199	-0.37900419323199	-0.37900419323199	-0.37900419323199	-0.37900419323199	0.323559999481691	2.37993019078145	-0.37900419323199	-0.37900419323199	1.97888816467142	-0.37900419323199	-0.37900419323199	-0.37900419323199	-0.37900419323199	1.13782461162607	2.20138771104642	4.44838843354774	4.49684748920449	2.42408744507642	0.669951576975308	1.39011062547877	-0.37900419323199	-0.37900419323199	-0.37900419323199	-0.37900419323199	-0.37900419323199	-0.37900419323199	-0.37900419323199	1.59285833831723	-0.37900419323199	-0.37900419323199	-0.37900419323199	-0.37900419323199	-0.37900419323199	-0.37900419323199	0.498268949623878	-0.37900419323199	0.257110582209654	-0.37900419323199	-0.37900419323199	-0.37900419323199	-0.37900419323199	-0.37900419323199	-0.37900419323199	-0.37900419323199	-0.37900419323199	-0.37900419323199	-0.37900419323199	-0.37900419323199
HHIP	-0.469315926782115	-0.469315926782115	-0.469315926782115	-0.0770299314311741	-0.469315926782115	-0.114754204201094	-0.469315926782115	-0.469315926782115	-0.469315926782115	-0.469315926782115	-0.469315926782115	2.09355241896701	1.89498325783259	2.89298087270582	2.38076078700313	2.34521152537415	2.8455818593242	-0.105625173190992	2.44621619224979	3.0931398736442	3.1174322293577	-0.469315926782115	-0.469315926782115	-0.469315926782115	0.070257661684126	-0.469315926782115	0.353464051492439	-0.469315926782115	-0.469315926782115	-0.00893035817534614	-0.469315926782115	0.604871962166292	-0.469315926782115	-0.469315926782115	-0.469315926782115	0.889257139508477	-0.469315926782115	0.912155075370185	-0.469315926782115	-0.469315926782115	-0.469315926782115	-0.469315926782115	-0.469315926782115	-0.469315926782115	-0.469315926782115	-0.469315926782115	-0.469315926782115	-0.469315926782115	-0.469315926782115
GNG4	-0.623310454157858	-0.623310454157858	-0.623310454157858	-0.623310454157858	0.620032909061669	-0.17962005626271	0.645672179726206	0.0758362971696415	0.351721337844369	1.94233921347392	-0.623310454157858	2.93403321225382	2.3904316779943	1.14920983985767	2.58836481746222	0.257928282963799	0.213766512279341	4.27305434848657	1.34865224679067	1.13107404799367	2.20401619432094	-0.623310454157858	0.18588975884919	0.114484979568021	-0.623310454157858	0.253207078584596	-0.146456517014058	-0.623310454157858	-0.623310454157858	0.674167402879089	-0.623310454157858	0.268999899182983	-0.322718223679902	-0.623310454157858	1.82719428056197	0.306886341498344	0.370895209134677	-0.623310454157858	-0.130046786559334	-0.623310454157858	0.249058976191124	-0.623310454157858	-0.0285359545368584	-0.335199667239703	-0.623310454157858	-0.623310454157858	-0.623310454157858	-0.623310454157858	-0.623310454157858
DNTT	-0.571269051878184	0.59874100554234	0.494349280728313	-0.316959423537319	0.275685281426975	2.87158331847349	3.18503119367154	1.07741595423702	-0.229573058092603	3.26823812361499	0.564627052617328	-0.755265123622314	0.136803588761076	-0.224197814895541	-0.430004020318768	0.801019857925797	2.75043142148311	-0.755265123622314	0.0392927614976976	-0.755265123622314	-0.755265123622314	1.44841849273594	1.80495474506275	1.34445288056187	-0.755265123622314	-0.041132126661438	0.854487421516945	0.417186151767582	-0.230660395439254	-0.0557250468375576	-0.755265123622314	0.358121667406583	-0.593199689635133	-0.755265123622314	-0.755265123622314	-0.755265123622314	-0.755265123622314	-0.755265123622314	1.79265495756806	-0.16208296425962	-0.755265123622314	-0.16236501450537	0.493207454714723	-0.755265123622314	-0.755265123622314	-0.350433444620925	-0.126845053074079	0.0626966801124022	-0.390382172909706
LUM	-0.387553242492509	1.15294399389234	-0.598485649156295	0.55156421136315	-0.598485649156295	0.588412365597428	-0.156955039336884	-0.343535978067624	-0.598485649156295	-0.598485649156295	1.92837145803947	-0.0726736654766572	1.58703159692073	0.574470710974409	2.94679708702054	2.40361151537634	2.05338637292621	2.87556456528319	2.14769820294728	3.15159446529747	1.62922758106525	-0.598485649156295	-0.598485649156295	-0.598485649156295	-0.598485649156295	-0.598485649156295	0.154935714542116	-0.225793311487368	-0.598485649156295	0.262838915525342	-0.598485649156295	-0.0469630225980248	-0.598485649156295	-0.598485649156295	-0.598485649156295	-0.598485649156295	1.47668334152857	-0.181594292747978	-0.426478868352205	-0.598485649156295	-0.598485649156295	-0.598485649156295	-0.598485649156295	-0.598485649156295	0.359976590216012	-0.598485649156295	-0.598485649156295	-0.598485649156295	-0.598485649156295
SEZ6L2	-0.538384072954588	-0.10915449357918	-0.538384072954588	-0.538384072954588	-0.538384072954588	0.779123125294824	3.98892330749147	-0.538384072954588	1.39319052693835	2.80591692348487	-0.538384072954588	1.18283031048109	-0.0475824416388526	0.718173895970509	2.4244678907022	2.03075257208855	2.81371909988966	1.33859724629852	1.0318871687999	0.437338328376469	2.56450212086405	-0.154167780626141	-0.538384072954588	-0.538384072954588	-0.538384072954588	0.342229065912952	0.980755932176412	0.435079429054086	-0.538384072954588	0.0404238087558843	1.8281286678155	-0.538384072954588	-0.538384072954588	-0.538384072954588	-0.538384072954588	0.396159149956646	0.460467104719658	-0.538384072954588	-0.538384072954588	-0.538384072954588	-0.538384072954588	-0.538384072954588	-0.538384072954588	-0.538384072954588	-0.538384072954588	-0.538384072954588	-0.538384072954588	-0.538384072954588	-0.538384072954588
NEK10	-0.508552512388671	2.80210744452423	0.187940102347681	-0.412539502058292	-0.140169894187834	0.340080040352485	1.60442993653394	-0.137795286083704	-0.442194570479455	0.995035984463642	-0.727534804519003	1.2994130611701	0.871384533004641	1.76078343818276	1.79913902710191	2.3485345180146	2.0348909056501	2.2627373169961	2.93785693612133	1.92465471786494	2.30078765730051	-0.0613696642984215	-0.0546346241605222	-0.445978463093996	-0.727534804519003	-0.727534804519003	-0.218768842389145	-0.105795659512518	-0.727534804519003	-0.232972639306819	-0.20236438664213	0.78253898710497	-0.727534804519003	-0.727534804519003	-0.727534804519003	-0.130653562247982	0.690523302457619	1.42376048613794	-0.1216419833727	0.296850060241078	-0.727534804519003	-0.727534804519003	-0.345884659234996	-0.106128592769684	-0.727534804519003	-0.727534804519003	-0.727534804519003	0.110405651400909	-0.727534804519003
VANGL2	0.581373004971999	0.895731161317117	-0.687115228013013	1.3315463334424	-0.341886605527849	-0.313867500726559	2.47095792472029	-0.687115228013013	0.417735883446652	-0.687115228013013	0.726269222074511	1.23937094987697	0.604575541311052	0.365028613185022	1.85495635022357	2.57282525605786	2.32645049939562	2.96803757611659	2.62750206514358	2.59330126315184	2.22467385556921	-0.242872104503161	-0.00638798699669804	0.407763865120972	-0.687115228013013	0.8752957084599	0.179026651917637	-0.687115228013013	-0.687115228013013	0.314457879368408	0.614995507094145	0.0635271410773091	-0.687115228013013	-0.687115228013013	-0.687115228013013	-0.687115228013013	-0.687115228013013	0.208774263795547	0.202038769984576	0.655857530535723	-0.687115228013013	-0.687115228013013	-0.687115228013013	-0.259028166215078	0.00310370715333429	-0.687115228013013	-0.687115228013013	-0.687115228013013	-0.687115228013013
DSG2	-0.608525781537323	-0.274678282525199	-0.608525781537323	0.975121372915957	-0.608525781537323	-0.608525781537323	-0.278148767912958	-0.608525781537323	-0.608525781537323	2.44954941519266	-0.608525781537323	2.98787104000253	1.50073319711598	1.58524492473537	2.4787799477707	2.24745852435896	0.798480158441637	2.35924857209951	2.08624462307876	2.26783944027314	1.96473453943612	-0.444171605238884	-0.608525781537323	-0.608525781537323	-0.608525781537323	-0.608525781537323	-0.608525781537323	-0.608525781537323	-0.608525781537323	-0.349819129332283	-0.608525781537323	0.441866376192702	-0.608525781537323	-0.608525781537323	1.7922428493449	0.719951768076356	0.168363751651654	1.37370667922391	-0.608525781537323	-0.608525781537323	-0.608525781537323	-0.608525781537323	-0.143758681103592	-0.608525781537323	-0.608525781537323	-0.608525781537323	-0.608525781537323	-0.608525781537323	-0.608525781537323
ZNF521	-0.848244233567779	1.95075541773116	-0.848244233567779	-0.848244233567779	-0.651158193782793	0.274537107609882	2.23101718376703	-0.848244233567779	0.109725055600499	1.88521126331819	-0.0413634426408888	1.7974179479906	1.83055906863009	1.44693782745937	1.76080805102394	1.68498762354801	2.05210039042129	2.03059999640498	1.81714746822889	1.83853456129869	1.59556644948844	-0.432583082411862	-0.613754650476817	-0.493918926212757	-0.203760796522054	-0.848244233567779	-0.26283881506104	-0.256350136683787	-0.557223243990652	-0.478097427027157	-0.104888001119773	0.868571048592229	-0.703885201803691	0.631289029112045	0.627236284912358	0.987158645537928	0.944695209000487	1.05711151141628	-0.292251250925043	-0.848244233567779	-0.848244233567779	-0.320121218195394	-0.848244233567779	-0.848244233567779	-0.848244233567779	-0.487642297854003	-0.848244233567779	-0.848244233567779	-0.848244233567779
PXDN	-0.62088518900762	-0.376742124743722	-0.62088518900762	-0.340361018307905	-0.62088518900762	-0.62088518900762	-0.62088518900762	-0.62088518900762	-0.62088518900762	2.33070820012944	0.7780742109978	-0.325128547649398	2.24088108932789	1.99551897597464	2.47727861291567	2.38368126650413	2.59369894638592	2.3561652647672	0.925616834906739	2.4407857792797	2.18215973286139	-0.500692788750601	-0.158466593670863	-0.62088518900762	-0.62088518900762	-0.62088518900762	-0.62088518900762	-0.27631130086904	-0.62088518900762	-0.431692713396176	-0.62088518900762	-0.110973187547577	0.735635370016517	0.510053496500316	-0.62088518900762	1.29747407034549	1.16578406751743	1.43881882126843	-0.62088518900762	-0.62088518900762	-0.62088518900762	-0.62088518900762	-0.62088518900762	-0.0674818180466454	-0.62088518900762	-0.62088518900762	-0.62088518900762	-0.62088518900762	-0.62088518900762
CDH2	-0.588114186683443	0.130666070125438	-0.588114186683443	-0.588114186683443	-0.588114186683443	-0.588114186683443	2.83631194138957	-0.588114186683443	-0.588114186683443	1.07076096764334	0.689983342162636	3.03759808910016	3.08441472580405	0.939658908715058	1.65528329331246	0.0822555614039626	1.3755490493614	3.21898978975898	2.18729383844009	1.1599680171209	1.28782491831504	-0.428114720169209	-0.588114186683443	-0.588114186683443	-0.588114186683443	-0.588114186683443	-0.588114186683443	-0.129419309478103	-0.127137532135016	-0.588114186683443	-0.588114186683443	0.841802061878224	-0.588114186683443	0.501258900259989	-0.588114186683443	1.66553009360005	1.21292514781958	1.02132673433056	-0.588114186683443	-0.588114186683443	-0.588114186683443	-0.588114186683443	-0.588114186683443	-0.588114186683443	-0.588114186683443	-0.588114186683443	-0.588114186683443	-0.588114186683443	-0.588114186683443
NCR2	1.6738492459579	2.66144206814092e-06	0.181886322863277	-0.681095232311998	-0.681095232311998	-0.681095232311998	0.0864851016134621	-0.431592552735609	-0.681095232311998	-0.681095232311998	0.980440693968056	-0.681095232311998	-0.385600594302606	-0.681095232311998	1.95192984794064	1.88262773309263	0.611515835282846	2.67523670229051	3.01252497450992	2.81460399493066	1.57414142217451	-0.361668151517045	-0.385753032453599	-0.681095232311998	-0.681095232311998	1.84668734773014	1.09160048625052	-0.0950066238241441	-0.314551106412234	0.73918938724425	-0.681095232311998	2.66181344542589	-0.499273449661229	-0.681095232311998	-0.681095232311998	-0.681095232311998	1.21008545056659	-0.681095232311998	-0.681095232311998	-0.0156020731693251	0.965489890092232	-0.0159185063359647	-0.681095232311998	-0.681095232311998	0.0774731528671995	-0.681095232311998	-0.681095232311998	-0.681095232311998	-0.681095232311998
LARP6	-0.579272111485397	0.165292507455193	-0.579272111485397	-0.579272111485397	-0.579272111485397	-0.579272111485397	0.866328281131646	0.142843278692712	1.88660796003708	1.76650742582134	0.630448930434082	2.51654652240827	1.42665943429761	2.16988322985774	2.24895873830952	1.69674930800213	2.6855184554797	3.21339566438033	2.7519195916218	1.52791064819653	1.35819474786631	-0.18427903753277	-0.579272111485397	-0.579272111485397	-0.579272111485397	0.32604111345982	-0.579272111485397	-0.579272111485397	-0.579272111485397	-0.579272111485397	-0.579272111485397	-0.579272111485397	-0.579272111485397	-0.579272111485397	-0.579272111485397	0.38148386823174	0.44759557988642	-0.579272111485397	-0.291839247205051	-0.579272111485397	-0.579272111485397	-0.579272111485397	-0.579272111485397	-0.579272111485397	-0.579272111485397	-0.579272111485397	-0.579272111485397	-0.579272111485397	-0.579272111485397
MEX3A	-0.221354685362288	1.07104380241581	1.14627248724149	-0.0192034284160109	-0.512916571626954	0.8471734917536	2.48387804925511	-0.12212561247149	-0.828189281306757	1.63630144955949	-0.828189281306757	1.42795906537121	1.12089542417566	1.89904356657071	2.04954538409765	2.11010524846753	2.4565542804192	2.08125484386552	1.88975995253324	2.12908446220184	1.54448443702249	-0.325491969074407	-0.828189281306757	0.744974449622371	-0.309466178884908	0.740552926899937	1.13310801450658	-0.828189281306757	0.122206984884061	0.528939596248251	0.791538179927756	-0.142681075179547	-0.828189281306757	-0.828189281306757	-0.828189281306757	-0.828189281306757	-0.0644010564884706	0.710874274692369	-0.449244566996093	-0.828189281306757	-0.828189281306757	-0.289815546471001	-0.828189281306757	-0.606851147139975	-0.828189281306757	-0.251345028348536	-0.828189281306757	-0.0339808625850004	-0.308267931178711
AVPR1A	-0.312602063678638	1.46129049103179	2.50208090775919	-0.649041287505955	-0.649041287505955	0.774442329816401	0.0552042953002099	-0.242394102216769	-0.649041287505955	-0.00361652171450246	1.92322388775217	2.27651238913391	2.179814693346	-0.649041287505955	1.20110647703917	1.87196174027811	2.46717638878255	3.41444148223444	1.79180880423769	2.50567960653253	-0.649041287505955	0.204223735371649	-0.649041287505955	-0.649041287505955	0.0166142994985853	0.656760238197858	-0.178934967745179	-0.0545934129715113	-0.649041287505955	-0.649041287505955	-0.649041287505955	0.23064262326566	-0.649041287505955	0.762737104382765	-0.649041287505955	-0.649041287505955	0.331096085911244	-0.649041287505955	-0.162757439593598	-0.649041287505955	-0.649041287505955	0.7112054363064	-0.649041287505955	-0.147362570476561	-0.649041287505955	-0.649041287505955	-0.649041287505955	-0.649041287505955	-0.649041287505955
CDH9	1.81099331239138	2.50310453333284	0.436208216075705	2.59151766932733	-0.538787627657763	1.67308979198918	-0.538787627657763	-0.538787627657763	0.990985251525595	-0.538787627657763	-0.538787627657763	2.17603173704748	3.18775126281081	0.90139892416055	-0.538787627657763	-0.538787627657763	-0.538787627657763	2.65471014430159	-0.538787627657763	2.53370243088113	-0.538787627657763	-0.538787627657763	-0.538787627657763	-0.538787627657763	-0.538787627657763	0.573619553782282	-0.538787627657763	-0.538787627657763	-0.538787627657763	-0.312534823958546	-0.538787627657763	1.1493113755657	-0.538787627657763	-0.538787627657763	1.81548562490666	-0.538787627657763	1.71964835696279	-0.538787627657763	-0.538787627657763	-0.538787627657763	-0.538787627657763	-0.538787627657763	-0.538787627657763	-0.538787627657763	0.318242303401551	-0.538787627657763	-0.538787627657763	-0.538787627657763	-0.538787627657763
SNCAIP	-0.469971549264633	-0.194492505061852	-0.775175900737813	-0.775175900737813	-0.775175900737813	-0.546364288608567	0.835687795690611	-0.775175900737813	0.0839806749807047	-0.164219486096647	-0.775175900737813	1.58123237419399	2.1729774531948	1.54074957713951	2.33123243668481	1.99211428432142	2.09115675104025	2.42741672006425	2.01748939527677	2.46200344142184	2.18025156626907	-0.66670937305134	-0.775175900737813	-0.548893773659743	-0.426969383292572	-0.775175900737813	-0.775175900737813	-0.139587694315479	-0.775175900737813	0.484918639817588	-0.775175900737813	0.194190146180559	-0.775175900737813	0.245429328719589	0.4885520085015	0.528095003379282	1.48489314004106	1.06023119898957	-0.775175900737813	-0.775175900737813	-0.775175900737813	-0.775175900737813	-0.775175900737813	-0.512746196332717	0.234907332511993	-0.0261667767417776	-0.775175900737813	-0.439413036542697	-0.775175900737813
CTXN1	0.234586877995736	-0.786374377727945	0.545796584021094	-0.027288200940887	-0.136454856361398	0.438115087621415	2.03224522592766	0.378663201594177	1.92682620048278	1.57922056961058	1.77851232189974	2.62205071231662	1.6615529952183	1.95297426978803	2.06735118285845	2.03016285445122	3.38222820606777	0.87831080492339	1.19792110189187	0.851767044105332	1.51625752895235	-0.589982141079198	-0.786374377727945	-0.0974642446621294	-0.155902855910526	-0.786374377727945	0.175013199633278	0.118361326711118	-0.220546014659195	-0.477237249565173	-0.786374377727945	-0.786374377727945	-0.292807020994886	-0.786374377727945	-0.786374377727945	0.0821888702671634	0.58557133539576	-0.156575186957497	-0.325793675614131	-0.786374377727945	0.0281930658644981	0.703699496631371	-0.786374377727945	-0.786374377727945	-0.0202551941346656	-0.786374377727945	-0.786374377727945	-0.786374377727945	-0.786374377727945
TWIST1	0.468190190374092	-0.373821378126543	0.565591204354828	-0.775382947668361	-0.389658907462548	-0.075197516131203	2.93532743060341	-0.118246739259007	2.13641972476865	-0.775382947668361	1.11358443505078	1.02599348007529	2.59064311775169	1.72639106505966	0.871308366518002	1.29583185567713	1.08901688656711	2.95104209345081	3.53329088250668	1.34840119062673	0.987741953407533	-0.577692920963212	-0.775382947668361	-0.775382947668361	-0.140745173223949	-0.775382947668361	-0.327182355125003	0.383033867003751	-0.205815503891783	-0.464202993893741	-0.00612105911431736	-0.775382947668361	-0.278554022053238	-0.775382947668361	-0.775382947668361	0.822548837061178	-0.775382947668361	0.685689314937501	-0.775382947668361	-0.775382947668361	-0.775382947668361	-0.775382947668361	-0.216347439318512	-0.297081149144598	-0.775382947668361	-0.775382947668361	0.32014750755963	-0.775382947668361	-0.775382947668361
DZIP1	-0.741207038571196	-0.741207038571196	0.343416691091338	-0.741207038571196	-0.045316943782322	-0.741207038571196	-0.741207038571196	-0.741207038571196	-0.741207038571196	0.25568363442653	0.149208492406554	1.53747118325701	1.48613865832432	2.50305225241651	2.22118545789454	2.20483051228603	2.41237455232181	2.63181566021331	2.54683187242173	2.08978794539685	1.6067332200887	0.298989683124252	0.0560223533396958	0.586225111440235	-0.741207038571196	-0.741207038571196	-0.378687747958554	-0.741207038571196	-0.280522271283732	-0.155266499776578	-0.119002876476129	0.687803796813727	-0.512687415121638	0.763339088437888	-0.741207038571196	1.39613664139541	1.33134881093942	0.573036054835691	-0.741207038571196	-0.741207038571196	-0.741207038571196	-0.741207038571196	0.342045989176356	-0.741207038571196	0.609276091656125	0.144440155948966	-0.741207038571196	-0.246235327337843	-0.226705503921901
ADAMTS7	-0.348739206121517	1.11166416634315	0.634627024783687	-0.657916628381337	-0.657916628381337	0.0169809706562892	1.79353164828592	-0.284220223168333	0.0182896490071363	1.07032452982027	0.403189552287366	1.07840145435594	1.173429986863	1.25132636879728	2.57322948664078	1.65880854049949	2.69293334468551	2.23007356426939	2.49761334910281	2.51077942911907	2.98935328848468	-0.311448659677226	-0.215563389601818	-0.657916628381337	-0.657916628381337	0.136178394473054	0.274873116351172	-0.657916628381337	-0.108919629899213	0.42072550267468	1.37139992334928	0.559895512390739	-0.657916628381337	-0.657916628381337	-0.657916628381337	0.882304399314586	-0.657916628381337	0.556899911654063	-0.657916628381337	-0.657916628381337	-0.657916628381337	-0.657916628381337	-0.657916628381337	-0.657916628381337	-0.657916628381337	-0.657916628381337	-0.657916628381337	-0.0680599561048064	-0.657916628381337
FERMT1	0.000549200233088185	1.43126388250069	1.45207510486145	-0.621394016128835	0.527690860211476	3.67874704447009	0.363435404926661	-0.621394016128835	-0.154080904637374	3.28646059417595	1.14424213323393	-0.0775012922975816	-0.108013373647299	-0.621394016128835	2.20535382114279	0.776747094901365	0.258283388147428	0.920978286364212	0.0346908273684817	0.0140100891952051	-0.621394016128835	2.29683331649684	-0.621394016128835	-0.621394016128835	-0.621394016128835	1.33040984687919	-0.120272075776119	-0.621394016128835	0.0154251834340117	1.46561297705126	1.96224615455016	1.54876453296214	-0.621394016128835	-0.621394016128835	1.95382156217098	-0.621394016128835	-0.621394016128835	-0.621394016128835	0.0810829758316337	-0.621394016128835	-0.621394016128835	-0.621394016128835	-0.621394016128835	-0.621394016128835	-0.621394016128835	-0.621394016128835	0.60349135121087	-0.621394016128835	-0.621394016128835
TNFRSF19	-0.539989880726823	0.0188590777869814	0.867541165983113	-0.783022658531112	-0.783022658531112	-0.252510963890867	0.213710590472218	-0.783022658531112	-0.783022658531112	-0.166361574201161	-0.783022658531112	1.8165148550598	1.71272021055779	0.840014492341808	1.59926896821356	2.18580302021427	2.28279598501843	2.88970426381938	2.36628842843508	2.59099084526864	1.68194778864314	-0.317030313520338	-0.206754088409487	-0.0958831061246501	-0.783022658531112	1.31510923112831	0.58193699173417	0.973387202225066	-0.0900940371152546	0.429583934245836	-0.783022658531112	0.798008835603637	-0.56895715031344	-0.783022658531112	0.962094108437613	1.0167001220208	0.656124812974287	1.41648704452655	0.317174702096198	-0.783022658531112	-0.783022658531112	-0.783022658531112	-0.783022658531112	-0.577845758494266	-0.783022658531112	-0.783022658531112	-0.783022658531112	-0.783022658531112	-0.783022658531112
SMO	-0.898282583004226	0.514581037288623	1.333622188629	0.182476413889576	0.181446347781121	0.106734960940379	1.64213455954553	0.0548189997345727	0.242256764776575	1.52468650182868	0.846981145914615	1.19129107559603	0.63045583703497	2.00534087436425	2.02810132887952	2.44533315202505	2.55865187422147	1.57540665329124	2.53543291584447	1.59665864274143	2.33949952514478	-0.439689785215717	0.0123877959966696	0.0986772849382966	-0.898282583004226	0.87500230695003	0.414814707039909	0.622668789113004	0.735750781666611	-0.0887583758947746	-0.898282583004226	-0.123393415424142	-0.898282583004226	0.345313860562217	-0.898282583004226	-0.898282583004226	-0.898282583004226	0.266171820714547	-0.0782967051979874	-0.898282583004226	-0.898282583004226	-0.898282583004226	-0.898282583004226	0.21052013718668	0.190773477012637	-0.898282583004226	-0.898282583004226	-0.332879349710011	-0.898282583004226
TEAD3	-0.598631081264462	-0.598631081264462	2.29683738182411	0.0146314726695403	-0.0859525690853853	-0.598631081264462	-0.0704507223948537	-0.598631081264462	-0.598631081264462	-0.120592388323707	-0.598631081264462	1.67541392411255	0.711958030584776	1.43551111642721	3.1764483579818	1.96100620983509	1.36734536054601	4.21114889196203	0.647945127712804	1.41354135142854	-0.598631081264462	-0.335874762758208	0.0113450018296014	-0.598631081264462	0.732993763779364	1.95236809057236	1.12133290987156	0.611829306458235	-0.598631081264462	-0.598631081264462	1.61684746477528	-0.598631081264462	-0.598631081264462	-0.598631081264462	-0.598631081264462	0.563433597703513	0.643397799438315	1.56102907741077	0.0175872159938945	-0.598631081264462	-0.598631081264462	-0.598631081264462	-0.598631081264462	-0.238703622181923	-0.598631081264462	-0.598631081264462	-0.598631081264462	-0.598631081264462	-0.598631081264462
ZNF704	0.0801762317880746	1.90043018263447	0.725845321795089	-0.720728480044487	-0.304629265559557	-0.720728480044487	0.229460987049737	-0.720728480044487	0.454599050440226	0.722078447847574	0.466827853675271	0.893944594552156	1.40306545230535	1.59009492737622	2.26941922668627	3.0459394886213	0.874893793368596	3.30822379637112	3.12954833869573	2.29118633012413	-0.720728480044487	-0.0572649124048854	-0.720728480044487	-0.275831493581782	-0.720728480044487	-0.720728480044487	-0.237232780918599	0.261703208687198	0.533611422108941	-0.720728480044487	0.54819747401318	0.642208186805664	-0.720728480044487	0.731259616912834	-0.720728480044487	-0.720728480044487	-0.720728480044487	1.03209102424805	0.23666388015982	-0.720728480044487	-0.720728480044487	0.394274754520497	-0.720728480044487	-0.720728480044487	-0.720728480044487	-0.720728480044487	-0.720728480044487	-0.720728480044487	-0.0345325019595394
CPA3	1.08145802096862	1.54185928980016	0.806945435508618	0.976614351418606	0.933839655652475	1.12311039863082	1.57002370251964	0.606420203269493	1.23281297789303	1.27438519154616	0.329150107070281	1.13107634201167	1.15730073727794	0.997291371329208	1.36981391006274	1.17835772923065	1.37356433816657	1.26027335810747	0.920295360622043	1.56135357485743	0.873326673106797	0.732689518885075	1.06230382445704	0.906203125384079	0.434074850422634	0.784622479932548	0.364952720619046	0.5777576637936	-0.912095206048771	0.279991504777035	-1.27538160243899	-0.231691186812536	-0.552093683312796	0.131727162204458	0.156840688244315	-0.0250591536248024	-0.320285307313469	0.140919943703479	0.756287996601016	0.795230552454765	0.506340087361878	0.150125895351391	-0.0390653120600415	0.160906823617773	0.287365260275166	-0.558580671594649	-1.98752227073819	-0.0955909823062389	-0.640884488842929
LIFR	-0.683118376803806	2.23491587194043	1.36878038030709	-0.683118376803806	-0.256336415698231	1.97190219567965	2.16248776975036	-0.683118376803806	0.682731652327814	1.80501929797795	2.03032911862342	-0.144883785927429	2.50522265809707	0.617573346493115	0.324961101742849	0.233334166311086	0.187407716023142	3.50336136209546	0.942305087923746	2.11703643109767	1.26768018517782	-0.464385478425943	-0.683118376803806	-0.226799302499496	-0.683118376803806	-0.683118376803806	1.31015685069274	0.324535827225833	-0.683118376803806	0.286325302640121	-0.683118376803806	1.62569046640131	-0.683118376803806	-0.683118376803806	-0.683118376803806	0.763550268669364	0.350815187532786	0.933475925224073	-0.393707687997505	-0.683118376803806	-0.683118376803806	-0.683118376803806	-0.683118376803806	-0.683118376803806	-0.683118376803806	-0.683118376803806	-0.683118376803806	-0.683118376803806	-0.683118376803806
CLDN10	-0.76946200795767	-0.76946200795767	-0.76946200795767	-0.76946200795767	0.291159994726784	-0.76946200795767	-0.515254763978355	-0.521452580083786	-0.76946200795767	0.250198364281093	-0.76946200795767	1.44277993017322	1.72155641085253	2.20358797976734	1.96888131997683	1.92101070287603	2.3081492695014	2.47387776983227	2.47121759112581	2.30659900925561	1.59748475829527	0.907738248714034	0.489610074568291	0.224359842462075	-0.76946200795767	-0.76946200795767	-0.482749585933026	0.0954840665114661	-0.76946200795767	0.068415568382165	-0.76946200795767	1.40024498223704	-0.588728412764273	-0.76946200795767	0.703924479910428	0.869448755053534	1.24921670585945	0.899617580420155	-0.76946200795767	-0.76946200795767	-0.76946200795767	-0.76946200795767	0.62282092389237	-0.355857645013558	0.162908960047117	-0.317998157869272	-0.76946200795767	0.477683298747934	-0.362548541682803
REN	-0.423653299220906	0.489313795817595	-0.715421527386811	3.06098352429972	0.919388227826074	2.23720820812788	3.1211875048384	2.73603440404895	1.2430940858503	1.33008136752487	-0.715421527386811	1.79538366766072	-0.0232862377527222	0.531205020961519	0.338682917213967	0.0379959177130123	0.37469600615027	-0.715421527386811	-0.715421527386811	-0.715421527386811	-0.715421527386811	-0.155983569795112	-0.715421527386811	1.73284814669487	2.22284936158901	0.872467767386194	1.21576810609513	1.33765231086319	-0.715421527386811	-0.432369251747655	-0.715421527386811	-0.715421527386811	-0.106416093449473	-0.715421527386811	-0.715421527386811	0.937095812249876	-0.715421527386811	-0.715421527386811	0.754051883556296	0.225205660880324	-0.715421527386811	-0.715421527386811	-0.206917458014386	-0.469100429775314	0.356760864658601	-0.715421527386811	-0.715421527386811	-0.158778565284185	-0.715421527386811
BMX	-0.151055024943397	1.37623906166667	-0.681123270597348	-0.681123270597348	-0.313562840379447	1.10337771907259	3.21523282797145	-0.311681368575235	0.192165497221347	0.0944390380235327	1.9824263090582	-0.681123270597348	0.572134036893121	-0.681123270597348	-0.140793890055748	-0.681123270597348	0.931570806639506	3.5489439235732	3.0425841366276	3.08205558087081	-0.681123270597348	-0.338599811548215	0.0436381810107212	0.183078397306071	0.868289207401177	-0.681123270597348	-0.681123270597348	-0.681123270597348	1.93055585989803	-0.384596671883001	-0.681123270597348	-0.681123270597348	-0.681123270597348	0.601487585204286	-0.681123270597348	-0.681123270597348	0.917217035509832	-0.077015271593497	0.164587405015502	-0.681123270597348	-0.681123270597348	-0.681123270597348	0.411350633765814	-0.423076388263017	-0.681123270597348	-0.681123270597348	0.36281903910561	-0.681123270597348	-0.681123270597348
COL14A1	1.59254877745851	1.56300974273383	-0.679733690845431	0.195907775847003	-0.237703940483115	3.36743307527598	1.83284541550957	0.0733273680458838	0.734914542752382	0.732685567733807	2.1306580977809	-0.122269403401956	0.192254788642965	-0.0175088278701854	1.20733186551764	-0.679733690845431	3.90946763961769	1.69862605186261	0.549182968561414	2.04584502688402	1.3407617376073	0.520173618592089	0.655633826101619	-0.679733690845431	-0.679733690845431	-0.679733690845431	0.17428387387162	0.869759748975659	-0.679733690845431	0.717798439645134	0.201820490686403	0.768138676212928	-0.35596145998199	-0.679733690845431	-0.679733690845431	-0.679733690845431	1.49696442026259	-0.679733690845431	0.0402719621262694	-0.679733690845431	-0.679733690845431	-0.679733690845431	-0.679733690845431	-0.679733690845431	-0.679733690845431	-0.679733690845431	-0.679733690845431	-0.679733690845431	-0.679733690845431
SHD	-0.435079638556485	-0.435079638556485	-0.435079638556485	0.0275746110017021	-0.435079638556485	-0.435079638556485	-0.0366126426562421	-0.435079638556485	-0.435079638556485	0.181942119956779	-0.435079638556485	3.2474233898444	2.23942532998983	3.13309390353677	3.33684245536391	1.49594820988811	3.10093625010444	0.282647621367175	0.757390730213487	2.69651394579655	-0.435079638556485	-0.435079638556485	-0.435079638556485	-0.435079638556485	-0.435079638556485	-0.435079638556485	-0.435079638556485	-0.435079638556485	-0.435079638556485	-0.435079638556485	-0.435079638556485	-0.435079638556485	-0.435079638556485	0.914571059966094	-0.435079638556485	0.441598969222758	1.64771526088493	2.18118384429471	-0.435079638556485	-0.435079638556485	-0.435079638556485	-0.435079638556485	-0.435079638556485	-0.435079638556485	-0.435079638556485	-0.435079638556485	-0.435079638556485	-0.435079638556485	-0.435079638556485
MDFI	-0.252217379660192	-0.0191448376955683	0.718389047552192	0.165540687571582	0.84788100862402	1.22923863381888	1.26719683968083	1.32078505721788	1.25690547349357	1.46833112416658	0.915400230018864	0.973870829960703	0.931695359923432	1.38062324188373	1.64613644497711	1.71869807503866	1.94112396184403	1.45748439262635	1.79515238202229	1.25106999151138	0.633197882422167	0.656791025902912	0.488438788344957	-0.753095351869678	0.433903181582083	1.25008545232161	1.26684377912761	1.20100568595775	0.368023015619013	0.0197182320953439	-1.62059674131658	-0.179470169252085	-0.561332211764135	-0.51265210652399	0.308019224372472	-0.668832284417475	-0.0943709297237478	0.0156150885758512	0.484976241504281	-0.0695712487190152	0.153389980660708	-0.256327278996609	-0.124304239599805	-0.174228728748781	0.105957554994754	-0.807490344847012	-0.683725625620677	-0.45937750812106	-1.24171888262279
PLXNB1	0.267537211458922	1.4719954710171	0.535990509382122	0.221153900995255	-0.989609575761123	0.530444447693825	1.63240101238852	-0.341163465220864	0.241077556821195	1.38187593219134	0.0891036344406543	1.0703172403739	1.66646256059279	1.64237316322901	1.76745310722126	2.02110098979856	2.18612138286261	1.91165839849312	1.94555840725341	1.67566924385258	2.08433909904961	-0.0552595609059147	-0.449439392996074	-0.57373191537652	-0.251782790939395	0.279132536199112	0.500544255852862	0.280401397334113	-0.10656959808181	0.337168154476367	0.104276496720051	0.42256229031465	-0.695114258377742	0.0706847336052818	-1.38206508878359	0.39511013792463	0.760511611840592	1.60201526981479	-0.548099913010799	-0.299072462538302	-0.338186126691651	-0.986930907383942	-1.38206508878359	-0.394922924867396	-0.117283563930788	-0.563135544753591	-0.438484471384724	-1.01495857369798	-0.503549970234836
GPR12	-0.582640438280868	0.225779645889019	-0.582640438280868	-0.582640438280868	-0.231523778392107	-0.582640438280868	-0.582640438280868	-0.582640438280868	-0.582640438280868	1.63912355045123	-0.582640438280868	2.00656146165947	1.69427459862435	2.3207811797958	2.00278737278349	3.15103704646938	1.1144843822116	2.50496626750565	1.99273727838002	0.567050589568841	2.60732328452326	-0.582640438280868	-0.582640438280868	0.530912335518359	-0.582640438280868	0.550616111849696	-0.582640438280868	-0.582640438280868	-0.582640438280868	-0.582640438280868	-0.582640438280868	0.180804491368054	-0.130387286506807	0.642589490194175	2.36482852214495	0.213219460195666	-0.582640438280868	1.917952560578	-0.582640438280868	-0.582640438280868	-0.582640438280868	-0.582640438280868	-0.582640438280868	-0.336137953325605	-0.582640438280868	-0.582640438280868	-0.582640438280868	0.534639112405692	-0.582640438280868
MMP2	-1.92659592392703	0.527848324335458	0.615136787986117	-0.658319864624898	1.08539166104284	0.967713252345447	1.8365328704117	1.23536306749152	1.37778923955453	1.73735724068657	0.566688196117678	1.3679091613767	1.38502672339795	1.2007295850145	1.69112667992259	0.966760725181186	1.9043286255812	1.28105410809298	0.871641359547789	0.977660353111718	0.76237799292075	0.807075321898815	0.849405447924265	0.703458367770206	0.684099001602645	0.663282142931899	0.886734266595227	0.992277435234573	-0.154547675068485	-0.0213164274443182	-0.306083678021168	0.326594308190994	-0.15911065170046	-0.16196738942832	-0.0048240976163788	0.243590404056073	0.184144511142624	0.468512473152434	0.0394105530632592	0.0300665142805097	-0.663503110339458	-0.388207093870849	0.339563778397251	0.173548897376443	0.711911449195615	-1.53785508825555	-1.0601930805588	-0.672110864357105	-0.687161374714082
GYG2	0.0404525987305473	0.0660599769726365	1.00219955090055	0.884479794940426	-0.27169547936048	0.746643999280741	1.75079201444168	0.0436880448665455	0.213238106980934	0.930927637119677	0.501342228034884	0.876508660593997	1.20845190768075	1.93706548945886	2.04274895205876	2.0997405984799	2.49183372848457	2.25226589653427	2.51412673083845	2.2663457542399	1.40250236531751	-0.653236576164005	-0.818456424891046	-0.818456424891046	-0.818456424891046	-0.129922851961416	0.545039261419985	-0.0573250340778526	-0.342439255643718	0.616179767025366	1.11279357706328	1.34434568773387	-0.818456424891046	-0.818456424891046	-0.818456424891046	-0.818456424891046	-0.818456424891046	0.0181126659788965	0.0909700948371216	0.435592774206258	0.217948015265265	-0.818456424891046	-0.35124134246119	-0.592135852733578	-0.818456424891046	-0.818456424891046	-0.818456424891046	-0.818456424891046	-0.818456424891046
GPC6	-0.324384961995358	2.55865244606426	-0.613407532665828	-0.613407532665828	0.549216780629699	-0.613407532665828	-0.00841603848014096	0.443286313698375	-0.613407532665828	0.822843184441939	-0.613407532665828	2.38543084393888	2.6369055450055	0.887752766326977	0.975986405846875	2.12429642767398	2.75793858686601	2.6210491990386	1.69992370967573	2.6528919623895	-0.613407532665828	-0.613407532665828	-0.19989069407525	-0.613407532665828	-0.613407532665828	-0.613407532665828	-0.613407532665828	-0.613407532665828	-0.613407532665828	-0.613407532665828	-0.613407532665828	1.1355097645535	-0.613407532665828	0.599399390970792	-0.613407532665828	1.42743953478024	-0.613407532665828	-0.0421770924258563	-0.0472856874887148	-0.613407532665828	-0.613407532665828	0.555130429079437	-0.613407532665828	-0.613407532665828	-0.613407532665828	-0.613407532665828	-0.613407532665828	-0.613407532665828	-0.613407532665828
KHDRBS3	0.150713066152063	1.57410374908227	0.156236831409704	-1.01408273733712	-0.263210546958348	0.0616380403783871	1.03659540461751	-0.440574767125136	0.728569091465812	0.550734390505591	-0.0533157065958877	1.44463325877381	1.10252660227935	1.96280176505192	2.31847355605616	2.55346490776212	2.36016796033212	2.45559542100195	2.64722431852612	2.14358125817758	1.00879214688245	-0.841551069631184	-0.613558816636619	-0.222589668201152	-1.01408273733712	-0.295078050404279	0.226267577218734	-0.00308795795923116	0.00071410986371882	-0.541496579562228	-1.01408273733712	0.527833872879926	-0.767507837810553	0.160617150975293	-1.01408273733712	0.72470370123905	0.928025738119307	0.721420087930266	-0.785801993279058	0.295464519681663	0.316543057976931	-0.439227818223443	-1.01408273733712	-0.44980217772359	0.0146384677500308	-1.01408273733712	-1.01408273733712	-0.166057310459672	-0.458930570107951
PNMAL1	-0.503926549284608	3.19826704661057	2.241120550493	-0.503926549284608	-0.503926549284608	-0.503926549284608	4.24655075603844	-0.503926549284608	-0.503926549284608	-0.503926549284608	-0.503926549284608	2.65145648020593	-0.503926549284608	-0.503926549284608	-0.503926549284608	2.42386236801261	1.61431521774449	-0.503926549284608	-0.503926549284608	-0.503926549284608	1.94048161664764	-0.503926549284608	-0.503926549284608	0.634040890831399	-0.503926549284608	-0.503926549284608	1.47425784494762	0.0937674273079477	-0.503926549284608	1.41475870583256	-0.503926549284608	-0.503926549284608	-0.205969566072961	-0.503926549284608	-0.503926549284608	-0.503926549284608	-0.503926549284608	-0.503926549284608	1.29932929516218	-0.503926549284608	-0.503926549284608	-0.503926549284608	-0.503926549284608	-0.503926549284608	1.03317805245564	-0.503926549284608	0.651422520554755	0.141445938329132	-0.503926549284608
TTLL6	0.530622864018212	2.00989139699481	-0.756120223707027	-0.756120223707027	-0.756120223707027	0.43222220584286	1.06444812180058	-0.756120223707027	-0.353159162275719	0.317437395310498	-0.756120223707027	0.68696015342878	1.36558230838022	1.65586245012057	0.547921950489863	3.27475223614123	1.91294352182236	2.95799018378396	2.35821840451387	1.42289442832821	2.50994642038814	0.0281873105565761	0.367325567415435	-0.358502822939032	0.209796283482254	0.444151611423987	-0.0376345435854026	0.36071977536744	-0.756120223707027	0.0886125471049932	-0.0144679651942741	0.947226005822843	-0.483730379391018	-0.756120223707027	-0.756120223707027	-0.756120223707027	0.144806341865692	1.33441613882177	-0.150378875239352	-0.756120223707027	-0.756120223707027	-0.121081368485699	-0.756120223707027	-0.49504077973865	-0.756120223707027	-0.756120223707027	-0.756120223707027	-0.756120223707027	-0.142846882853636
C14orf37	0.279427787872717	3.05618194945109	-0.762486931011312	1.5315636348672	0.237522889905876	0.300844570199238	2.53527437120332	-0.762486931011312	0.0529243034984903	1.96883781280168	-0.762486931011312	-0.197075527876635	0.121932467343061	1.31072553361704	2.53877506345639	1.02281883178206	1.40452529256848	1.96957606902552	1.94234166760555	2.59765363231456	1.93157309228753	0.0741104186648509	-0.229070113415875	-0.283127164000766	-0.762486931011312	-0.762486931011312	0.362328473287956	0.994000316640825	-0.762486931011312	0.255906387340706	0.131634536401425	0.212334999940803	-0.762486931011312	0.801975623328541	-0.762486931011312	-0.762486931011312	0.323652528007333	-0.0256271586620359	0.269067322421881	-0.762486931011312	-0.762486931011312	0.0031035011316725	-0.112713873878407	-0.762486931011312	-0.762486931011312	-0.762486931011312	-0.762486931011312	-0.762486931011312	-0.762486931011312
COL6A1	-1.09233261836205	-0.836449250491887	0.655278016540622	0.360954256265667	-0.189775476927984	0.34439483991484	3.2060757769718	-0.582566352691816	0.400184436210248	2.01389663898281	0.682204373868163	1.30376585986299	0.839273382176353	0.931438934451446	1.69868810911621	0.163013742041994	0.899050486862866	1.92846002196455	0.368131760672578	0.298497591452616	2.64588919123621	-0.881296207673038	-0.136110385272725	-0.0356889747903017	0.706960936315309	2.12072781688429	1.40524774467645	0.198565217464876	-0.913900517402493	0.98027462112807	0.26538997243092	-0.210706157377976	-0.738480809909239	-1.32236878927055	0.748571105595139	1.02751660535968	0.637144542511231	1.67307265770553	0.263121537851934	-1.32236878927055	-1.32236878927055	-0.849993291510688	-0.921453549989218	-0.858682559300333	0.557588866315138	-0.816238802813866	-0.536703392283188	-0.883499840549909	-0.866183632619769
ADAMTS1	-1.05987800538834	-0.423365075099551	-0.0987853197423497	0.936994250351401	-0.443244917042419	-0.404199057230025	0.511533094105809	-0.78200972540959	0.235268361245513	-1.05987800538834	0.071936058192695	2.05494633061416	2.21592607158686	1.40985965219913	2.60356698189384	-1.05987800538834	0.276360311435179	2.30332454936051	-0.0671167594422557	3.41711296944046	1.70702899772517	-0.13815240275425	-0.117591291863065	-1.05987800538834	-0.341821953821825	-0.167603726684269	0.109409135477919	-0.407157826862965	-0.226504067784527	-0.431909155572154	1.01539511940447	-0.15435319922731	-0.476350638169478	-0.0951881030438475	1.00978286661892	0.935827512512714	1.86847855415205	0.648970115370633	-1.05987800538834	0.0155515814006978	-0.17109309995885	-1.05987800538834	0.0135904716539767	0.119503082519781	0.259566260908309	-1.05987800538834	-1.05987800538834	-1.05987800538834	-0.340429456153213
SCARA3	-0.819568382573734	-0.819568382573734	1.79026207918944	-0.460756199309822	-0.310812823692283	2.4133993079816	0.949271219092656	-0.518071206216604	0.237350992975332	2.27615952488417	0.969809250595857	1.73131475372554	1.36341859887358	2.00413283367165	1.58814527938972	1.2374696619667	2.37804913708997	1.90778069128899	0.580084816034439	0.634596646792282	-0.819568382573734	-0.0607374841139988	-0.462679071935497	-0.114303600073758	0.444888855688044	1.63632618715931	1.30152030929196	1.48424871505187	-0.108361828156408	0.632015223838785	-0.221345035266751	0.385880998568517	0.201294217693051	-0.819568382573734	-0.819568382573734	-0.13965899974967	-0.819568382573734	0.866676951549301	-0.45902683118099	-0.819568382573734	-0.819568382573734	-0.819568382573734	-0.819568382573734	-0.316762708508587	0.478864813253655	-0.819568382573734	0.032380616531255	-0.819568382573734	-0.819568382573734
NKD2	-0.685874951323271	-0.685874951323271	0.636880646248692	-0.685874951323271	-0.30539138083049	0.652839684451131	1.04878040696179	-0.303443757933695	-0.685874951323271	0.277076715747114	-0.685874951323271	1.68528168192253	2.00295029283882	2.20018471531481	2.87361960566333	2.57955164269179	1.41781638480583	1.7761201454299	2.45542107661682	-0.685874951323271	1.93545833035834	-0.196265461289872	0.0643685520372245	-0.685874951323271	-0.0598594033647875	-0.685874951323271	-0.685874951323271	-0.685874951323271	-0.685874951323271	-0.378922706877291	0.474438408769133	0.560402357805022	0.347722860660594	1.14899806212785	-0.685874951323271	1.10617531657153	0.968661763006014	1.72692986284165	0.619860164344858	1.49694194257996	-0.685874951323271	-0.685874951323271	-0.134434532583221	-0.685874951323271	-0.685874951323271	-0.685874951323271	-0.685874951323271	-0.685874951323271	-0.685874951323271
TRO	1.46880899485655	2.03313894200218	1.48355424690079	2.12313921185525	0.706322312767966	-1.01908876483817	-1.01908876483817	-1.01908876483817	1.19290830288754	1.6664605566811	-1.01908876483817	0.665694073659721	1.1363567690901	1.77796235355717	1.22934847675758	2.18049763913084	2.04512890778628	0.756053109174208	1.52655008308708	1.53015500709064	1.52737761195044	-0.537689955464568	0.741884291003562	-1.01908876483817	-1.01908876483817	1.70830709551365	0.794147634959488	-1.01908876483817	-0.573275200476534	0.510532884963699	-0.416969756437877	-0.0301631920180218	-0.797945902970861	-1.01908876483817	-1.01908876483817	-1.01908876483817	0.293792129314114	-0.235600537249209	0.0690533730526146	0.571525347789601	0.59234317865405	-1.01908876483817	0.43097737567188	-1.01908876483817	0.287799894497991	-1.01908876483817	-0.16159183019332	0.0970432179407843	-0.521195673251733
SLC27A6	0.57812936723926	0.655945237610161	1.54920526258952	1.36529163261144	0.438388075995572	0.881344985197345	-0.563682283575773	-0.571896808785089	-0.900606093275234	-0.900606093275234	2.27866398206198	-0.0264915207444287	0.578124522870687	1.08330493610388	-0.128133126508533	2.49023832440872	0.68012108099943	2.14287360550262	1.35162266046641	3.57978128086246	1.06457612471917	0.095213069006523	0.214088939245744	-0.900606093275234	-0.900606093275234	1.84098792368605	0.899457077300965	0.245785024589402	-0.417699626847131	0.996760851942135	-0.900606093275234	-0.189522187255831	-0.661063543346192	-0.900606093275234	-0.900606093275234	-0.900606093275234	-0.900606093275234	-0.363103695684602	0.549121644256605	-0.0238468514655695	-0.205413148688245	-0.342146114469055	-0.900606093275234	0.858501371157143	-0.246761337587612	0.0277613883020808	-0.900606093275234	-0.381758809782529	-0.900606093275234
ZNF711	1.57875362915191	2.16893394108988	-0.355174423236157	1.58803175543772	0.557070390402992	-0.345098656964216	-1.19029844931938	0.320722482723625	0.86664754649276	1.15996123802152	-0.504708246209467	1.06288399619791	1.27176157812825	1.4938244341061	1.64658882445277	1.85983040795833	1.29474098573689	1.74966096110465	1.75455632651671	1.7407611650711	1.9311379120922	-0.74204385386473	-1.19029844931938	0.904818244414356	-1.19029844931938	0.979755983356037	-1.19029844931938	-1.19029844931938	-0.466153308690478	0.239987012410592	-0.284256297747974	-0.667982175584581	-1.19029844931938	-0.031848210168992	-1.19029844931938	0.220263723088005	0.744144824721016	1.1906736928247	-0.799014813951438	0.43143046781587	-0.679654648679783	-0.780089847084333	0.429449103947697	0.449148246081115	-0.456217077485618	-1.19029844931938	-1.19029844931938	-0.809186772543592	-1.19029844931938
NAT8L	0.785055940158996	1.11840454825778	1.82573051122563	1.01224290538413	0.132490187003407	0.893602921398456	1.98142700169878	-0.0674535461021833	1.56226797659345	1.78370165306735	1.18316256402798	0.965955748274898	-0.193020866221672	2.14829548310386	1.37288867658834	1.91828395107713	2.0251723532346	0.815307308472401	1.13985802651408	0.294847300043782	-1.12130917833609	-0.24321498106351	0.0811533035465736	-0.0149147392744571	-1.12130917833609	0.397490290979214	0.74829900619727	-0.429896970120222	0.728268485403235	1.31253845053625	0.65355350873189	0.420044896160713	-0.128048387550814	-1.12130917833609	-1.12130917833609	-0.0546913932315346	-1.12130917833609	-1.12130917833609	0.0906662793221753	-1.12130917833609	-1.12130917833609	-1.12130917833609	-0.0230932875293955	0.237153173829529	0.656812952000328	-0.260323701056684	-1.12130917833609	-0.374742483241271	-1.12130917833609
PRAME	3.20746866367145	2.94072452534813	1.65078509437077	1.70595125521551	-0.723721385185309	1.54989029492444	1.93349568287487	1.20931300338478	-0.723721385185309	0.100415787182636	-0.723721385185309	-0.398444709184786	-0.723721385185309	0.390288220240967	-0.723721385185309	3.0945386089962	-0.723721385185309	0.0171150331584578	1.44366554754824	-0.0246928560060174	-0.723721385185309	-0.591532352145898	-0.416850939367837	-0.117301098071384	-0.723721385185309	-0.723721385185309	-0.723721385185309	0.286771735728108	-0.112192079272356	0.792639425112965	2.06215634789473	-0.162914094008362	-0.276032002862214	-0.723721385185309	-0.723721385185309	-0.723721385185309	-0.723721385185309	-0.299811828180525	-0.548818938464717	-0.723721385185309	1.23494127073554	-0.283283308477548	-0.723721385185309	-0.542646908838051	-0.723721385185309	-0.723721385185309	-0.723721385185309	-0.314524471674905	-0.723721385185309
PLEKHA6	0.31727144837633	1.21468074610422	0.88217331572443	1.30684422936096	0.548058590797705	0.445783357935688	2.3782764263971	0.903175189270556	1.32631052804035	0.589458140691574	-0.210381314374777	-0.109376830561927	-0.837695633668897	1.56466578938919	1.92773756712739	1.69095774145557	1.60395415634809	1.83998821546297	1.41311402894516	1.4782385313584	1.73330062383268	0.704693940617338	0.549910380620263	0.219249756363011	0.407803137896955	0.65355881848208	1.25564339682987	0.755978392450168	0.263282099081177	-0.749328302888601	-0.143157973457665	0.885227698521575	-0.475880548263627	-1.42104634494364	0.344732775487814	-1.42104634494364	0.54340521740639	0.175860633423071	-0.0142103477950099	0.783155829774563	0.252993166880616	-0.0374824610606219	-0.542119346033367	0.120347503495487	0.100463048258656	-0.879989774464857	-1.42104634494364	-0.951892304206437	-0.933381154250731
HDC	-0.623250412113039	0.487911886776368	-0.989235767627826	-0.989235767627826	-0.735453852130312	-0.714856654725851	0.010645521885623	-0.734154790862633	-0.989235767627826	0.635265950779443	0.624290495777446	-0.190118517423935	0.890795974419694	0.871833683892258	1.54443249211359	2.63913020436857	2.16462317086337	2.71513473164975	2.67015790522004	2.31461691957829	2.04410899328433	-0.662667043344908	-0.687290405967709	-0.102684290367231	0.3198993773511	-0.989235767627826	-0.989235767627826	-0.616351483762918	1.47357360532453	-0.0241143901270642	-0.989235767627826	-0.437429092648203	-0.299827727644451	-0.103657742729237	-0.989235767627826	-0.128987740772834	1.2272783481972	1.32837042297543	-0.48442111631244	-0.00199955102436294	-0.449760603059312	-0.00238335299654056	-0.989235767627826	0.720527457272621	0.397932254369811	-0.524899226706955	-0.989235767627826	0.0557644820244838	-0.0257111941374565
C1QTNF4	-0.112232547209349	0.0270585479202086	0.127239282881684	-0.276286742471945	0.272043948814228	-0.100506963077427	0.486078914510889	0.852410398127248	2.23437292571093	-0.409798683940709	1.6239221259148	0.149597754059258	-0.374538391309945	1.99740897551394	2.13883284142537	1.98242137938618	1.90336579637035	1.63299381438546	2.66222047585297	1.7171096234505	1.24448131314492	0.737929851608726	0.858641275629331	0.366016004250362	-0.385824513391688	0.49473464008214	0.0862424049348612	0.341583206769468	-0.394299095400053	-0.588346714765033	-0.891102901286455	1.11362461234213	-0.850724933642765	-1.73075517718045	-1.73075517718045	-0.590133519694147	0.700512361366872	-0.570909024373547	0.866809007056069	-0.280180510849501	-0.364825133290145	-0.044411593324766	0.759408377598313	0.43828960445113	0.338396711108117	-0.75630529209491	-0.948753232159765	-0.712888703063629	-0.568389719462663
PARD3	-0.209071133700886	0.684585684062639	0.591075414324273	0.00285684718526044	-0.77627495837181	0.156562079640445	-0.77627495837181	-0.77627495837181	-0.77627495837181	0.58751483795445	-0.77627495837181	2.81613969294301	1.00212978380296	1.32944091883446	1.97459152438916	2.36702522202424	1.92259076079667	3.136778139497	2.65440224797413	0.966890246931401	-0.77627495837181	0.358685317187957	0.22876658400049	-0.77627495837181	-0.77627495837181	0.0637787781478542	0.210500538133791	0.152352626358005	-0.77627495837181	0.559292692456189	-0.77627495837181	0.804315089958612	-0.77627495837181	2.29345834289568	1.57228691502243	0.853087261695105	0.934042047377561	-0.129844295228522	0.0060864029817246	0.278165097413171	-0.77627495837181	-0.104639527428839	-0.77627495837181	0.151855358317281	-0.77627495837181	-0.77627495837181	-0.77627495837181	-0.77627495837181	-0.77627495837181
PRR15	-0.176705133278424	2.08015294627243	-0.592036010680644	-0.592036010680644	0.255057366138093	-0.592036010680644	0.548479729787274	-0.592036010680644	0.5945988166295	1.64989789616733	-0.592036010680644	2.94338546693004	1.77157587481631	2.70950847737307	2.33122237677441	2.08982583553029	0.959741832032415	1.3366102600503	0.41726358757397	-0.592036010680644	2.40917286714947	-0.592036010680644	-0.592036010680644	-0.592036010680644	-0.592036010680644	2.08124457248589	-0.011694432081632	-0.592036010680644	-0.592036010680644	-0.189112255990471	-0.592036010680644	-0.592036010680644	-0.592036010680644	-0.592036010680644	2.39028137277172	-0.592036010680644	0.617933833635171	1.29979768484462	-0.592036010680644	-0.592036010680644	-0.592036010680644	-0.592036010680644	-0.592036010680644	0.0272813784974497	-0.592036010680644	-0.592036010680644	-0.592036010680644	-0.592036010680644	0.707732874027957
ABCA13	-0.851203218086157	1.50620538457091	0.891374182109086	-0.851203218086157	-0.542658331385503	-0.291117218448157	0.43395257604129	-0.851203218086157	0.790204026475155	0.583034624939445	-0.851203218086157	1.81102882344266	1.49095689930944	1.32423836325877	2.5070492586386	1.84850612509981	1.68685172181289	2.5550743939336	2.30325849678681	2.55919286413371	1.7511813305145	-0.693068799347197	-0.242809545680116	-0.296494919455265	-0.851203218086157	-0.851203218086157	-0.255083267947038	0.716511887747258	1.75611244796348	-0.0466120739562623	-0.235862203509017	0.701405853134561	-0.625204252616762	-0.851203218086157	-0.851203218086157	0.74248671971744	0.810332322708364	0.448543276336088	-0.641971815811381	-0.024015389980417	-0.851203218086157	-0.851203218086157	-0.851203218086157	-0.851203218086157	-0.851203218086157	-0.286668644657077	-0.851203218086157	-0.851203218086157	-0.342376830190314
CAV2	-0.696165947258945	-0.219958698550161	-1.10684894982301	-0.766201592876741	-1.10684894982301	-1.10684894982301	1.64988872716542	-0.345244327475161	0.0492322150936255	1.3599084361966	1.43408183439508	0.562888028845293	1.17650990564556	0.355541620905179	0.511547847236903	0.0271620990743477	2.40104500234138	2.63080302998708	0.63347112653733	3.1776203464166	2.57846934569447	0.0415567865102176	0.295493394262228	-1.10684894982301	-0.367174758078734	-1.10684894982301	-1.10684894982301	-0.434477664276906	-1.10684894982301	-0.707066319342407	-0.2384024361585	-1.10684894982301	-1.10684894982301	0.266477537964578	0.593623437563689	-0.141539170906607	0.629860446097784	0.283340110779375	0.377960157556472	-1.10684894982301	-1.10684894982301	1.1454396281677	0.6355091144608	0.490228874477128	0.125851211878498	-1.10684894982301	0.452194661436414	-1.10684894982301	0.0953775650569502
LMX1B	0.82758692818764	0.967419554447073	0.462545436633113	-0.0598213247622413	0.027344685226715	0.233264894837901	1.30793159823907	-0.156680882389219	1.197973537014	0.923991247915247	-0.751728348283276	-0.311235897301886	-0.0627078115258858	-0.228457065147746	-0.238272917951698	0.639141568460755	2.79320198345945	2.55059806458145	1.8101730848848	3.58757632626861	3.26499843480963	-0.426240717223034	-0.0630138041099573	-0.378275748102787	0.954404049243072	-0.0057196803179566	0.420054559454393	-0.238528726346432	0.0764098573841725	2.09819505042637	-0.751728348283276	0.00772167209989659	-0.751728348283276	-0.751728348283276	-0.751728348283276	-0.751728348283276	0.0944453046679081	-0.751728348283276	-0.331909054458624	-0.751728348283276	-0.00925015201480363	-0.751728348283276	-0.751728348283276	-0.506515746884683	-0.0534107393050108	-0.751728348283276	-0.751728348283276	-0.751728348283276	-0.175726082485283
DPPA4	-0.595786991620462	1.31665575053916	0.551590382297726	-0.907633272019272	-0.907633272019272	-0.146799758408529	-0.907633272019272	-0.907633272019272	-0.907633272019272	1.34656123561753	-0.907633272019272	-0.141394488096999	1.3436129363032	1.75456193003155	1.9579011726165	-0.443287540815701	1.53312793265132	2.34231290128634	2.11410583931455	2.08284109763233	-0.907633272019272	-0.907633272019272	1.48590776495751	1.58113480653595	1.63450127235956	1.13024250278494	-0.656367547088059	-0.397077726414947	-0.907633272019272	-0.907633272019272	-0.907633272019272	-0.907633272019272	-0.74924404878642	-0.907633272019272	-0.907633272019272	0.110845099288561	1.1274506946512	0.351655685350662	1.21985933196063	1.2971941602034	0.526745682593148	-0.907633272019272	-0.907633272019272	0.824554389349243	0.948738711040551	-0.293782395316042	-0.907633272019272	0.675794919635057	0.2622399778414
USP44	-0.814203888395002	1.43550621689039	1.03076057961596	-0.882844282436326	-0.937602372361845	-0.234694089386222	1.08409538606624	-0.591645110161369	0.268075450289374	1.23061707322683	0.805831194108188	1.77870921308417	1.42332545559515	1.80000560254641	1.56975852898927	2.20080018246323	1.7854046390828	2.2658874639495	2.19877845351544	2.45312920829834	1.5212774953163	-1.07366035647889	-0.884633441657323	-0.435925241048104	-1.21670525571171	-0.620583080821855	-0.280354506109144	-0.238336522767174	-0.554954837156505	-0.582717526996133	0.113287952984632	0.2931880011938	-1.01227158782276	-1.21670525571171	1.12623992296397	0.422182752342029	0.157688025497284	1.15467769141482	-0.258886143569361	0.0895940837735968	-1.21670525571171	-0.468805219186203	-0.247627036645222	0.00925333482300274	-0.658692152508251	-0.706039761042183	-0.423999390947423	-1.21670525571171	-0.490361024161359
DPP10	-0.276335906181977	2.08427435234361	-0.656087960858829	-0.656087960858829	-0.392759927652554	-0.656087960858829	-0.656087960858829	-0.656087960858829	-0.656087960858829	1.71781636832621	-0.656087960858829	1.83646549202799	1.84157945414115	1.580779976518	1.66928232286837	1.97074291654254	1.78369770432569	1.97886351237684	1.7959711277453	2.0528184231889	1.80676334012785	-0.656087960858829	1.51593604351827	-0.656087960858829	-0.656087960858829	1.04014137419493	-0.147328617271159	-0.0343569040639517	-0.656087960858829	-0.656087960858829	1.13136182276362	0.402142418323648	-0.656087960858829	-0.656087960858829	1.55443433259022	0.236518671639864	1.02573030348659	1.39490708464611	-0.656087960858829	-0.656087960858829	0.975967407897952	-0.656087960858829	-0.656087960858829	-0.656087960858829	-0.656087960858829	-0.656087960858829	-0.656087960858829	-0.656087960858829	-0.656087960858829
PALM	-0.827859970257562	-0.475431049040956	0.0263033695540692	-1.04372297216227	-0.60872658421432	-0.27174925945434	2.25299221963939	1.29893504644237	1.12857831799361	1.60626383771773	0.880993272012049	1.66642456455913	1.9082472684108	1.76807844206609	1.82099457903661	1.93720882219187	2.21236160067968	1.67489239574562	1.41553264651384	1.36480956142412	1.67156784547061	0.300707954709993	0.251407651339318	-0.701532943780096	0.885471556925327	-0.765329467515684	0.232611318993127	0.0359291565592178	-0.69566427630431	-0.168840843476098	0.561082694840985	-0.427681714095264	-0.187920845549293	0.0306401277121105	0.370991232239756	-0.170763520920537	0.197320143682328	0.979350287262215	-0.238352024286532	0.416967912342764	0.183187652460161	-1.39812051874059	0.323883557427442	-0.616472910081732	-0.278612196007926	-0.856042789027007	-1.39812051874059	-0.928081023492007	-0.909534936650298
SCN9A	-0.517599293017084	-0.450623942694756	-0.0843339803498692	2.21359827599513	-0.257283725981529	0.362834272794986	2.37721061786322	0.900354821993449	2.20964390235201	2.07817908278922	-0.824730209283139	1.33093552129769	1.74430765410284	-0.175664268512603	0.911298184632766	-0.824730209283139	-0.163028772754988	-0.824730209283139	0.387379586124085	0.753905916734992	0.971548062619939	-0.824730209283139	1.16076249014154	-0.323996478715343	0.972322171733425	1.96126555839556	2.12928930260348	1.54564272910837	0.0123545507636972	0.542548210518094	-0.824730209283139	-0.824730209283139	-0.455063858552822	0.202317464697105	-0.824730209283139	0.892870711187419	0.917625857432101	1.8256387172059	1.15511852812068	-0.824730209283139	-0.824730209283139	-0.461051411062871	-0.824730209283139	-0.824730209283139	0.775759127766729	-0.824730209283139	-0.824730209283139	-0.824730209283139	-0.824730209283139
FTO	0.249728728170667	2.22991691680453	0.494594920658976	0.06998925113922	0.194057468747096	1.15192530221426	1.45825329848311	-0.640198541642092	0.0256268789866134	0.985878604947994	-0.0102878573351121	1.36842616222875	1.33642206427077	0.776456076071088	1.69417946855783	1.67537552109072	1.75657940846414	2.95199152952913	2.2743851518559	2.6914947635451	1.41692456469411	0.0209187557731494	0.0210265343232408	-0.676708766516481	-0.60948788200169	-0.396162322794758	-0.489902488908952	-0.0144079335489306	-0.0219612965482079	0.288455289090673	0.158243776290513	1.12254277792029	-0.0794048722503863	-0.830260260243018	0.529903841642149	0.335492953241276	0.764778644152508	0.62294356139301	-0.400364852060627	-0.425986374183375	-0.698882498707819	-0.282909789764321	-0.450141615084958	0.100399906571359	-1.25747349625332	-1.4509300873391	-0.763133976363853	-0.585466699487972	-1.01868306560893
FOXC1	-0.325175391115959	1.43705402133759	1.28839546854348	-1.02830351382304	-0.371409471611875	1.21543371287068	1.37468873995288	0.419431570299391	0.790155294968984	1.2517041186358	0.4869811446866	1.3355266880396	1.47102368694032	1.04514164372373	1.42759621856125	1.61384169571995	1.58247084874803	1.87594827853289	1.70960073535859	1.54108091763009	0.913803979725189	0.0428672562360002	-0.762472247730573	-1.01357613804378	0.261521330319785	0.918859902643459	0.852210290309648	0.965719361193995	-0.688699219780231	0.0543654645433593	-1.31767731088311	1.29592097249633	-1.22860395096385	-0.448602495634444	0.622314983504943	0.451631332414335	0.846791538112686	0.661942133921039	0.306662424347493	-1.7222588481843	-1.29101855195101	-0.326087101080763	-0.655065445726411	-0.570019262545168	-1.31666755395616	-1.14637632393544	-0.895001856669566	-1.21121677361068	-0.729985433217289
SEPP1	-1.91407152930864	1.11828984104858	0.60726627755748	0.0683356257073876	0.793166267680329	1.00068223028918	1.57457674644422	0.659393369836169	1.29663466251055	1.43414289917352	0.676202497062718	1.30583343046773	1.49734354652254	1.32895733205	1.59007104535335	1.24884016262399	1.18088589341662	1.5953060644226	1.18336548877676	1.25731482824826	0.559255875464325	0.780497694213928	1.09906056076114	0.629111906235833	0.539356405807663	0.691863209204676	0.703838096269367	1.07868484134809	-1.02271018342818	-0.184881220888425	-1.66861119480079	0.0412805865378434	-0.411709626310153	-0.266854360662628	0.389318763419456	0.776013331031703	0.602182979191558	0.43935246874762	-0.127484500438659	-0.852433005873154	-0.381020206826776	0.0530882469037298	0.601836572076699	0.184555741495461	0.57887493835065	-1.60113405550678	-1.42294854866709	-1.15789487740675	-0.74041480123846
SHANK3	0.435344199436384	0.758803861148967	1.01254223361688	1.08505953768931	1.15009529252284	1.35600942260416	2.11270463582708	1.78869320895257	1.82041688005172	1.69471722266211	1.29565775751784	0.342204921314333	-0.472694603739043	0.116032672251147	-1.09005484317672	1.86210981672457	1.51384860356048	-0.985243321753946	0.0817829475686999	0.205461353380477	0.897377511927963	1.79884216992904	1.05910365051794	0.551992590449133	1.19611374010036	1.28964601914188	1.21864325646732	0.655707022818675	-0.670289983259887	-0.31966188472842	-0.947561156292225	-0.599357675135212	-0.915916879634454	-0.178916461847917	-1.48958901745391	-0.873548486413295	-0.30773291743139	-0.344697330186464	0.47726338617712	0.931022094578797	0.702779891096988	0.447482944721367	0.133058494084456	0.353483441701016	-0.0040211455517574	-1.48958901745391	-1.48958901745391	-0.370460856773282	-0.59930275600302
DOCK1	-1.16717740202181	1.11837923961999	1.43683679417964	0.746805564533761	1.71673878250229	1.46599512325847	1.63598084425544	1.34363160957969	0.672232180208802	1.63432434464108	0.701591613053559	-1.03001087295355	0.143620937436454	0.480687142387405	0.576393790934757	0.403869711656287	0.571388137066846	1.29714558369766	0.028475759553591	0.627825306500088	0.605007161979968	1.45596125471399	1.43767146116293	1.23282675823411	1.02054606757287	1.34168660496816	1.38416559827049	1.42166269978468	0.123221077476237	0.731601191785613	-1.48074233155741	-0.768540270845935	-0.112823358148628	-0.0100359272872819	-1.48074233155741	-0.743708437005792	-0.410034087136983	-0.101912316635007	1.01953922782121	0.694214784825582	0.495067503258425	-0.542040752883679	0.782999958357146	-0.366508632743777	0.792849367387425	-1.08291314921251	-1.48074233155741	0.1516785359514	-0.91489064438671
CLEC14A	-0.204554628101659	-0.368556898474074	0.627337864761397	2.24065547284713	1.04012315532537	0.35890971196467	1.90195560459737	2.2291128966697	2.88520383875487	0.0685606689022491	0.879860386643232	0.298705959769707	0.959834830052812	2.99408120922199	0.434267403580352	0.0838249693266772	0.0398211261963583	-0.794262357056477	0.032091228609074	1.66652129666066	1.66294630706563	0.0681547368281809	1.48242892701165	0.749768616494	1.86139469627117	0.827691527209789	1.19428108690831	-0.794262357056477	0.812984997886758	-0.0262787908277713	-0.794262357056477	-0.794262357056477	0.0688621334993604	0.632658687750576	-0.794262357056477	-0.794262357056477	-0.794262357056477	-0.122184451886937	1.26748674560644	-0.794262357056477	-0.794262357056477	-0.794262357056477	-0.201614839223881	-0.507181887337879	-0.794262357056477	-0.794262357056477	-0.794262357056477	-0.794262357056477	-0.794262357056477
MYLK2	-0.217573590092636	-0.634210710564262	1.10757774799272	0.358280178174175	-0.634210710564262	-0.634210710564262	0.730058031177103	-0.130629973456932	0.96921436239304	1.10304213594287	0.795700375430029	2.30341244334966	0.646565195879125	1.93862109200069	1.79155615784693	3.36985736541734	3.16442625691931	-0.0785847916068901	2.60555378824235	0.87357393721814	1.65590845322057	-0.377431557612405	-0.634210710564262	-0.634210710564262	-0.634210710564262	1.35305723760337	-0.634210710564262	-0.634210710564262	0.10559922420821	0.306746452700703	-0.634210710564262	-0.634210710564262	-0.267232899003685	-0.634210710564262	2.35748625823767	0.501419388217042	-0.634210710564262	0.665956939959264	-0.294460119418543	0.708979415449388	-0.634210710564262	-0.634210710564262	-0.634210710564262	-0.0129455272504741	-0.634210710564262	-0.634210710564262	-0.634210710564262	-0.634210710564262	-0.634210710564262
SOX4	0.694631537457155	1.32428738459926	0.787626999687501	0.763899260316037	0.00775074353792629	0.610503215841387	1.54138081123457	0.264985324437097	0.660569780631872	0.879178880830069	0.242663629788689	1.11150114791696	1.49310319826143	1.53736542324655	1.78984675082762	1.8284029768827	1.76680068239218	1.85355652277652	1.85189068036647	1.86330295425498	2.23449472334895	0.397810573188126	0.337307002819004	0.567571320359609	0.373692850692635	0.131264280311807	0.211672639820207	0.660600759034035	-0.580844120413995	-0.675661773665968	-0.616763721694844	0.313725433361496	-0.756693763182739	-0.465152093991722	-0.03776506190057	0.148570276274245	0.680815291982907	0.69522490634735	0.439410750160042	-0.322066614846504	-0.350327401867105	-0.675669210357593	-0.280816094558852	-0.399108091603336	-0.335347649612577	-0.783117294315772	-1.395850969626	-0.63918925168483	-0.426384072829799
FAT1	-0.58815408325427	1.58855546971077	-0.58815408325427	-0.58815408325427	-0.58815408325427	-0.295449029715508	-0.58815408325427	1.01758014540163	-0.58815408325427	-0.335714311440801	-0.58815408325427	0.135471035312621	-0.0540829669384848	-0.58815408325427	2.46932933695257	2.81676941079612	-0.58815408325427	2.610046748111	3.2975879890483	2.4626910029734	-0.58815408325427	-0.58815408325427	-0.58815408325427	0.946220693023284	1.08620006768155	-0.58815408325427	-0.58815408325427	-0.58815408325427	-0.58815408325427	-0.20808716140338	-0.58815408325427	2.0845141130494	-0.239439580561898	-0.58815408325427	-0.58815408325427	-0.58815408325427	0.381151039028382	1.20728130115771	-0.58815408325427	-0.58815408325427	-0.58815408325427	-0.58815408325427	-0.58815408325427	-0.398085775014923	-0.58815408325427	0.51539137435284	-0.58815408325427	-0.58815408325427	-0.58815408325427
CNTN1	-0.75650473409374	-0.124343379062839	1.51941196054782	0.353732114264461	0.16194666223824	0.419136350693473	1.69028119580807	0.24131804445079	-0.75650473409374	2.10915264401136	0.0271046163778865	1.91521911401795	2.88487188569721	1.95367632385901	2.25698739653889	1.01700715480995	0.761553372002731	0.136102305316211	-0.201656231626208	2.31538068917958	1.55926515881223	-0.244162972503794	-0.215116740397729	-0.110956593947913	-0.304761666658072	0.332543222334884	0.95154037210525	1.13532219397007	-0.35107953798345	1.20379093620402	-0.75650473409374	0.346876046211058	-0.75650473409374	-0.75650473409374	1.72694934682686	1.7409734842358	-0.75650473409374	1.55934056189083	-0.426491193474498	-0.75650473409374	-0.172853953895226	-0.75650473409374	-0.75650473409374	-0.75650473409374	-0.75650473409374	-0.75650473409374	-0.75650473409374	-0.75650473409374	-0.75650473409374
CCL1	0.0726316402095394	1.08137452876374	-0.25410629115972	1.07339583278199	0.889562020978743	1.73268010146858	2.23373256101393	0.682225204200922	0.594698750432965	1.63227621885022	-0.395749863294295	0.547305950927395	-0.0690863170958327	0.887729214762568	0.356398946413294	1.19117309223209	1.79970195867907	0.984023332533996	1.04205690363179	2.10637183792385	0.953256352797805	0.788222324349132	1.08865702777297	1.55180308999953	0.708691280864632	0.769140664614951	2.0048038793571	0.610215203435568	-1.04516444695201	-0.179826045103179	-1.04516444695201	-0.29984321635244	-0.878496221885052	-1.04516444695201	-1.04516444695201	-0.273856640383689	-1.04516444695201	-1.04516444695201	1.5458054461871	1.42130510633828	0.652109629000353	-0.656600772289085	-1.04516444695201	-0.885416760187315	0.766808052471976	-0.628835216652513	-1.04516444695201	0.804410010460686	-1.04516444695201
CEP70	0.632373249882263	1.44196000682123	1.00030576175298	1.85189798286622	0.315659492825215	0.805971994396992	2.34150418005511	0.367075824199332	0.715244492156345	1.13578885871426	0.111821340648388	1.02488018051413	0.997921267145553	1.014028713669	1.02544687798577	1.34871272188287	1.36239494260308	1.44154636166428	1.01318538403369	1.30144678231626	1.13169387908847	0.51387584365888	0.736365326691862	0.652648979653823	0.948008794251609	1.1370426773707	1.15357673506521	1.20313164760501	-0.25454836685696	0.336320570562909	-0.641479606914137	-0.655450916500438	0.24987969903909	-0.582327946693152	0.54094101656	-0.365806355065902	-0.66259585777054	0.774575487802898	0.300059618677585	-0.00917631079521087	-0.362043228209112	-0.97099800002516	-0.103496617250368	-0.537924387156302	-0.360361253949432	-1.19570352687099	-0.636731051494427	-0.566053452087359	-0.89493106187318
CD34	-1.25650911439771	-0.905885318480251	1.1404497545285	0.295283998333899	1.50234579202381	1.95114372389067	1.77696095809405	0.905210445109746	1.83498372388709	1.74571919720421	0.648919564464243	-0.113553393254622	-0.353979634117011	-0.54730454001422	-0.963084370313989	-0.461667682667571	0.568335485874772	-0.607598430102081	0.46941148745732	-1.08645789072025	-0.344134328638008	1.8238707847735	1.94235775478004	1.37249457016696	1.32193075878283	1.65522031544253	1.60768025657248	1.59177321678861	-0.654801864019583	0.360642840871424	-0.647804930277697	-0.252099946176428	0.408681401018394	-1.25650911439771	-1.25650911439771	-0.804078391812303	-1.25650911439771	-1.25650911439771	1.66551090018898	1.18095765001955	0.583952049908825	0.667289028409808	0.515198728728964	-1.25650911439771	0.191333664022104	-0.689888655262784	-0.689598418637058	0.544096611785144	-0.342208881467294
RBFOX2	0.133081813777519	1.72746249488416	1.07625744977261	1.87302484420451	0.094391679979911	-0.420468952897735	0.116394719192176	-0.45802837312174	0.998403061250942	1.47041902485328	0.976186207675078	1.37694125867033	1.86829845073123	1.59778291504505	1.44669271142699	1.4904808356476	1.67116846906163	1.98986083361975	0.585745023939542	1.73435428294638	1.92428250331627	-0.247593916332712	-0.171404203474243	-0.67153779398649	-0.477657720047759	1.05968040194156	1.06220515153978	-1.03136403873368	0.291390331546963	0.996822598843965	1.25300898299249	0.321061607639677	-0.784863220112085	-1.03136403873368	-1.03136403873368	0.362793324194158	0.625843760864519	1.10274473175251	-0.803151879288813	-1.03136403873368	-1.03136403873368	-1.03136403873368	-0.0311047593265749	-0.467253011439118	-0.358526300402107	-0.415616819708001	-1.03136403873368	-1.03136403873368	-0.155556988324092
CCDC152	-1.95212137395256	1.02477180557476	0.541984387797913	0.00540641625569828	0.750272035016131	0.87686218918011	1.5090818084136	0.653873281612236	1.2830974059814	1.40886489649567	0.369269776516274	1.25050686553221	1.50427572143919	1.40238161010571	1.63863547935568	1.37716033920463	1.18975369944115	1.57689200787526	1.23821413822634	1.22410313520816	0.522185677563715	0.706756392307243	1.02059528780039	0.628130800279687	0.598608024493574	0.716008610846952	0.719644190155771	0.984723380125731	-1.01134768941592	-0.266839349196494	-1.70300859915719	-0.0548283404411479	-0.481258529609282	-0.166011994379333	0.387981002117366	0.770512249530694	0.638791160433651	0.471703687255553	-0.0512478867433712	-0.511644531866221	-0.485386104769934	0.181021323384268	0.712765223837421	0.0532250163647309	0.577990914222383	-1.59457860493877	-1.29760815941558	-1.0707272550711	-0.774900239332497
MS4A3	0.094375800904584	0.144628501728643	0.133859868885502	-0.735727316260936	-0.819273999571155	-0.783854077122705	-0.455278143042941	-0.749504870379235	-1.07798821358005	-0.201615172647069	1.61847855185068	0.463603046445004	0.985279878593038	1.2722561673717	1.24523660292141	1.83134586842228	1.54469752192543	2.06180528823956	2.25368153871813	2.87443920888327	1.91493186146207	-0.926087516545563	-0.194375321890446	-0.308658846457657	-0.264866997551936	-1.0102447468338	0.152920140952345	-0.334451465785207	-0.551970926318209	1.27643116583611	1.98530960733662	0.295823505679489	0.290073050679436	0.137293638367721	0.465896987195999	-0.281794017478391	1.16440112490956	0.348676925767104	-0.773160619443412	-0.893789906086194	-1.01240426273477	-1.10172972135142	-0.967953039090541	0.0600760316803542	-0.136553842166534	-0.860075068853501	-1.46656268932693	-0.205100865800605	-0.0475045397507155
ACSM1	-0.88567562657169	0.244860546286288	-0.88567562657169	1.14910911795073	-0.186838357386037	0.091567010188195	2.27028174248799	0.367051293709495	1.68008130956262	0.734139644707275	0.290277642117498	0.713221222379328	1.78627314937139	1.01968654241356	2.18284241635803	2.6505238557195	1.86940486108632	0.111187573785603	0.495049890289614	1.68407657499886	3.81062795978766	0.0739264408298824	-0.0732210783548636	0.266973444180994	0.851209264340726	-0.00563303065829205	0.148073087083598	-0.88567562657169	0.0912525615127483	0.0502670879552185	-0.88567562657169	-0.88567562657169	-0.583874513713692	-0.88567562657169	-0.88567562657169	0.0482621124696814	0.112528402568761	1.12574506935101	-0.0660717209448888	-0.88567562657169	-0.00979781534553442	-0.88567562657169	0.338983039308938	-0.88567562657169	0.373451742483439	-0.88567562657169	-0.88567562657169	0.152284920324585	-0.88567562657169
KRT8	-0.156004728088602	1.19745044443636	0.88113265183076	0.0468877582902827	0.429876358148721	0.00740120411351812	1.58360382430391	1.43547599530703	1.54842421232094	1.18100216342611	0.888456278145218	1.0066295855353	1.12318709000067	1.37814168003571	1.85537896764384	1.58408764318706	2.04309883505019	1.40520925382478	1.43915435896213	1.44685023482799	1.19073913408974	0.88782247721215	0.608946669493765	0.897682275888343	-0.60971842345664	0.904847466323772	0.6134137936403	0.907201562644673	-1.78995664785852	-0.153982607826801	-0.854252171149859	0.165458341618059	-1.04786554687638	-1.21722966589748	-2.21009551960192	-0.632261247885244	0.353958868689971	-0.610613631130909	0.0860708481974893	0.324013743322772	-0.128534824649299	-0.41832543338469	-0.151794755416224	0.247837363660022	-0.574726312149699	-0.822109013508231	-0.652412854157475	-0.702704433772516	-0.607781090212373
SCN2A	-0.612110399103999	-0.612110399103999	-0.612110399103999	3.43470328737543	1.69113617523303	0.94891014449165	1.61995047113988	1.65823083578639	0.894211727872374	1.37281732329673	-0.612110399103999	-0.206614816779942	-0.229362894944454	-0.612110399103999	-0.612110399103999	-0.612110399103999	-0.612110399103999	-0.612110399103999	-0.612110399103999	-0.612110399103999	-0.612110399103999	-0.447321243028499	2.61396979434973	1.1713864426447	2.23004657601003	2.05251153823083	2.47107255547657	0.353515092758586	-0.612110399103999	0.904446970515275	-0.612110399103999	-0.612110399103999	-0.0540130002449761	-0.612110399103999	-0.612110399103999	-0.612110399103999	0.166835249990021	-0.612110399103999	2.10409755206633	1.4648868806883	1.10400985503835	-0.612110399103999	-0.612110399103999	-0.612110399103999	1.14536386534347	-0.612110399103999	-0.612110399103999	-0.612110399103999	-0.08187117782027
MYO1B	-0.907161308522493	-0.0713876385428739	0.558881922230496	0.658721365366484	1.46908238089937	1.13158711913384	1.99712058561342	0.639291758378543	-0.187938067078302	1.85484577515799	0.468449111094621	1.20056114956678	1.25135492818696	1.61918776529123	1.40555412025158	1.65846965161538	1.12683647465816	0.697301986462852	1.32192999013603	0.507307459615403	0.943008996344857	-0.291605964639027	0.654161797222596	1.01501624147172	1.11811804063924	1.8138959328593	1.9994810546912	1.09490071509448	0.0486807149298996	0.569062234948297	-0.739223391735644	-1.34574254350995	0.296527838506334	-1.34574254350995	-1.34574254350995	0.340748268918718	0.291972321861219	0.628354028288959	0.159953690179211	0.0776523169700317	-0.69925852343565	-0.826411248564608	-0.441823929075598	-0.280142821849764	0.316580429405441	-1.34574254350995	-0.481979223976773	0.449919197180164	0.299569544376817
SULT1C4	1.08292589759943	1.3780688904427	0.905714986549205	1.80360785789327	1.34255654530509	1.23772613936371	1.7501435664819	0.85898269470609	1.65539412469522	1.52213016234728	0.888355007399311	0.810610639290317	0.851505624418624	0.780651399892005	0.844218015244659	1.14243846383747	0.518546033013965	1.44640699508627	0.540304272585165	1.45261438220285	0.671009544558245	1.37553655449928	0.821622732667411	0.864312597489414	0.101382718162219	1.36277091434943	0.96166272730944	0.843752297828491	-0.484350046541506	-0.158929101821565	-1.23731248031482	0.03891043154941	-1.00470080708771	-1.23731248031482	-1.23731248031482	0.0782907649237966	-0.467951800224629	0.3129797939962	0.493485784918699	-0.385921216778995	0.338163477656452	0.762555259531031	0.202857987094593	0.0750364548125402	-0.0373121665718174	-1.23731248031482	-1.23731248031482	-1.23731248031482	-1.23731248031482
IL1RL1	2.86752913126771	2.51187663721722	1.60455351233097	2.64997416509828	-0.385627083773926	1.98282376924344	0.338751777624294	-0.383854797698298	-0.356689784853444	-0.409020592427733	-0.731857216465092	-0.295210284773421	-0.731857216465092	-0.731857216465092	-0.731857216465092	0.996757379008927	-0.731857216465092	1.74188743733847	1.26993852907418	1.65659174606889	0.850743049063826	-0.286325341116129	-0.731857216465092	0.236708800607268	1.05417246996134	1.3318315170279	1.2209278653372	2.58970106038642	-0.731857216465092	2.10297352041862	-0.731857216465092	-0.731857216465092	-0.285898119000621	-0.731857216465092	-0.731857216465092	-0.731857216465092	-0.731857216465092	-0.162806863218684	0.0647751067210202	-0.731857216465092	0.381257590581363	-0.731857216465092	0.0761755095224017	0.541478021523837	-0.0396359522248422	-0.731857216465092	-0.731857216465092	-0.182556913292623	-0.731857216465092
TANC1	-0.62093385405834	1.02726474010153	1.91666151158791	-0.924252779802117	-0.924252779802117	-0.2621435829827	0.59500224743926	-0.557637419097461	-0.260859702327309	1.26717596959438	0.861992149408288	1.83814289773967	0.997839147399303	2.0700119628053	1.82161911986016	2.714296608759	1.28725235370975	1.5812361698085	1.7834975628382	1.53265738846995	2.2791790424737	-0.243623341648029	-0.924252779802117	-0.268500866144308	-0.324126744351531	1.34209341814552	0.849505997915195	0.504770308732725	0.358758676042523	0.13395053291891	1.16931920080225	-0.924252779802117	-0.924252779802117	0.348545024046559	-0.924252779802117	0.312139461831899	1.03994193871149	1.49467662070822	0.0151751054574631	-0.924252779802117	-0.924252779802117	-0.301392348930169	-0.924252779802117	-0.668180173181414	-0.924252779802117	-0.924252779802117	-0.924252779802117	-0.345573098504548	-0.322740456287533
KIAA1549	1.42143454581898	1.78887953781477	1.42754608883868	0.872720836304307	0.711275010087232	1.51850309535196	1.67491447623389	0.743176640336308	0.634433770999245	1.26588220342098	1.30243908620635	1.16227593507913	1.00739667217615	0.679268053686369	1.17980091003887	1.33900109794071	1.20232604726816	1.22460257757067	1.03879319420618	0.886626435824462	1.07860783807705	1.16319174958945	0.431729172416278	0.58758930906817	0.407801919878967	0.904112694180902	0.726113442271131	1.05122739785769	0.173694421347296	0.291318424892611	-0.390369586261396	0.825733301750123	0.00914931001764026	-0.473102358947942	-1.4960892700519	-1.4960892700519	-0.221282336022318	-0.385639532385939	0.274951665576842	-1.4960892700519	0.448510768528285	-0.032824461393387	-0.0880755050886108	0.598715715299332	-0.096909895340637	-0.959704908251896	-1.4960892700519	-0.288943713772881	-0.258471526322072
MAP1A	0.592422924109782	0.9418121024825	1.22658511005606	1.22647305580942	1.43429895378528	1.29373416368167	1.72742360962688	1.18975353703859	1.43915122888243	1.54906162946094	-0.00542294240275015	1.48427738485811	1.0567788148619	1.01690833439266	0.945645705323928	0.84114710657307	1.15346926854417	-0.0346699287596621	-0.405427059012472	0.5391874517129	0.738694306459342	1.05211717846785	1.25371791335337	1.07787857135292	1.28577936617989	0.986629255586442	0.868397414024133	0.902206405106637	-0.266062710202784	-0.00712937458220628	-0.920663584051161	-0.76412639938108	-0.158193900678797	0.161868931044619	-0.627774382289438	0.00843358089654809	-1.48958428737951	0.438391323631625	0.848119045018719	0.618900287082195	0.613206050682723	0.290673619302939	-0.0140165961149876	0.132129116578638	0.602377016437249	-1.08801423120824	-1.38817567765661	-0.120664845705943	-1.44591920433615
ZNF695	1.24693540911122	3.18187918218096	2.52670067102504	-0.077457030757369	0.781465205985435	2.06294554498387	-0.777232803239525	-0.777232803239525	-0.777232803239525	0.9115745641922	2.43579939739152	-0.777232803239525	-0.777232803239525	1.30132542807262	0.980324400151157	0.478975027566941	1.46608480098142	0.638105940175121	0.112725946107964	1.81551338910876	1.89678283270169	-0.777232803239525	0.376283947045342	1.26639055110202	-0.777232803239525	-0.777232803239525	0.960401755216302	-0.777232803239525	0.986269017375315	0.321458569292833	0.389456134607107	1.13894740377343	-0.777232803239525	-0.777232803239525	-0.777232803239525	-0.777232803239525	-0.777232803239525	-0.777232803239525	-0.380529257236063	-0.777232803239525	0.466331810522203	-0.777232803239525	0.0706196032812175	-0.777232803239525	0.39236796356611	-0.777232803239525	-0.777232803239525	0.150883810603918	-0.777232803239525
KCNK5	1.23512742853987	0.745526882877898	1.3644039588212	1.60772326431324	1.35494139140925	1.32591012253357	1.49716944253462	1.30998099923979	1.499849919247	1.06408131324413	1.04480516685477	0.326043231187901	-0.309968091889299	0.892740464407249	0.631914753545774	1.08220667409005	1.12020402779381	-1.79960176809004	-1.43303975712928	1.04915493509391	0.770640881174088	1.07338484974623	1.22926751989474	1.04189836128018	1.06795272122173	1.20341921566118	1.0857889615247	1.15224030137416	-0.278729264378239	0.581833563663267	-0.651394615463911	-0.587109679996686	0.0912745023034173	-0.958785108758991	-1.79960176809004	-0.982834807077011	-0.751808393680109	-0.351622767525517	0.700939976665533	0.419427766026428	0.5955179287961	0.291414154130055	0.27232921040161	0.44142294077867	0.629382853656955	-0.817434331400157	-0.480465320633196	-0.335612699381456	-0.884778353000987
GAS2	0.222827353987432	0.38564350382165	-0.607044886448695	1.96662657069866	0.35463943876968	0.175598010440934	4.58757768303291	1.16343703887242	0.417324068144412	3.16222110200742	-0.607044886448695	-0.607044886448695	1.24242452946306	0.0388788834463539	-0.607044886448695	0.790708626142956	-0.607044886448695	-0.607044886448695	-0.607044886448695	0.413282054323777	1.36371474093588	-0.386073857607038	-0.0940713320300919	0.406664887145502	-0.607044886448695	3.00735215157106	2.15999033783462	1.47985735517317	0.029597771472224	1.03259528136163	-0.607044886448695	-0.607044886448695	-0.291242518342106	-0.607044886448695	-0.607044886448695	0.370220395512516	-0.607044886448695	0.511813011866317	0.250582349764108	-0.607044886448695	0.309466932669024	-0.607044886448695	-0.607044886448695	-0.0724157891789212	0.254955297991984	0.181814278444648	-0.607044886448695	-0.607044886448695	-0.607044886448695
DYTN	1.15830160006838	1.93195985463548	0.946342830880094	1.93841658189725	1.28088744136048	1.35630879139939	1.94588365856396	1.08111039644776	0.666092050860605	1.18846522691202	0.679100653148301	-0.112929609110483	-0.362234617925855	0.0205360192522846	0.330828779217212	0.96274907821925	1.54182962222504	0.800074682129616	1.47994787434454	1.63233118161714	0.562932133139406	1.6220037649483	1.09687035261218	0.91044753417041	0.67465777593024	1.30290252817084	0.788951498601307	1.52576855277442	-0.538872293708357	0.35341230030916	-1.06465505104739	-1.06465505104739	-1.06465505104739	-1.06465505104739	-1.06465505104739	-0.257562990519617	-1.06465505104739	-1.06465505104739	0.554132221795848	0.601886988886668	-1.06465505104739	0.810686572227245	0.442184256064875	-0.0367290270581321	-0.352756738606202	-1.06465505104739	-1.06465505104739	-1.06465505104739	-1.06465505104739
CBX2	0.689580681017694	1.11785766983832	0.917193369761093	1.3616800403244	0.45645987873707	0.604864488008118	1.97175617795224	1.25379469022153	1.10074489678495	1.12911682669667	0.820076159339636	1.04179657167342	0.968609775419531	1.30839055275775	0.765041740450956	1.89897748525689	1.32869929830357	0.994110006516514	1.51336873471971	1.66506027330474	1.19469063147261	0.921472492013328	0.988873397740187	0.997981428926466	0.63459999989279	0.393065399183303	0.493865757890665	0.285872539539939	-0.566601308207351	0.0628653842495004	-1.16888011219135	-1.1128876835596	-0.252910733618535	0.314790495255709	-1.78924869815118	-0.324151062262292	-0.114137776651767	0.390916647788198	0.29289968930245	0.310770525724331	0.842006266190518	-0.150943565783406	-0.22053283229544	0.589945326192258	0.147218864952375	-0.906214267983202	-0.520767062842832	-0.141261565816688	-0.770287001363048
KIAA1211	2.60642994461588	2.77884442856745	1.06255734562773	1.85128954861758	0.00889607181160198	2.46196322436808	1.96624222518934	-0.577151072866331	-0.289780303195218	-0.602822519732961	2.37238222460857	1.51031198576623	-0.51171327917298	0.322754341817759	-0.0979014886238266	0.212860427866798	0.165206604351845	-0.276742315555207	-0.394845815474282	1.88223500213935	0.682253343547286	1.00316598158495	0.388888758870551	-0.101739025337985	-0.932145846481846	0.468761065536864	-0.249775945845311	0.575178023760776	-0.410623395441215	-0.436324993087836	0.144924187837923	0.487198226102984	-0.67344809349552	1.28527575724865	-0.932145846481846	-0.932145846481846	-0.932145846481846	-0.932145846481846	-0.11950692222837	0.441785293592126	-0.18136126683253	-0.32902818870979	-0.932145846481846	1.18982565635304	-0.226015895254448	-0.932145846481846	-0.932145846481846	-0.932145846481846	-0.932145846481846
ADAMTS3	-0.561268066144808	-0.095557108365607	-0.561268066144808	0.324899478694151	-0.561268066144808	-0.561268066144808	-0.561268066144808	-0.561268066144808	-0.561268066144808	-0.144150042949502	0.715459822031821	0.634411508522697	-0.561268066144808	0.512445127699984	2.97045833064773	-0.561268066144808	0.828628876652983	3.76045270253369	2.41624267234994	2.31817072317163	3.02838149613104	-0.561268066144808	-0.0290265933648123	0.690158545008893	-0.561268066144808	0.882567787421751	-0.561268066144808	-0.561268066144808	1.19701971233763	-0.200377170934344	-0.561268066144808	1.48772807393724	-0.233603772224307	-0.561268066144808	-0.561268066144808	0.955097922231503	0.522478164276812	-0.561268066144808	-0.561268066144808	-0.561268066144808	-0.561268066144808	-0.561268066144808	-0.561268066144808	-0.561268066144808	-0.561268066144808	-0.561268066144808	-0.561268066144808	-0.561268066144808	-0.561268066144808
NETO1	-0.305577371213172	-0.766142438329824	-0.766142438329824	-0.766142438329824	-0.766142438329824	-0.766142438329824	-0.766142438329824	-0.445142197708733	-0.420084970547572	1.17949665683561	-0.766142438329824	2.07455806371275	1.89622195273566	2.76924907355562	2.39544126736263	2.41969032927415	1.91847160905589	2.48190419696127	1.54685741535034	2.60319626182151	0.69366082350388	-0.766142438329824	-0.766142438329824	-0.424674033498879	-0.766142438329824	-0.766142438329824	-0.395048656742748	-0.0121041062794407	-0.766142438329824	-0.317801715948338	0.207786661135945	-0.0717352046307195	-0.0920373360829241	-0.766142438329824	-0.766142438329824	0.556886934185132	0.953662689468625	2.16504161147747	-0.766142438329824	0.0900546357023373	-0.766142438329824	-0.766142438329824	-0.766142438329824	0.810843816998997	-0.766142438329824	-0.181809795202265	-0.766142438329824	-0.259463403981614	0.446380831170794
LAPTM4B	0.598506457238369	0.905238502786339	1.89630085232175	2.08025883604648	0.621610460094705	1.35216936681924	2.29950239569013	1.69046634276973	0.175116207914276	0.541854145444271	0.642562064829978	0.812919296965914	-0.0220685632942212	-0.388444306796549	0.823291618599446	0.899526718656419	0.221020647325426	0.420657859723309	0.472160144662134	1.05773496519824	0.980271435775437	-0.00117708774535156	1.2913054574306	0.204987708005049	1.22744026822053	1.8245766051514	1.5932681814589	1.48428157782845	-0.0974267292906524	0.647112979544416	-0.323792684817607	-0.394128212341665	-0.158642319117577	-0.162484733117975	0.487111966474299	-0.271045805805343	-0.922123727396613	-0.683140478814091	0.822906875253691	-0.513983359897485	0.971243706681583	0.471622852963471	-0.790861394554511	-0.261759294020916	0.426128070529168	-0.840950951564632	-0.557219291168187	-1.23085179084763	-1.07896579759011
PCDHGB2	3.44409371324986	2.8838699329623	2.60355708120419	-0.695425355276435	1.04483056813043	-0.276007738207667	0.190443855948897	1.04966879315802	1.51688851745768	0.649715039797467	-0.695425355276435	2.80930251466667	0.476947244796297	-0.695425355276435	-0.125148004110605	-0.695425355276435	-0.695425355276435	-0.695425355276435	1.35691459478695	-0.695425355276435	-0.695425355276435	1.6673409991434	1.74315837663972	-0.280644349884421	-0.695425355276435	0.843299648565388	0.0540745714999079	-0.695425355276435	-0.122596690790286	0.430040053641334	0.767753498212397	-0.695425355276435	-0.411277495384629	-0.695425355276435	-0.695425355276435	-0.695425355276435	-0.695425355276435	-0.695425355276435	0.702735350110833	-0.695425355276435	1.05466036577894	-0.695425355276435	-0.695425355276435	1.58650934300342	-0.695425355276435	0.0143623667232472	-0.695425355276435	-0.695425355276435	-0.695425355276435
SLC44A5	1.81328143322148	2.93858165403155	-0.560895968828055	-0.560895968828055	-0.560895968828055	-0.560895968828055	3.18389645435226	-0.560895968828055	-0.560895968828055	-0.560895968828055	1.32213437420654	-0.0759703630956311	-0.560895968828055	2.35571808070766	0.347339139147273	2.94668310998631	-0.560895968828055	-0.560895968828055	-0.221211300500748	-0.560895968828055	1.19668741649576	2.02900320578953	-0.103410548572538	1.81963721748395	1.31733664216652	1.7309683189964	-0.560895968828055	-0.560895968828055	-0.560895968828055	-0.560895968828055	-0.560895968828055	-0.560895968828055	-0.560895968828055	-0.560895968828055	-0.560895968828055	-0.560895968828055	0.370632529101883	-0.560895968828055	1.2683940047105	-0.560895968828055	-0.560895968828055	-0.560895968828055	-0.560895968828055	-0.0840974767059819	-0.560895968828055	-0.560895968828055	-0.560895968828055	0.407733490615631	-0.560895968828055
ITGB8	0.204933038930899	1.20936310577538	-1.10189986076591	0.893248725341057	0.161511921812102	1.40899978207959	0.804321746460102	0.449041014470673	-1.10189986076591	1.19904046730994	-1.10189986076591	1.00570956094338	2.18031807004551	1.24535052025019	1.27707414874902	2.20278221825	1.80719876894198	1.07529442090595	1.04767459093388	2.39925162325593	1.50016047389827	-0.146444972122116	-0.652535401245142	0.0959169306574929	1.02246418256279	1.04198847633172	1.3905434748254	2.02093173513234	-0.544201356778228	-0.392568480361081	-1.10189986076591	-1.10189986076591	-1.10189986076591	-1.10189986076591	-1.10189986076591	0.462733398307096	0.757949327995104	0.624575858558574	-0.350619027375097	-1.10189986076591	-0.299036175699315	-0.456946197128091	0.0206699278912706	-0.210640971636839	-0.346788327916995	-1.10189986076591	-1.10189986076591	-1.10189986076591	-0.479051534647431
STOX2	-0.16064524505922	2.35003679256131	-0.652811116161312	-0.652811116161312	-0.652811116161312	2.11656275378989	2.04544106007326	-0.0579403282005419	1.01892319278922	2.00387398541032	-0.652811116161312	0.92908890633404	2.46597893417829	2.24355606986457	1.42255186466389	0.618082412931991	0.554393759412857	3.01303416427742	0.543205946391232	0.21917096519965	-0.652811116161312	-0.349482561686017	-0.652811116161312	-0.652811116161312	0.884430087577507	-0.652811116161312	0.832055643888121	-0.652811116161312	0.750439184690448	1.0642316101749	1.90475974897193	-0.652811116161312	-0.652811116161312	-0.652811116161312	-0.652811116161312	-0.652811116161312	1.46616424193642	1.28100163214898	-0.652811116161312	-0.652811116161312	-0.652811116161312	0.357843414489605	-0.652811116161312	-0.237307213152889	-0.652811116161312	-0.652811116161312	-0.652811116161312	-0.652811116161312	-0.652811116161312
LEPREL2	-0.912586260575783	0.691169962154429	-1.17444886729984	-0.366429478094726	-0.640363655095356	-0.833995517806382	2.08858630943588	1.08565994167584	2.13855475418912	1.9958074325352	0.555067762895557	1.10261354879133	1.21592296536937	1.67953905170706	0.615120566336225	1.65342044568432	2.19260801914217	2.01698055549067	1.76983660742032	1.10491165785151	1.91466288243901	0.238623959100102	-0.553531839940203	-1.17444886729984	-0.356541709549816	0.979312633666942	0.601607811247807	-0.711768956746182	-1.17444886729984	-0.920408846547823	-0.546441491626964	-0.143004011618261	-1.17444886729984	0.344129956763698	1.46896423591403	-0.460688514874824	0.194879908913616	0.869587506083431	0.0109901972069243	-1.17444886729984	-1.17444886729984	-0.330635373736519	-0.238505533586257	-0.531069882253587	0.0154366719509748	-1.17444886729984	-1.17444886729984	-0.381189258242399	-1.17444886729984
KRT18	0.148218333428862	1.15374470927152	0.4450461340622	-0.0380604854736309	0.423669726324859	0.356124938327954	1.51451950329441	1.47238355037701	1.39570679180795	1.14537780494059	0.268547858785424	0.814767146936032	0.992411061831636	1.69319599964239	1.41059030391721	1.5897495141667	2.10099394504863	1.35504228772435	1.55786256967957	1.29052211009164	0.995767923585104	0.875388662480168	0.597948751205081	1.12974844043104	-0.407156088318439	0.80781662609175	0.722772730217553	0.828282088481895	-1.30388085306217	-0.179203100077886	-1.54308167540397	-0.189396353136139	-0.976950233756533	-1.42362221810277	-2.37113494423426	-0.458968178924235	0.164040447317875	-1.34261224590137	0.321341784607827	0.287701468186503	-0.0502727466619538	-0.320820121497618	0.10625241367932	0.0866178818034115	0.33192293797608	-0.70125964238657	-1.04605948753222	-1.07262314483588	-0.231301898953621
LTBP1	0.0877339928438971	1.55233044529129	0.903498162654093	0.427059417742316	-0.0130666986208798	1.100487090798	1.46233274627504	0.465206166593514	-1.02010282637293	0.194669751628484	1.71697123996229	0.323323642134865	0.795820312406231	0.288216026056548	1.51932697384231	1.31316892661522	1.43458403328847	2.15719510878977	1.82602677587895	1.90635646094378	1.27394214691466	0.945473649692789	0.128138118174302	0.319127814082912	-1.17617320174743	0.726870126762818	-0.301964054154481	0.245704183528038	-1.97855605279299	0.00690254161745478	-0.947177638115199	0.423160698059593	-1.73071104427733	0.101730180447402	0.391595696874291	-0.0666713348936384	-0.12466473804039	0.00455247255881347	0.345330407711995	0.0938976319191861	0.393492989357233	0.883100351587356	-0.673988860052363	0.578645028566379	-0.117438037594718	-0.348046893964274	-0.155388659708049	-0.87952528334305	-1.17450710741912
SLC7A2	0.360807051340989	-0.0361518414028989	-0.503778957597828	-0.503778957597828	-0.503778957597828	-0.503778957597828	0.521961691637414	-0.503778957597828	-0.503778957597828	-0.0849447106436719	1.3352042525296	3.52344777934311	3.7332277420099	1.69444849211709	2.32554657398992	-0.503778957597828	1.46704344523108	-0.503778957597828	-0.503778957597828	1.25918863903004	-0.503778957597828	-0.503778957597828	-0.503778957597828	-0.503778957597828	-0.503778957597828	-0.503778957597828	0.0181603076736283	-0.503778957597828	-0.503778957597828	-0.14140318402136	-0.503778957597828	0.967527123911028	-0.174766495497383	-0.503778957597828	-0.503778957597828	3.54753327231163	1.10443902661127	1.81195576892883	-0.503778957597828	-0.503778957597828	-0.503778957597828	-0.503778957597828	-0.503778957597828	-0.503778957597828	-0.503778957597828	-0.503778957597828	-0.503778957597828	-0.503778957597828	-0.503778957597828
ZDHHC15	-0.921113210122214	1.04938981968815	1.87266908141013	1.84450943292711	1.71125012093606	2.03421815935845	2.1241752412515	-0.215792037097303	0.939690977012374	2.26518460086802	-0.921113210122214	0.382527953487962	-0.428279936671596	1.37809389413541	0.322714217422301	0.421069185310972	0.365209121982293	0.268054700231478	-0.921113210122214	-0.921113210122214	1.56669264494375	0.339535659904606	1.38392746036798	1.64203019030407	0.432716773416315	1.42894902171806	1.65440888916395	1.84073252721281	-0.921113210122214	0.796674759970092	-0.921113210122214	-0.921113210122214	-0.387853961699742	-0.921113210122214	-0.921113210122214	0.0172984950176646	-0.921113210122214	-0.240666583039116	0.0314664240786957	0.689416120639541	0.409902949853773	-0.921113210122214	0.686479224717449	-0.921113210122214	-0.921113210122214	-0.921113210122214	0.254747769500717	0.121819617156658	-0.921113210122214
DPYSL3	-0.281802891741061	0.00595434769898294	0.747340861395465	-0.785898143473837	0.991705821482799	0.45554765262508	2.02823299307037	0.681322536651518	0.977710667352587	1.85381145793741	-0.331805626525874	1.90730956800502	1.74339534595704	0.923973257696099	1.59784860669564	0.465965727748122	1.70598954456695	1.732176295423	0.903916490663819	0.180450302535895	1.38649066215082	0.698489186229402	0.537624135203006	0.431188496972871	1.01548504375012	1.04642643433068	0.43571347604086	0.669390172456277	-0.589929466859108	0.25654729892823	-1.54761405884621	0.325394704562643	-0.407135310994329	0.238585196567263	0.974233072559703	0.689146514960106	0.475657620700038	1.00729131614929	-0.471295715566151	0.0442857371033863	0.14784039022475	-0.52722798502435	-0.444623190956558	0.0661327595206207	-0.0302453577327627	-0.719630137030075	-1.32876501888145	-0.0557683085038771	-0.663866766260417
CAV1	-0.587079217415751	-1.06613702935058	0.0887209761857791	-1.06613702935058	-0.733948302903145	-0.706987529276857	1.42944091938698	-0.73224789211051	-0.127825823948232	1.26929731129079	1.48927846623116	1.20249560958128	1.4747364261932	-0.0537345230603983	0.35200711904045	-0.352809778221662	2.91139673834857	2.56416910151953	0.265062860573936	3.16248383868366	2.4281710394657	-0.00510592361698016	0.628921480971155	-0.710957884116456	-0.519581740923041	-1.06613702935058	-0.424336320338207	-0.281822327133808	-0.0647470720435646	-0.442254199306108	1.13058446445714	-0.343847750986023	-0.822819730138448	-1.06613702935058	-1.06613702935058	1.06409610638708	0.569668191444696	-0.204086869143153	0.184400960711535	-1.06613702935058	0.246909332624803	0.367991222827433	0.339631901899236	0.0353639506978625	-1.06613702935058	-1.06613702935058	-1.06613702935058	-1.06613702935058	0.0220172148715627
DNAH11	-0.00283560950872906	0.99890445209299	0.622667710246742	0.295687871988244	0.501898449340555	0.624682769034554	1.06855959367953	0.774875725292456	0.827985296783315	0.983877447338494	0.237884481917046	0.650163166152852	1.06144942775931	1.58921008605212	2.01164982457003	2.00023131762159	2.33769010358232	1.99477308061246	2.19861733696889	1.34040916447775	1.24139928427789	0.035746797867055	0.240018447962126	0.605077615783437	0.460352492454752	0.627532337233793	0.575733975000342	0.686980247585832	-0.496080442306531	-0.271668955920131	-0.491481975043903	-0.132818901344727	0.0195557861771863	-0.668182753505793	-0.381732393754026	-0.488114487569569	0.558342200438867	0.139296023215717	0.278177052428416	0.238615391773981	-0.0170849463488353	-0.958282155638377	-0.0296534021606143	-0.39747121441546	0.416782850335382	-0.842820532071667	-0.842189186063283	-0.179564425997777	-0.288582044274649
CDCA7L	0.584519673993928	1.35703266992121	0.791029866452569	0.544515093567209	0.766276003912766	0.936721787576285	1.39018198954494	0.579718476780462	0.882634183459259	1.16408897898939	0.350277683083348	0.903196286777892	1.08594457639085	1.08512113268099	1.75889401254119	1.64080444327329	2.0501749227186	2.17969965636561	1.9759868347865	1.3458395183232	1.05689857784446	0.387935127551369	0.464856930860945	0.558961077029623	0.248215761280224	0.739502305820187	0.646597735194078	0.878495526992914	0.113124450143482	0.125536808851835	-0.376785147368735	0.234324081653859	0.000130233561944379	-0.733473110872268	-0.168417913868401	-0.203233758691419	0.296502103590074	-0.0950879727786315	0.209628397675384	-0.0541721891255949	-0.0197454296531246	-0.786198435278987	-0.217070029487274	-0.1528637471258	0.109929972553785	-0.882830385900369	-0.814003086003688	-0.518427932515521	-0.43174430793829
GRIK5	0.507761800610246	0.948178770616419	1.19678115172482	0.940830611635743	1.15457533887896	1.26359297071718	1.64206478031446	1.42953350925426	1.61107883495668	1.48337596778302	0.991877200270454	1.08803715233618	0.895775901815565	0.897002658754028	1.03809924296253	1.35695508849656	1.12868976332467	0.692944371231138	0.271727950819184	0.899009428655027	0.457319136692457	1.16185089670055	1.11743370793497	0.749029309232729	0.754832961237102	1.01976816869221	0.766719387893159	0.875965764615587	-0.717971016674094	0.152988528653841	-0.930393753086325	0.314178027545085	-0.550462328453014	-1.00409854802888	-1.91545493152038	0.190862613782413	-0.779757666544306	0.28741745269283	0.31703748079598	0.559694769663725	0.739735818665977	0.285407817122377	0.233126013976878	0.439863273951385	0.437772403940671	-1.1740637282634	-0.850444220973416	-0.421735759226803	-0.638002065518152
SHROOM4	1.5074278176958	1.8197392931678	1.71227541203437	1.0565272054853	-0.0733779207826946	-0.387545597670496	1.35198663287829	-0.230575346485338	2.06997850795237	1.16364888903806	0.752669439440978	1.95078020701936	0.613719822295653	0.995492790654773	-1.05912540842659	0.78799234246631	1.6988502613197	2.06734972319132	1.83500708051594	0.460145776342252	1.16402846759195	0.947989049902384	0.324666873301181	0.114205837304372	0.9399119387789	0.615238073287187	0.668790022799646	1.21915458172585	-1.05912540842659	-0.218741365968105	-1.05912540842659	0.152699982865974	-1.05912540842659	-1.05912540842659	-1.05912540842659	-0.220541635768183	0.265465995422774	-0.0990421078567251	-0.207880886400201	-0.0672730046563714	-1.05912540842659	0.671846423415175	-0.195698942294849	1.0422106328807	-0.319449723591201	-1.05912540842659	-1.05912540842659	-1.05912540842659	-1.05912540842659
IGLL1	1.11641494234226	0.928461467928765	1.03748755166762	1.3477801494573	1.05926050749102	1.31590581758832	0.939208085553903	0.467547789588072	1.35136930531072	0.652230774501871	1.01283620494535	0.874669957782889	-0.382699133944374	1.18524730430872	0.718711911977911	1.18961514657108	1.11731008467634	-0.682483007822641	1.23571251007554	1.55735713789066	1.08633020611059	1.16983121199219	1.46543654722381	1.39107047172113	0.488099670770324	0.695193119949535	0.788703291550019	0.871976750981604	-0.223378122191045	0.672357863522931	-1.17165728960786	-0.829317756650038	-0.375487176177328	-1.85365176461604	-0.51826408690155	-1.09559018507854	-1.3118654244127	-0.509746708829185	1.11471559531428	0.822397295356284	0.860479080228461	0.0158742411379501	0.438291140139498	0.10813950174283	1.04194023961949	-0.185418287364669	-1.21848287237202	0.142625430395546	-0.549052598210225
AEBP1	-0.0885310825169384	0.971255492500532	0.644662683386001	1.30737926567963	-0.198417448626734	-0.73510894037267	1.46485621942327	1.37485965389736	0.45635496133501	0.931551753236235	0.183687309787821	1.8381283351259	0.885806031507806	1.88226688424903	1.25104194785083	2.17482355109121	2.12995818195561	1.00687024168926	0.704977609028196	1.94797638114875	1.77505974111963	-0.514230297050303	0.331632207298913	0.162406323431021	0.744439667579507	0.718400444399607	0.81616728639219	-0.507931084395175	-1.28142092165384	-0.521523663466763	-0.615184368139764	-0.222130479721794	-0.453381869857764	-1.15191700633467	-2.10329500267496	0.681517707767261	0.519906008444148	1.11301937461176	0.721174780857819	0.480549260678203	1.03994518545159	-0.433462454372327	0.199584498107604	-0.291335253033506	-0.0215702760519538	-0.611209852584074	-1.32894965980843	-0.446801911826627	-0.37159747696273
DBN1	1.25230945907394	-0.0957346820425176	0.934484711848748	1.34171466103981	-0.45032828876513	1.41337138746554	2.17164658682779	0.377012468477979	0.594713456660331	1.81990614121135	0.115289903500465	1.40275143042773	1.36336900099531	1.35748163349832	1.81084148600143	1.80340858076418	2.19532318962608	1.36199017189571	1.59906406098416	1.50950533048786	1.83481510685928	0.114501064392803	-0.082986067426767	-0.182677248268177	0.73741196716777	0.267353052110354	0.359438178119476	0.132197713442026	-0.545817909877197	0.0119064937514881	-0.350365057244906	-0.911295048546436	-0.268198410938661	-0.26316375844218	0.611653705725932	-0.0230365192503443	-0.321549993718608	0.506405637600639	0.0387635642253429	0.0806217928526795	-0.0608776143497876	0.375296056556001	-0.335391487400458	-0.428490360187483	-0.321000226510501	-1.48165415760863	-0.451255438460107	-1.96369089643293	-1.22597926167284
DPY19L2	1.14787046193895	1.04772753767547	1.39125971313883	1.404360319679	-0.40366886501865	0.281110406103124	-0.295304251027686	0.711216413911909	0.190257707984276	0.224120965929228	0.628734291442082	0.115579230173099	1.3911581458739	1.58794481000292	1.16351236546717	1.94910901830052	0.948977775138387	1.9400091179141	2.02117837397514	1.80557337746047	1.87436466495242	0.911899738475399	-0.791243044129725	0.98782661573672	-0.380337789102928	0.675131604838155	0.0819292532007564	0.460802243078758	-1.19981959674982	-0.492773198107667	-0.783680553334497	-0.723907944650386	-1.59047173965837	-1.59047173965837	-0.010724324999859	-1.59047173965837	0.334467914152339	1.35686297606207	-0.211076598612345	0.0303310472721641	0.261336354007219	-0.448317220219206	0.802235415647521	0.0605865891418677	0.290782296700257	-0.83945933601977	-0.51164014560249	-0.748626666964103	-0.0471467601868516
MEX3B	0.542648879306492	1.21230766999615	1.438290548678	1.81278394933092	0.923105445242949	1.08390537579366	1.3839089739235	0.369203271872976	0.565704022406616	0.766622492282431	0.467578353193553	0.869768600495531	0.936828261155249	0.804324660465859	0.852258331990182	1.34646499735639	0.578946801188296	1.74070083009957	1.07591526762619	1.24257017430415	1.38492213252388	1.02899968680886	0.932949646708377	1.35966751285013	0.791579860828991	0.927805689681591	0.771243003278778	0.886896888837456	-0.379147018122666	-0.655877298395386	-0.731489710047772	0.441818399525273	-0.174056660419673	-1.29658607292993	-2.29823979621772	-0.457494515535114	0.262987221186985	0.174746228462294	0.607741878841493	0.31751885046062	0.679226883369348	-0.401376453688383	-0.149546091931208	-0.044811933814483	0.209243915508264	-0.591636266179748	-1.48297404614103	-0.0706556597847605	-1.08643111366456
SHANK1	0.594055709707588	-0.155952737311452	0.347588632505135	0.801115169136454	0.92414518698505	0.487109065809385	1.91380631314941	-0.412758282745182	1.13815132315796	0.0946900226211909	1.7272800994113	0.950817461325693	-0.29736891321653	0.708992893813113	-0.512945000659361	0.564430714237522	1.22785617905457	1.59372776661111	1.17141620498672	1.25810653393713	0.816970337352582	1.79757030724528	1.30288875013621	0.583984516323674	-0.437773880406821	0.557723830552539	0.436808851547956	0.686947355360722	3.48968952839625	0.879480031567153	1.19748783837544	-0.210888673322843	0.608458337812189	0.92484527343449	-1.14341602648322	-1.14341602648322	0.392105696239858	-1.14341602648322	0.402322748500652	0.0063807389935042	-0.231728346501072	0.00583402588835299	-0.521834658764853	-0.424514142050709	0.167190196420049	-1.14341602648322	0.605492908815074	-1.14341602648322	-1.14341602648322
ADCY6	0.236849384581711	1.14210112011836	0.837848692344965	1.30931983888433	0.91426651799408	0.594229721391369	1.60179388849083	1.13412982061983	1.41283166912563	1.25729030970425	1.4107451868937	1.02231566652503	1.09493879895584	0.647972675072186	0.903250523978722	1.11225424523093	1.13559139897119	1.41229062734918	1.04070102004049	0.882727072697763	0.17210576312702	1.38630502035544	1.14177454579396	0.368269378625474	-0.169691051390993	1.3400195655248	0.888554632451659	0.696286119395192	-1.68969628495985	0.107236563539981	-0.670428508115458	0.123353745794464	-0.671161037568816	-0.746692728174657	0.754640365392079	-0.570184424516031	-0.234443455188911	0.68376979803046	0.0950762167960524	0.204608930278677	0.246056242574217	0.622439023222695	0.102162840733258	0.352307650647322	0.146864725142474	-0.73328081046718	-0.587702700175267	-1.26095811770905	-1.24404163438676
ATP7B	-1.02880692664457	0.159580644756565	1.76437134036035	0.844849725811602	1.06643402267824	1.83812947432899	2.13876775627428	1.25780796063436	1.26269213038427	2.22717903470164	2.24831682928983	0.748621215783996	0.331077414246517	-0.0462791889308225	0.419486858944652	0.0298487272061808	0.762184390214239	0.267140709509933	0.482841542980811	1.16548359850999	0.0397001441443605	0.209647204261044	1.26483744700977	0.234777615524615	1.16750660564044	1.63321165589913	1.78552705816798	0.67413759735462	-0.711595236015497	0.279539652278234	-1.52129914058748	0.437057373613716	-0.507446423647717	-1.52129914058748	-1.52129914058748	0.242632737939206	-0.0362636523405351	0.8315795434818	0.702476822564396	0.277887987414609	-0.423377286616841	-0.37310943093494	-0.506269667975156	-0.458778675905593	1.08625113204738	-1.52129914058748	-1.52129914058748	-0.979496261470286	-1.52129914058748
KRT17	0.086574958173715	1.07744400927663	1.09875399770402	0.354662173787363	2.31330333888455	1.49944323525027	2.01759647744684	2.61653494373431	4.14267850347234	0.162789996520173	-0.630933383129884	-0.630933383129884	-0.630933383129884	-0.630933383129884	-0.630933383129884	0.437451767916966	0.383911475081771	-0.630933383129884	-0.630933383129884	-0.630933383129884	-0.630933383129884	1.47135797895525	2.27102914537855	1.24771776617269	-0.630933383129884	0.431727933453817	0.846897684845734	1.6436532537283	1.6503094960073	-0.229550523959657	-0.630933383129884	-0.630933383129884	-0.266505150422309	-0.630933383129884	-0.630933383129884	-0.630933383129884	-0.630933383129884	-0.630933383129884	0.883078962959774	-0.630933383129884	-0.630933383129884	0.218680112153239	0.0901518538762952	0.917044990196037	0.363793811896385	-0.630933383129884	-0.630933383129884	-0.630933383129884	-0.630933383129884
MYCN	0.504818336323751	0.670267231183562	0.648855501554666	1.20978776782449	0.968673103125699	0.449766582819698	1.69606501958869	0.473823039207484	0.668929879166579	0.870545336046634	-0.483682629321988	1.21302020294248	1.53232856723614	0.902827767034243	1.13871061465795	1.41747097928009	0.929569887674978	1.28794918564952	1.51711840954236	1.3099976861801	1.45397301127439	0.992430003960788	0.808158141127585	1.02912526063287	0.988622759214711	0.293022432499439	0.154611165481755	0.574653544394246	-1.78788107199734	-0.991945091148535	-2.1373994698616	-0.423708283758623	-1.10476968540922	-0.0312120196738615	-0.723991671069869	-0.150372396785513	-0.0472648570070518	0.596451295557829	0.819514256827066	0.357469738121251	0.419843253100706	0.44427723429573	0.253140715469577	-0.446019151154458	0.0671415842040678	-0.427013455688753	-0.841545203038161	-0.831233593025577	-1.13812635925441
IL17RE	0.0548927009690621	0.419778787221351	1.43663924390457	-0.211067503970922	1.87752939876268	0.651221995291236	-0.0613393987343878	2.03022634839391	2.36960769426181	-0.0932162882608068	0.996047910008371	0.316753897002103	-0.539139235829982	0.320105148802176	-0.288361015571581	-0.208697619338814	-0.627454648597751	2.04755378544059	1.75978242084599	-0.240816964491584	0.476258618822311	1.2259394656024	1.16158132890975	0.657843006195083	1.45776005509709	1.7126722540417	1.10717155487813	1.41767818341182	-1.10319481485846	-0.121996850009773	-0.433488097345521	-0.899603979843694	-1.15822080094625	-1.53406708211777	0.650461385118403	-0.544960468168737	-0.265186965572132	-0.428780034381205	0.607228224514544	0.579250799044841	0.401492144712585	0.0745576950167164	0.672973491126412	0.0585329747896665	1.41924312720699	-0.705733171835401	-1.53406708211777	0.0118337104050934	-0.774688645885539
KIAA1462	-0.854977731330598	-0.854977731330598	0.770754468457924	-0.295598110817334	-0.854977731330598	1.24426110716839	1.85401033735554	0.395659022317507	-0.00446075563104342	-0.4189408317474	3.8385789764161	0.617521723426511	0.89469598810554	0.806558949943634	0.549960421894911	1.26905975017743	1.19679166529347	0.665301386673143	-0.854977731330598	3.06811919005601	-0.854977731330598	0.131276503621225	0.738943307181192	-0.354980181560573	0.359646895117429	0.143817044524729	1.41910682346634	0.249128280013329	1.8085768833562	0.364467227179726	-0.854977731330598	-0.854977731330598	-0.512451839663923	-0.854977731330598	-0.854977731330598	-0.854977731330598	-0.854977731330598	-0.854977731330598	1.21801216595111	-0.854977731330598	0.139090267426101	0.398118833113942	-0.177230121223212	1.011139415167	0.912049571137568	-0.854977731330598	0.473190402429465	-0.854977731330598	-0.854977731330598
LCA5	1.03413321777756	2.13316003474718	-1.12741617716757	0.6448345966571	0.365067029658243	1.26687893698416	1.73256591160163	0.472037561277099	1.64561042409265	1.59517758346506	1.85803442663975	0.592465682191119	1.72141059040127	0.652007719711916	0.487183179232884	1.33543891951356	1.01788322694037	2.07274645779034	0.957419399460785	1.77718375937363	-1.12741617716757	1.23489993791857	0.974801385853675	0.0250872382471316	-0.0573401614282646	-0.247484788476733	-1.12741617716757	0.109858149891531	0.11451119163124	-0.795053107999108	-1.12741617716757	0.528205047660761	-1.12741617716757	-1.12741617716757	-1.12741617716757	-1.12741617716757	0.347605896875294	-1.12741617716757	0.357420396659508	-0.0229214737428417	0.501028567599308	0.257728617119544	-1.12741617716757	0.238669236310831	-0.303737298085062	-1.12741617716757	0.552585640378204	-0.473799940033672	-1.12741617716757
GATA2	1.27663328015997	0.753980202888708	1.31478648987906	1.25499269632485	1.09300345717021	0.967515983274441	1.31417079204871	0.886607772130351	1.33776584326188	0.93987209287394	0.732927487209201	0.87252071254278	0.845363858125982	0.481060049651661	1.03296522818558	1.2691323946055	1.07469392955509	1.09082029864145	1.05060325476077	1.21251983117077	0.669824549346187	0.999510412181983	0.892360363776993	1.1577783302871	0.836384557886883	1.00293740653397	0.606614860159492	0.947100450793027	-1.34852804785097	-0.257828775128509	-1.56626298662216	-0.523719667045918	-0.331786899779023	-0.735116325822251	-0.651400682199833	-0.699297369969983	-0.52172637327065	-0.000228227617747878	0.585219973361878	0.414141408409414	0.617795980608107	0.22128202215118	0.0392604468336465	0.279827895122089	0.4637342332226	-0.403893494672661	-0.823764785511424	-0.344319229045329	-0.508942153358852
DPF1	0.233597057745981	-0.294993079760381	1.04409314259413	0.5811989678039	-0.087009858872219	0.336490245339071	0.663193468125194	1.24247184205268	2.24706752698282	1.03962108353371	0.186626814433585	2.07470374186411	0.260392384446576	1.7227991918376	0.654057061385643	2.22276802550584	1.69460285882089	2.48520645245939	2.81525696523013	0.736307686889551	1.95765691917887	-0.501172100655117	0.0555429541835121	-0.596669461749503	-0.343835031461913	0.674846121443272	0.237659093769038	-0.0297218670527096	0.812818021908997	0.321623538190326	-0.190663005148633	-1.06591037828603	-0.744454476317932	-1.06591037828603	-1.06591037828603	0.421724391663953	0.50537102356378	0.368067602849081	-0.7683042852732	-1.06591037828603	-1.06591037828603	-0.316480866688189	0.238504149267187	-0.169239752419272	-1.06591037828603	-1.06591037828603	-1.06591037828603	-1.06591037828603	-1.06591037828603
FUT6	-0.33057939346539	-0.742336408200693	1.63825371911379	1.2598665861013	1.47888363303902	0.999818855758971	1.75672606578752	3.01655998195722	2.79526033434299	0.974567849174281	-0.742336408200693	-0.742336408200693	-0.742336408200693	-0.000533149998091559	-0.742336408200693	1.22939769842613	1.1564142987894	-0.193218582500312	0.461613653343736	-0.0128166267500449	-0.742336408200693	1.55859294797786	2.14569982414016	0.828005142231785	0.876826894181963	2.20896853661844	1.66555033141666	0.426732797356728	0.431654290323955	-0.742336408200693	-0.742336408200693	-0.742336408200693	-0.742336408200693	-0.742336408200693	-0.742336408200693	0.379991959440739	1.03044593811321	-0.742336408200693	0.532941817993277	-0.742336408200693	1.49143014602284	-0.742336408200693	0.413240467845994	-0.128348156384117	0.247617167115533	-0.742336408200693	-0.742336408200693	-0.742336408200693	-0.742336408200693
BSPRY	0.782291580875278	1.25658266056252	1.06500518626141	1.27587046512395	1.11156619582611	1.44393292173648	1.47527200992762	1.22615510028924	1.56606510977148	1.26514060697123	0.308972595644747	0.0616276784488324	0.742782438317537	1.06816583192552	0.657452538741306	1.19553881194577	1.42759183247257	1.01622084811915	1.32380373108822	0.577742462105898	0.988927824029209	0.960248765787463	1.22162542231257	0.760633671787727	0.679996867549402	1.0871810518735	0.646698780161608	0.883474774286872	0.0927962913053183	0.298310918030611	-0.605329482773626	0.107325929352626	0.328266418185951	-2.05029004017873	-2.05029004017873	-1.09691573996642	-0.427683796484467	0.092021656922892	0.788626097558091	0.197572720370345	-0.131097194607875	-0.0138174399997671	-0.860063917845657	-0.061961709797146	0.294950311381546	-1.25188039361431	-2.05029004017873	-0.628725135937666	-0.982458975983117
COL5A1	2.66734900553769	2.24427461067178	1.66341339469444	2.50715998665549	0.879174564231813	0.210138946508864	-1.13112887714695	0.212940021759068	0.670954588478902	-0.852531581492988	1.16732395488452	-0.332522541656444	-0.775455996596896	-0.220529637312299	-0.0834027241913267	1.69025277283832	0.313051068741397	-0.159776105581296	0.343781411978596	2.5301741550574	1.11746281480794	0.943845756021136	0.910653546628443	1.17385615697715	-1.13112887714695	-0.492968382627825	0.201607730493344	1.28557535522296	0.515860406892555	-0.186482501068579	-0.219961114590559	-1.13112887714695	-0.912278621122713	-1.13112887714695	-1.13112887714695	-1.13112887714695	-0.0613854536303842	-1.13112887714695	0.691004220130853	-1.13112887714695	1.62385281166378	1.15331663938294	0.223840420560503	0.14352287791258	0.162211162300048	-0.584451436952123	0.0872738352203521	-0.378454610043802	-0.638397483303586
SLC16A9	-0.160092050309592	1.21393113370837	1.17179775442287	-0.419406017246505	0.0830419313274888	1.09672374637641	0.417009098354828	0.141051377897435	0.523636793819636	0.859215223957267	1.96455329332582	1.15102253530694	0.885950955977782	1.41435093011796	1.70750351829934	2.02591731255912	1.32284351131069	1.94029432242923	1.94057024416406	2.04959168352651	0.834505330287937	-0.158332452579141	0.0801162586607986	-0.481704394327591	-0.686421984444142	0.871084233150163	0.697713079201665	0.310003831524141	-0.289320988360987	0.825419104270115	1.36744707152157	1.31235867269379	-0.375743144738825	-1.16360119768174	-1.16360119768174	0.444707001292942	1.13249336402793	0.759766161886617	-0.281054275224607	0.193807693975182	-1.16360119768174	-0.386439234138023	-0.743266741101695	-0.201917389713896	0.0918101989643662	-1.16360119768174	-1.16360119768174	-0.0914327299764173	-1.16360119768174
PTK7	0.51850406447202	1.3364247192057	0.760843168477493	1.21239054631843	1.28175262502406	1.16153293998018	1.67816729198589	1.03448332558177	1.02958025491485	1.44897030563082	0.726037898620634	0.892509056886872	1.02554391886634	1.0947168640061	1.40798837335075	1.12297301361365	1.23867210313038	1.37357449237375	1.36140692236138	0.970237646042006	1.09479270988724	1.02305275029117	0.982936887399926	1.23014165586644	0.277477500800127	0.924834587842107	0.94460118005328	0.801179156073431	-1.07502495795831	0.132446023874081	-0.335318637700338	-0.164066846863158	-0.445367326620278	-1.49705970283035	-0.729422501275387	-0.861130731609483	0.0274959246334762	0.489406163809895	0.405087800460149	0.380628335402316	0.420573073219049	-0.240800380781622	0.127501355655424	0.353195154710285	0.26834984909342	-0.88361449405552	-1.69790748580653	-0.341912140759986	-0.772006635716289
KIF7	0.683410132986765	1.16622600924398	1.06714126608715	1.11591320811772	1.05231780832805	1.46339138020271	1.6026862514648	1.11477360973127	0.084876606081659	0.967512344321324	0.66081305954093	0.894708254428826	1.13389841377431	1.56494686390002	1.29943797116563	1.67010574422396	1.75123103741989	0.863552810945896	1.2856122608208	0.998826252722081	1.50823283704295	0.613832343851657	0.696891968768451	1.13507049190524	-0.264265713682657	1.12985277167991	0.502531484533652	0.182486106946142	0.362020969477199	0.187844761110421	-0.702121797655974	-0.640341507061373	-0.55142215796562	-1.38661704911976	-1.38661704911976	-1.38661704911976	-0.157781989124988	0.18230864539123	0.134857904827706	1.01927265873252	0.316095365031617	0.581837580270032	0.418924600775399	-0.318758075648222	0.0990677889725225	-1.38661704911976	-1.38661704911976	-0.117786416702406	-0.820606921266479
BAMBI	1.11192233053913	0.368775110148371	0.442396470248154	-1.14546240976596	-1.14546240976596	0.193516964489773	-0.124221852810264	-1.14546240976596	1.07753116944483	-0.309608055133346	-1.14546240976596	0.591012921009252	1.51855996661162	1.50301263094843	2.12401812007872	1.5646459557133	1.95302317276125	2.64884048705198	2.54085322454719	1.99835490986567	1.34003702508708	-0.837694313293033	-0.494241459885344	0.644475359942056	1.37125021163255	-0.0795075107940019	-0.761704139674659	-1.14546240976596	0.268353038342865	-0.0239817045566502	-0.138295583083736	1.00163777166833	-0.903554468181072	1.08843675424847	-1.14546240976596	1.23870591659408	0.759887504334289	0.63802957759551	-0.385564779621849	-1.14546240976596	-1.14546240976596	0.39975915563284	0.00125534778299053	-0.192038584820382	-0.485161185572931	-0.541187977234431	-1.14546240976596	-1.14546240976596	-0.285973658471583
AIF1L	-0.28570753358606	0.298330238187636	0.913137532267001	0.846514073199858	2.2319004958406	2.13266658975293	1.48266358205055	1.70796066572948	0.919992241383965	1.74361543225945	0.476822475291354	-1.13162081044132	-1.13162081044132	-0.429980526134933	-0.439952159127354	-0.637253074115181	0.0672054568350926	-1.13162081044132	-0.49156605971065	-0.935484025231285	-1.13162081044132	1.67616739639413	1.98906754007023	1.50265207214234	1.27909222937083	1.12671120007568	1.66691581121748	1.41904888867385	-0.0141381309549	0.034773486989303	-0.429542464662151	-1.13162081044132	0.200070662520738	-0.328256833258052	0.243092337685626	-0.609788003013451	-1.13162081044132	-1.13162081044132	1.16604943792587	0.708369601632466	0.585628928053503	0.535335964920259	0.959784185970034	-0.149468639993647	1.61756441054427	-1.13162081044132	-1.13162081044132	0.18509808985468	-0.751958517591485
LAMC1	-0.199229123991901	0.26759555374772	1.35577407348026	0.103131533586134	1.77738246633287	-0.790125744620375	0.195567332427696	-1.44223547603146	-0.17644935751169	-0.533049142731512	0.841783383999789	0.311944369573261	0.983471292506533	0.618862959954736	1.90544737654031	-0.0117023719655621	-0.0646533093544882	2.88427374742872	1.79990195239086	-0.361120393775329	2.00381804553978	-0.152169496379509	-0.524257593744236	-1.05813319520257	-0.0804841592027713	-0.674953013022451	-0.375184437236775	-0.914401032754858	-0.359299803253622	0.156482776982458	2.32347922176611	0.617823923260009	-0.979519511592056	0.987650279346105	0.702877699957376	1.70897479961186	1.02712429677997	-0.509986392244954	-0.615669775673635	-1.44223547603146	-0.287295495206618	-0.479596261652548	0.0780087726997705	0.295979930618071	-0.724004069363255	-0.784946257431018	-1.44223547603146	-1.44223547603146	0.074350124958766
EHD2	0.485771982447763	1.04985749762214	1.74907408812905	1.26150741479487	1.08956244521367	1.74402677849078	2.0602967086807	1.26427103571981	1.00117026592324	1.8398190484342	0.172067460249514	1.2014602762228	-0.256135199736949	-0.699972786837115	-1.50284017137948	0.602514350145527	1.26989639690238	-0.206758697543982	-0.447156323022393	-0.376652879391438	0.0801701578065331	1.26592443889622	1.14571054204639	0.985132514677459	1.32676895903493	1.23410361872081	1.40169343289051	1.30202768172766	-0.878235259516406	-0.228011860372166	-0.977460815975147	-0.444175006122944	-0.175435521317131	0.622741658151321	-1.50284017137948	-1.50284017137948	-0.864632422593806	-0.298622657383938	0.43899688345005	0.55889663086745	0.649710369485108	1.1405908092596	-0.388020701760393	0.0117325801317261	0.241368624636033	-1.02083945427232	-0.754630630574886	-0.664566343279685	-0.214299002106777
VPREB1	-0.678917778938251	-0.678917778938251	-0.678917778938251	1.07106067461443	1.68374243613226	-0.678917778938251	-0.0844144577472302	0.613415829557712	1.79509886504268	-0.678917778938251	-0.678917778938251	1.13813268038572	0.00800662241592511	1.61064916915995	1.78458264186693	2.77075703492193	2.67458803811654	-0.0389649829793136	3.26307316467037	0.171279031284098	-0.678917778938251	-0.678917778938251	1.64690925732977	1.33694255765152	0.270519684497434	0.553585567922187	0.768851630530418	0.168954744272264	-0.678917778938251	0.631873918509966	-0.678917778938251	0.575792430325701	-0.678917778938251	-0.678917778938251	-0.678917778938251	-0.678917778938251	-0.678917778938251	-0.678917778938251	2.00683626328771	0.868127179403262	1.60201414813913	-0.678917778938251	-0.678917778938251	-0.273794668585639	-0.678917778938251	-0.678917778938251	-0.678917778938251	-0.678917778938251	0.272712880168548
WT1	0.73708320777008	0.772124705602325	1.36172359990112	1.05910326640804	1.16355883384825	1.10508643356784	1.39144108120192	1.07324892494285	0.849287671478009	0.72774112028274	0.596086838293981	0.610797650750067	0.748571537946816	1.08670483591459	0.929495734606813	1.16081014077683	1.36968797338286	1.35949050432833	1.46258684189817	1.31792416100668	1.13930438566585	1.02938507266568	0.607823879648232	1.13336668015712	0.854839872376782	0.580029607954572	0.66782487527931	0.992377053082713	-0.663576311151129	-0.219727620993378	-1.73911764510729	-0.362155711523448	0.0961260425981211	-0.784247469547972	-0.105147710709515	-1.11887252758494	-0.75940473181638	0.414443729447701	0.599967766810772	0.636033123966639	0.550373229906522	0.0280437451901553	0.390681158096762	0.0794931814013608	0.381571197120656	-1.73911764510729	-1.73911764510729	-0.123436381039186	-0.400671276020461
GUCY1A3	0.798104139581014	0.813020252729401	1.3097566723143	1.36319749330513	1.47015874031309	0.881359143554527	1.74784466409833	1.28674043009953	1.05781122315746	1.26907387686509	0.0140672626471357	0.386780937437023	-0.380805551785575	-0.50156005764338	0.471781675047408	0.724407723047339	1.12717605770138	0.558540419996557	0.713314906500604	0.353858735722173	0.898065043493215	1.18340452705573	1.21124103563546	1.00628907696211	1.50019523377487	1.19818969759393	1.22289801632261	1.18032169416645	-1.19256841221266	0.156830532080453	-1.72598788893473	-0.502264363040227	0.258464876266827	-0.157695076946143	-0.232890061785836	-1.66245845587294	-0.227341748011484	-0.253575861303336	0.829368449035807	0.536241032137633	0.673366992130812	0.0752495373370736	0.547655253272347	0.184898084812461	0.673705497494509	-0.979420878289435	-1.05279031167955	0.0206028466178566	-0.986269166693105
HSPA4L	0.761767718030434	1.50306541217267	1.87107780494575	1.97228712764943	1.45177816850839	1.55191440193222	0.575204250903725	0.9758786672435	2.38145382399558	2.00951772416738	2.40136223592431	0.603928316424201	0.0075247688258911	0.8089133926764	0.530667304287535	0.0960939238188057	0.0415260490593355	-0.430440833871424	-0.2213735153101	-0.245689874663254	-0.992796405874694	1.2827071850038	-0.992796405874694	-0.0811497893174576	0.66540054651295	1.01854101663548	1.26906286618164	0.530092983010624	1.4685617975053	0.935622938197085	1.91775219167461	-0.992796405874694	-0.11262017414794	0.776686514834903	-0.992796405874694	-0.992796405874694	0.822722930302556	-0.159372314954098	-0.166825745122062	-0.992796405874694	0.0851346888589403	-0.992796405874694	-0.257871607742281	-0.992796405874694	0.0210222739206289	-0.992796405874694	-0.992796405874694	0.284607741445727	-0.156555347132308
PDE9A	-1.03412926565235	-0.694103246846134	1.78615320845038	1.99580782587186	-0.519900514163317	-0.165184998507681	0.749623166345251	0.765810443997186	0.446907987319662	1.91159550417266	-0.290707716549424	0.194740191403277	-0.400125613366982	0.83178761158096	1.5622487176036	2.32705685795599	1.68391869945349	-0.0251849038741237	-0.780602115855269	0.343403004127381	1.19267292633456	-0.0656901332532012	0.470323634137284	-0.946781563413938	-0.735012323163133	3.07873228912722	2.51065591521688	1.74090981372828	-1.33980870088291	0.346430460505868	-0.606718389448711	-1.33980870088291	0.214288961214646	-0.057105642083934	0.855147520898663	0.182986496887618	-0.0237337172999308	0.454636272558447	0.716877392883694	-0.354333382067482	-0.558413471685172	-0.354801962505153	-0.247256261890134	-0.883997202020792	-1.33980870088291	-1.33980870088291	0.159157588066117	-0.756625578614218	-0.733615246632446
WNT7B	-0.416062209567762	1.91605464835395	1.19666170587428	-0.00420746965584416	0.865887933068654	0.176419873172557	1.06065705563387	-1.13164953131863	0.377607885332463	1.24813802191943	1.35681014100569	1.55670403246018	0.135973668847695	1.3698566150876	1.10320962076145	-1.13164953131863	3.02668885003585	2.71848498125963	1.64429742300343	-0.583901276138554	0.56770915892233	0.944607707916937	0.548884195472879	0.0474162954856214	0.684361553241975	0.550897294328907	-0.413369178003642	-0.585398722541507	-1.13164953131863	1.23243392351152	0.897560321979146	0.879575229796784	-0.652789212465475	-1.13164953131863	-1.13164953131863	-1.13164953131863	-1.13164953131863	0.276580733601449	0.208272368041852	-1.13164953131863	-0.341354102650242	-0.135423430288126	-1.13164953131863	0.66721294119644	0.642736714799846	-1.13164953131863	-1.13164953131863	-0.541823872824784	-1.13164953131863
TBC1D16	-1.52106269701907	0.632190652468295	0.24627453085186	0.300179809615359	0.479694151057178	1.38005197238482	2.0891531034416	1.15818204531717	1.18255158644351	1.86432110532059	0.640090771526325	1.35394564702127	1.48896171841002	1.3437549068606	1.3121204241062	1.2103213957234	2.08998887498335	1.02550966758673	0.545002914035331	0.639736702848567	0.853982242470234	0.354385590194073	0.769254105036969	0.0512904087958429	0.582404354786194	0.503779624505005	1.08770203624474	0.840304920007154	0.261154123553006	0.0307638608677359	0.575618807937438	-0.569045216426886	-1.04258151178703	1.18117875484381	-1.76946546799414	0.386913412347953	0.40396395647823	0.958438988278606	0.16137045585982	-0.0557781531811373	-1.76946546799414	-0.278494471849298	0.244677238144748	0.0779914283474558	0.397263979327248	-1.22292493650781	-1.76946546799414	-1.29555624525506	-0.635362966710898
SV2A	0.347887150149053	0.8307262785053	1.19272505243655	1.72294523788117	1.59960032283199	1.24442977674143	1.50525551137029	1.2109494771168	1.64732426020258	1.21172343599104	1.05423358724559	0.467603797442666	0.190109292380083	0.374775366330787	0.106503073650099	0.94335585908888	1.18181383432671	0.397053155093953	0.461416910981941	0.694599192719361	0.84357614267578	1.39908099160609	1.35500608033511	1.29292757643517	0.912420560998882	1.27904700765839	1.23086159459512	1.17498921698983	-0.333749293694942	0.0863130983608666	-1.28227333161767	-0.162789176405186	-0.900512832199081	-1.15435653847465	0.00777480071190077	-0.79951891121079	-1.12795998638484	-0.944147107439444	1.10211449436002	0.535674171652825	0.410305737902377	0.0540924313647151	0.386012281232375	-0.440115026025861	0.5553389233316	-0.577721417669337	-0.750063611016138	-0.197030269184436	-0.941486709728895
PCDHB13	2.34565941012624	1.2056772947273	1.67550679363696	1.85285403569988	0.533857782615781	3.43533182194471	-0.553688442857183	2.07941923500458	1.88745119084481	0.0442030054471443	-0.553688442857183	3.02450247263466	1.84545473785449	-0.553688442857183	0.388926322993184	0.823230366775625	-0.553688442857183	-0.553688442857183	0.0127735628384073	-0.00740597138447944	3.299432684353	0.468720384600364	0.209219432881045	-0.553688442857183	0.501314370997399	-0.553688442857183	-0.553688442857183	-0.553688442857183	-0.553688442857183	0.346481766953914	-0.553688442857183	0.840529557089277	-0.553688442857183	-0.553688442857183	-0.553688442857183	-0.553688442857183	-0.553688442857183	-0.553688442857183	0.921669735280212	-0.553688442857183	-0.553688442857183	-0.553688442857183	-0.553688442857183	-0.553688442857183	-0.553688442857183	-0.553688442857183	-0.553688442857183	-0.553688442857183	-0.553688442857183
C1QC	-1.10287667772198	-1.40776846000984	-1.40776846000984	-0.988958017447555	-1.19635010853064	-0.906336109357603	-1.40776846000984	-1.40776846000984	-1.40776846000984	-0.0860152218469474	-0.246586741333112	-0.658617602127644	-0.99070520421953	0.161038002030647	-0.772591727668025	-1.40776846000984	-1.40776846000984	-1.40776846000984	-1.08613961672724	-0.992808142049719	-0.441385965834764	-1.21075121032333	-1.40776846000984	0.262634671687847	-0.0347357314589587	-0.569182858564316	-0.464732947015057	0.64725227472447	-1.09558410677323	0.335001232031631	0.295104468125414	-0.135198899567796	-0.215745982889442	0.473445149773496	0.504533768572166	0.833335145152763	-0.118432354711076	1.28067560800388	1.26333159716046	0.497496799256915	1.06858637334731	1.02812757906143	0.140021447735658	0.776563263780389	0.230712748679451	-0.545995097995459	-1.40776846000984	0.215751054145361	0.0510406492056859
SIGLEC1	-1.0318062920295	-1.21924777443992	-1.21924777443992	-1.21924777443992	-0.99384489579104	-1.21924777443992	-1.21924777443992	-1.21924777443992	-1.21924777443992	-1.21924777443992	-0.296436330261396	-0.934981715355182	-1.21924777443992	-0.881561475485761	-1.21924777443992	-1.21924777443992	-1.21924777443992	-1.21924777443992	-1.21924777443992	-1.21924777443992	-1.21924777443992	0.247136029550396	0.173921485722233	-0.504391348027929	-1.21924777443992	0.322416587456258	-0.95733590678059	-0.25727789034934	-0.426387359800887	0.0517110899300498	-0.369087941515349	0.565942738726073	-0.498809179288134	-0.432699073012495	-1.21924777443992	-0.157616417943139	0.0811378939336116	0.174041682672785	1.03507502425278	0.709686951611867	0.52120349942778	1.17959352060361	0.660458891591838	0.531238142045068	-0.24355470640343	-0.300471352327461	0.510454672310635	1.50509735701816	0.820287843333116
MSLN	2.62018491792422	-0.661161172829347	0.783751687734865	-0.661161172829347	-0.661161172829347	-0.0105228513405776	-0.661161172829347	-0.661161172829347	-0.661161172829347	-0.661161172829347	-0.00269020524454243	-0.370193421591944	0.125505590192478	-0.661161172829347	-0.321997648933851	-0.165730109672007	-0.190557789254698	-0.661161172829347	-0.457341694326583	-0.661161172829347	-0.661161172829347	-0.364272775211086	-0.661161172829347	-0.414476665464501	-0.281559149786792	-0.661161172829347	-0.393074622501837	-0.322166623437722	0.458725080412371	-0.475032100877169	2.03415236304354	-0.661161172829347	2.4922997703621	0.645388627530108	-0.661161172829347	-0.661161172829347	-0.661161172829347	-0.661161172829347	-0.504706759208468	-0.661161172829347	0.483422850466649	2.92622563806195	2.62819222126873	-0.375069897371529	-0.199886742629247	0.155381207917275	0.279668925894034	3.26338430231467	-0.661161172829347
DES	-0.954003234819063	-0.954003234819063	-0.954003234819063	-0.954003234819063	-0.954003234819063	-0.954003234819063	-0.954003234819063	-0.954003234819063	-0.954003234819063	-0.359282394616799	-0.954003234819063	-0.598543212114123	-0.954003234819063	-0.277495941714762	-0.2882490071892	-0.954003234819063	-0.954003234819063	-0.954003234819063	-0.954003234819063	-0.190109862848328	-0.954003234819063	-0.809548005925068	0.00669437188822479	-0.954003234819063	-0.954003234819063	-0.0442952321767447	-0.954003234819063	0.0340115774406492	0.153829389701589	0.559594977888445	2.48692327777171	-0.954003234819063	-0.954003234819063	-0.954003234819063	0.729023854575445	-0.315136317577073	0.918385648355983	0.49907758914578	-0.228072132581549	-0.954003234819063	2.32194927683831	1.47495947318511	0.324187622967378	1.08079707553898	0.496201661080921	1.5024342548755	0.927383688579984	0.206592411063197	0.742606248482849
CABP4	-0.816138308560828	-0.439042371044376	-0.816138308560828	-0.382849222651386	-0.816138308560828	-0.816138308560828	-0.816138308560828	-0.816138308560828	-0.423640997602984	-0.816138308560828	-0.816138308560828	-0.816138308560828	-0.816138308560828	-0.816138308560828	-0.816138308560828	-0.0383160916073306	-0.816138308560828	-0.816138308560828	-0.816138308560828	-0.816138308560828	-0.816138308560828	-0.350026252220369	-0.101900637057411	-0.816138308560828	-0.816138308560828	0.352965887348355	-0.395244887824842	-0.816138308560828	0.734487871045231	1.3405722441405	2.53354851246248	-0.816138308560828	-0.816138308560828	-0.816138308560828	-0.816138308560828	0.684437518796009	0.0613937614157597	0.123853491383005	0.286116284154662	0.8791938567319	0.348393928889202	1.26130364115956	0.0292193781488342	0.729148170448634	-0.0919416915064435	0.21211890952229	0.951519256383259	-0.241464512977477	1.42656420485174
LILRB5	-0.552023836823683	-0.883895103727706	-0.883895103727706	-0.883895103727706	-0.883895103727706	-0.883895103727706	-0.883895103727706	-0.883895103727706	-0.883895103727706	-0.883895103727706	-0.883895103727706	-0.883895103727706	-0.408827744670988	-0.286010481770536	-0.883895103727706	-0.883895103727706	-0.883895103727706	-0.143322539269282	-0.883895103727706	-0.543897183903793	-0.883895103727706	-0.247563365665446	-0.0969766387738049	-0.883895103727706	-0.883895103727706	-0.883895103727706	-0.420171587355924	-0.297518262805594	0.0623274656761843	0.156792294532475	-0.883895103727706	-0.883895103727706	-0.369859066617443	-0.883895103727706	-0.883895103727706	-0.883895103727706	0.0829345903715249	1.35956480646171	1.01471762735386	0.983953986745177	-0.0355468186328395	1.40494724571561	-0.883895103727706	0.962373071710827	-0.0860042713697856	2.45535950539482	1.30093652075677	-0.250742528454282	0.631289418661009
UNC5A	-1.10800377640637	-1.37941179643844	-1.37941179643844	-1.37941179643844	-1.37941179643844	-1.37941179643844	-1.37941179643844	-1.37941179643844	-1.37941179643844	-1.07508908855366	-1.37941179643844	-1.37941179643844	-0.990896416645899	-0.596047644155159	-1.37941179643844	-1.37941179643844	-1.37941179643844	-1.37941179643844	-1.37941179643844	-1.10135770909524	-1.37941179643844	-0.553762562599722	-0.991096841826292	-0.792648777673004	0.113479235799861	-0.682324162112039	-0.176870446954151	-0.399234654507372	0.117044484716154	-0.432537594003726	0.0309770284574165	0.262917312104906	-0.410476086547027	-0.240519684788444	0.569455721461415	-0.639633458276541	0.503496378383552	0.944972855503711	0.374531028663334	0.984336128474868	0.0929666597862966	0.946740144664226	0.100674091729128	0.401912780089905	0.891778783502004	0.894100546119394	0.894738971562459	0.349679611446441	1.08032617619093
SIGLEC11	-0.772740735924091	-1.20728571941415	-1.20728571941415	-0.434095678750697	-1.20728571941415	-1.20728571941415	-1.20728571941415	-1.20728571941415	-1.20728571941415	-0.444679602081615	-0.347304379145396	-0.827273768998277	-0.848592229490408	-0.484051489114995	-1.20728571941415	-1.20728571941415	-1.20728571941415	-1.20728571941415	-1.20728571941415	-0.763335758720512	-1.20728571941415	-0.571786126271857	-0.296993121184705	-0.154657543875781	-0.221942343227733	-0.563705543842368	-0.0101078802602105	-0.151027879251224	0.0826331564418309	-0.120031475388319	0.340772429119078	-1.20728571941415	-0.819169431097155	-0.155813351981768	-1.20728571941415	-1.20728571941415	0.276524657860596	0.603465638589697	0.973331181277162	0.20300967583866	-0.238546680704498	1.47585786822597	-0.311685844063891	1.59519866283319	-0.604848524392186	0.0209510292403506	-1.20728571941415	1.28185150019891	0.422884604875233
VSIG4	-0.857152304761778	-1.25831314187256	-0.0828430091122728	-0.788155740729388	-1.43648837766759	-1.41737555912962	-1.67198098396118	-0.956000891340962	-1.11247285666187	-0.478018023291665	-0.707861655007632	-1.18381141834212	-0.512012188100361	0.491256250757918	-1.67198098396118	-1.67198098396118	-1.1916362713699	-1.41082013966215	-1.31372819259331	-1.20976904208789	-0.595556299738849	-0.919803199001577	-0.662108124403667	-0.0132388889044294	0.397111393036713	0.088384497539976	0.00973889625234909	-0.189000075803519	-1.3242481288263	0.704127940137359	0.268910661061474	-0.194807686868006	0.234371856691411	1.18073856391704	-1.67198098396118	1.64410443083985	0.224401767222104	0.638252984347564	0.228467988128288	0.743505479764119	0.0508470909294855	0.633538284237904	0.031595736961071	1.40377214883536	-0.205976783606147	0.395406352176776	-0.271435474382303	0.754281486357842	1.08034529039851
C1QB	-0.591717345675596	-1.26998925297531	-1.47286383279537	-0.741486792643717	-1.47286383279537	-1.47286383279537	-1.47286383279537	-1.47286383279537	-1.47286383279537	-0.0425975286723218	-0.111382297770817	-0.951997859473991	-1.24088733464007	0.553569647848244	-1.01256389461397	-1.47286383279537	-1.07537225079111	-1.25674979128136	-1.30070925469193	-0.886401929476493	-0.582108216205411	-1.22209929737789	-1.08860971313493	0.188453020733961	-0.337391573418413	-0.105710683573686	-0.302497559720486	0.985110792598795	-1.47286383279537	0.154411362918438	0.0570270905267906	-0.580273216172712	0.014911496281041	0.688863494144551	0.69769715748308	0.954403228982896	0.0117975307694679	1.39778753297736	1.39375056972925	0.976781501493447	0.764392189634749	1.29030296483623	0.469490733933569	0.960327789005279	-0.0331355566288606	-0.919669724050953	-1.47286383279537	0.336188611537554	0.440981794984461
S100A8	-0.495783310095645	-1.80954175133256	-0.870361530658559	-1.82450136895049	-1.14482342881465	-1.8041774070631	-2.57565645860469	-1.70259728291271	-2.78067482314039	-0.380095654980069	-0.815722178631243	-0.851657010506907	-0.841919832825511	-0.402361456954313	-0.216808317496875	-1.5467420066011	-1.14452322686861	-2.30605228820016	-1.15752690678198	-0.824761050791839	-0.442087371704579	-0.541178807554538	0.307593905855983	-0.410642014624835	-0.139522839431606	0.185399810167449	0.458323325922075	0.268974904349636	0.118086497260154	0.453834194204249	-0.566007652360188	-0.166392006820972	-0.618341842566814	1.08497498707497	0.602384244161515	0.316568744706575	0.178637674513455	0.620145388019972	0.661583670306848	0.730839610786025	0.383025196321819	0.387535538336575	0.166563952401962	0.202506251804347	1.01711061716802	1.01169040393611	0.93690541742464	0.638082897991924	0.804778012483299
NRG1	-0.629401714501693	-0.629401714501693	-0.629401714501693	-0.629401714501693	-0.629401714501693	-0.629401714501693	-0.629401714501693	-0.629401714501693	-0.629401714501693	-0.629401714501693	-0.629401714501693	0.306925096777451	-0.629401714501693	0.211414230105045	0.743503608197333	-0.629401714501693	0.459015115582889	-0.629401714501693	-0.319930650122436	-0.629401714501693	-0.629401714501693	-0.629401714501693	-0.629401714501693	-0.629401714501693	-0.629401714501693	0.501254231642085	-0.629401714501693	-0.629401714501693	1.53290352183635	-0.629401714501693	0.438897856563906	-0.629401714501693	-0.629401714501693	4.03283428598046	1.99319363234034	1.8375494009407	2.31963484706926	0.279676639379647	0.507550499885268	1.90770307706334	-0.629401714501693	-0.629401714501693	0.188154751757775	-0.629401714501693	1.17302585996566	-0.629401714501693	0.365548655338704	-0.629401714501693	-0.629401714501693
SLCO2B1	-0.663772303770918	-0.663772303770918	0.902931461047307	-0.663772303770918	-0.663772303770918	-0.176542816508755	-0.663772303770918	-0.663772303770918	0.155863395173618	-0.663772303770918	-0.663772303770918	-0.663772303770918	-0.663772303770918	-0.663772303770918	-0.663772303770918	-0.663772303770918	-0.663772303770918	-0.663772303770918	-0.663772303770918	0.000193183635166062	-0.663772303770918	-0.663772303770918	-0.663772303770918	-0.663772303770918	-0.663772303770918	-0.663772303770918	-0.140124957793367	-0.00162198003062091	0.694733597944173	0.51139603436943	-0.663772303770918	1.14726050011153	-0.663772303770918	1.50949573109055	-0.663772303770918	0.863815567659323	0.427994202462184	1.04324599411534	0.882771990071184	1.08931520546011	0.294202248458552	0.105784482299119	-0.663772303770918	-0.347389367266612	-0.663772303770918	-0.663772303770918	-0.663772303770918	-0.663772303770918	-0.663772303770918
CD163	-0.767847939555326	-1.33385516949573	-0.940577848137676	-1.53931794967117	-1.35441152353258	-1.23715641702563	-2.04295270834468	-2.26000250197492	-2.03171480168083	-0.693822677632497	-1.22826314613387	-0.947057361038906	0.391485690507493	0.0171473369425198	-0.493993639620376	-1.80759877795288	-1.45210653649426	-1.65486064178901	-1.34142211827978	-1.06135162567012	-0.994011845980644	-0.332373819686989	-0.0894029030599981	-0.724243213356147	-0.0879769178721276	0.28060152105386	0.401568899612448	-0.0345656026267807	-0.153749909151358	0.234829577641137	1.55301053771792	0.0397269091962548	-1.17826055846856	1.89441038959064	0.568560234783509	1.02723518736675	0.28817078212354	1.36164259752527	0.729126303912675	0.660366391471369	0.212335877211227	0.778102033376964	-0.0858580370510725	1.20278262643809	-0.309947295960733	0.414395275285171	0.402467711060039	-0.100729046306292	0.512002127011
TMEM132A	-1.60857491184472	-1.55188653728215	-1.83361925520279	-1.83361925520279	-1.83361925520279	-1.83361925520279	-1.09671668924424	-0.850122395294714	-1.54037999380695	-1.14871410813064	-0.725681498694109	-1.11029065254408	-1.29976698228814	-0.330713625913214	-0.0934753692992034	-1.83361925520279	-1.83361925520279	-1.33143156046107	-1.59454752312781	-1.19318593636426	-0.596623466535934	-1.0990072052753	-0.290010932732686	-0.442036585605615	-0.511709951019768	-0.0342325413153163	-0.0477234658169254	-0.167110205575554	-0.454858746524276	-0.380346133009806	-0.812907836953383	-0.0180013083883146	-0.179064387666062	0.349935989774707	0.614179434935362	-0.332902195850915	0.0265904250646949	0.90023675644852	0.535536838856086	0.605171923457856	0.843382656215886	0.741919529464716	0.466254805236391	-0.25948296350578	0.883282859948035	1.00282280555025	1.2765966143381	0.932589525263884	1.07516586578548
CLEC4F	-0.774173679845137	-0.774173679845137	-0.774173679845137	-0.774173679845137	-0.774173679845137	-0.348615081304825	-0.774173679845137	-0.774173679845137	-0.774173679845137	-0.407156048239574	-0.774173679845137	-0.774173679845137	-0.774173679845137	0.624362219685263	-0.774173679845137	-0.774173679845137	-0.774173679845137	-0.774173679845137	-0.426449114935303	0.157322466579408	-0.774173679845137	-0.146564659093445	-0.774173679845137	0.151281397309843	-0.774173679845137	0.0665241910112863	-0.774173679845137	-0.774173679845137	-0.774173679845137	-0.774173679845137	-0.774173679845137	-0.774173679845137	0.709361623449035	-0.774173679845137	-0.774173679845137	0.856437898575103	1.62627516691129	-0.774173679845137	0.923798049870072	0.281074896890896	-0.774173679845137	1.76777652711112	2.41742588222309	0.531002056899518	-0.774173679845137	0.830251159040051	0.830921864191526	0.986734759634291	2.19230624983031
RCN3	-1.72349080574998	-1.4203591705562	-1.72349080574998	-1.37518785136555	-1.72349080574998	-1.72349080574998	-1.72349080574998	-1.2274304540897	-1.4079786513009	-0.793094543946073	-0.124251946647224	-1.72349080574998	-0.979140679180398	-0.688919445472477	-1.03571871984211	-0.779518759348205	-1.72349080574998	-1.40057699934513	-1.01549685818726	-0.638090587648754	-0.392539402895796	-0.836862209158063	-0.843850473493635	-1.03888248188111	-0.221457242085675	0.411394867255106	-0.491931224213975	-0.122546149274964	-0.310138496377599	-0.01161992217626	0.0208854090976297	-0.0537415782143177	-0.792825897282079	0.462381041628643	0.0151974426645294	-0.0137086484940954	0.278010497842357	1.59537671972679	-0.181606183813781	0.900537966413429	0.263400071643667	0.241740602983944	0.38290628808783	0.586065055287123	0.971643967396249	0.121900989127409	0.619775937417926	0.045634165097041	0.77109692496309
FCGR2C	-1.04632217982188	-2.00748339997688	-0.749814081368781	-2.00748339997688	-1.42400894742112	-2.00748339997688	-1.41013196880026	-1.30789520557674	-1.53171644878129	-1.34544196173706	-1.26090758523991	-0.632101888732995	-0.824684024443195	-0.310850194733886	-1.09019602565727	-1.44576258337147	-1.19473116664733	-1.15706114903468	-1.60953304242524	-1.08876600643484	-0.811781375358667	-0.734244281084709	-0.449829094476161	-0.363950746286902	-1.15207700983107	0.558525681725969	0.247573414008064	0.336646805464239	0.159353026957805	-0.282530788000712	0.785996280711038	0.600878452178343	-0.150347302538194	-0.526114395545935	-0.445478164961633	-0.269998216947624	0.543476839930968	1.30325484018478	0.760659455072663	0.918801442071653	0.860015185442087	0.460020283959867	0.963177406762346	1.08734277053986	0.680646791508955	-0.510910513235387	0.460314512020342	0.621511975533996	1.21799524861836
CEACAM3	-1.4346339600774	-1.4346339600774	-1.4346339600774	-1.4346339600774	-1.4346339600774	-1.4346339600774	-1.4346339600774	-0.788743599490485	-1.4346339600774	-0.189453168307324	-1.4346339600774	-0.0877533964982565	-1.4346339600774	0.109428895099102	-0.753409808570585	-0.499648999896362	-1.4346339600774	-1.4346339600774	-0.995887501344974	-0.201709563681291	-1.4346339600774	-0.602399173531668	-0.697664965216965	-0.627834344392227	-0.68553690170405	0.537932717600562	-1.0995165146707	0.381549018812088	-1.4346339600774	-0.779518503392434	-0.060318545379689	-0.807547251068309	-0.651173667623439	0.892404990556252	1.95162434900748	0.924552705857803	0.807007619413873	1.17187643764138	0.827044254680676	0.770956359830326	0.279909935989301	0.511887462294833	0.986115370070815	0.972326480301616	-0.344852865966725	-0.413927787508045	-0.0272161713125975	-0.144398127587319	0.397201287560749
MYO7A	-1.14599713749096	-1.6004453548608	-0.46530300889894	-1.6004453548608	-1.07381522316929	-1.34518061563986	-1.35720390496876	-0.969013727763876	-1.17102944630624	-0.345850008058699	-0.444204786150632	-1.11101164799539	-1.6004453548608	-0.761555239823118	-1.6004453548608	-1.6004453548608	-1.6004453548608	-1.33860822056244	-1.6004453548608	-1.13703649039866	-1.6004453548608	-0.258125538995189	0.0318453683749738	-0.502246310576404	-1.21198235229044	0.164478687375263	-0.0221262749345668	0.230192178332581	0.917022374431745	0.79049766393898	0.582929167474081	0.0286266804899941	-0.959064304816913	-0.461846988630084	-1.6004453548608	-0.488419894640749	-0.160573264431276	0.673356173709507	0.566922238631362	0.74516782777857	0.901821427963858	0.791671118235198	0.299467149594049	0.858650454751489	0.937525947602423	1.03352069677649	0.860260646379979	0.250318462579753	0.620223599620329
HK3	-0.678855585446655	-2.03187214392585	-0.921331995836012	-1.37010638199808	-1.38903471055288	-2.51141714773758	-2.5217976642636	-1.65961742537172	-2.51092441627916	-0.466581103851876	-0.181763002608816	-0.672864069640903	-1.02390000664113	-0.647031499906793	-0.789382597176691	-1.26466829257943	-1.6047568928015	-2.23863180919103	-1.42729517160858	-0.590132093608804	-0.879849431409274	-0.132183651792291	0.0543662938615022	-0.705770945331713	-0.194329319281975	0.165005485419622	0.00516665673956517	0.208478706033659	0.511143147201471	0.625462018105055	0.422235989063471	0.181005229761343	-0.317634747096915	0.608337987582737	0.113467900384423	0.368003219637061	0.0524061646571914	0.807337002742949	0.330683842516516	0.653572473740102	0.506374692460248	0.695113676034728	0.38361423882233	0.806925231368975	0.655854518344352	0.610909342628163	0.800790524421997	0.330953162883109	0.699709143551486
GPBAR1	-1.21686114405653	-1.64055702323389	-0.421174822344401	-1.16869313933051	-1.4623779793165	-1.81553620461402	-1.96423453598851	-1.65799175809748	-1.94583848875218	-0.611909697016549	-0.515921550981605	-1.02512524522084	-1.90956908047512	-0.385587081995926	-0.957923357183682	-1.10912114152189	-1.14739075164647	-2.37440347774033	-1.89822348531148	-0.512498460972211	-0.958455603398651	-0.183245120059562	-0.00536665996424533	-0.30466468090451	-0.558184692007397	0.205269759910946	-0.387790783514629	0.34229843129481	-0.799029989732954	-0.445096737211519	-0.0107527832134674	-0.0482186829345684	-0.321916585045358	-0.605484744475962	0.432451902367516	-0.673365944226005	0.207829425749954	0.742328705512818	0.629681772722213	0.669885425267596	1.03257615995443	1.23571660062702	0.65049837738469	0.71204305039989	0.614631852765247	0.630259569177934	0.766754807577915	0.576434094484004	0.990975283560681
APOBEC3A	-1.2611235816572	-2.01557250512555	-0.445932781355872	-1.62943140877145	-1.68496361749617	-2.01557250512555	-1.6762638271509	-1.57902783388785	-1.80435423881337	-0.634536958533674	-1.21753239617961	-0.606027632427713	-1.02065588593457	-0.300928660950012	-0.426632383826384	-1.38363444417736	-1.16031982179208	-1.5439722509307	-1.41458758022577	-0.219722381501892	-0.548597055119744	-0.580549491356412	0.345331516629652	-0.410546764874485	-1.50927244395795	0.623548434003568	0.0198576363146187	0.513100139716135	-0.612201006718386	0.183290194338967	0.193207105585904	-0.471753731958464	-1.48604700564864	0.38621259462885	0.337333502772645	0.621511538656903	0.489994002918399	0.859870071903324	1.19784988331821	0.891565631232921	0.754200502961051	-0.562965393980822	0.738754678187406	0.436800257475694	0.562543471439217	0.107979158756676	0.67290924969327	0.669697140731958	1.21629633398551
C1QA	-0.914995165685878	-1.73047245911445	-1.01730377298588	-0.820497909450554	-1.35395842151287	-1.3936497446583	-1.92757740669692	-1.60502463338035	-1.92757740669692	-0.0504971422598737	-0.604815595761653	-1.13718483561887	-1.55408537834378	0.297673467777752	-1.0108938503299	-1.31377950795107	-1.33932505944363	-1.92757740669692	-1.20649888446028	-0.986346057434825	-0.408313844195007	-0.860587018801067	-1.03182450913575	0.350108488082286	0.511269591479154	-0.2744921034534	-0.28857119534592	1.00270962116423	-1.18340934574916	0.225980470406154	0.155233731778653	-0.787955107798141	0.1975699633	0.468203004262102	0.524900896584973	0.555410569528256	0.174835256525779	1.12776640971172	1.2366263999746	0.849497033732868	0.992443460803246	1.08081129520786	0.504403153712689	0.717106013677044	0.576532199811335	-0.801927654962503	-0.727285980377271	0.421634773346895	0.466875193978722
VCAN	-0.654084516094117	-1.67478677684523	-0.337770561211442	-1.84505330773394	-0.88285730085122	-1.86984818605473	-2.53799778493225	-2.25656062801529	-2.42734340855475	-0.392954752750181	-0.723857185641746	-0.297588203634722	-0.719648411510108	-0.394380918323451	-0.481282848612669	-1.75573870661885	-1.6764203879817	-2.64804163571067	-1.53312414791787	-0.608577772883687	-0.693154032844712	-0.0787672124244918	0.269078546717921	-0.581896037354809	-0.318494994588715	0.302844872460166	0.332211197964136	0.200773912976045	0.876191385618832	0.921079180946	0.760208397881791	0.496931189831637	-1.09968472900348	1.15846920296899	0.133570584125454	-0.114518115627538	0.414540068401583	0.594355290605487	0.66206011209066	0.518770495995919	0.424237284123573	0.507264058723139	0.181410350699598	0.914473268662305	0.542784722736204	1.01151112764087	0.506603804085785	0.532395013126289	0.55500241661537
RNASE1	-1.31520513628331	-1.31520513628331	-1.31520513628331	-1.31520513628331	-0.853668755837482	-1.02099813888809	-1.31520513628331	-1.04169084624499	-1.31520513628331	-1.31520513628331	0.720355207982177	-0.751105207086869	-0.778393565635208	0.0821999112345752	-0.672441438851692	-0.73086388376383	-1.31520513628331	-1.01342308317407	-0.558662248791426	-0.914278473323176	-1.31520513628331	-0.965037068465447	-0.778631962534718	-0.452182894075431	0.0140318939508426	-1.31520513628331	-0.312562392810309	-0.497962969020828	0.43815039000934	-0.605595481619351	0.246709380387539	-0.0687899242807244	-0.245148890016661	1.48618077165259	-1.31520513628331	0.282687426846404	0.713092927667738	0.410429715565948	0.328739940117885	0.521898273118492	0.137206639914826	-0.85051858246446	0.116314146073628	0.170009622603945	0.729802376106987	0.850244610539271	0.651654490672787	0.186412512964627	0.59483722960519
HMOX1	-1.21548870038195	-2.45695155908371	-1.12339679716458	-1.46094495526954	-1.10475604432044	-2.43818568605899	-2.64904766589403	-1.80565165691768	-2.43706506929751	-0.667610722633897	-0.910034122931036	-0.684330074943845	-1.06097148652772	-0.362387454886718	-0.837692907960542	-1.30383080377925	-1.344331049278	-2.17256377179521	-1.46054103075322	-0.768474105932245	-0.908763101684862	-0.586527672833968	-0.0417493815257538	-0.397133771200759	-0.552955507566189	0.206270649065234	-0.191489858470827	0.377361842448344	-0.38307268881694	-0.126918055274221	0.00595402137106626	-0.00225200313272767	0.0800586824305222	0.439062257526193	0.49416929140216	0.473216759760198	0.235230103411841	0.89216258079225	0.795437538249029	0.586106161393889	0.876059557291435	1.02784070304247	0.449548817537947	0.411486874582752	0.529952813708857	0.889447838548399	0.683582445059014	0.523403093522326	1.05089396997524
CLEC10A	-1.71627282008514	-1.71627282008514	-0.848828923947502	-1.07601890420563	-0.643747539035018	-1.71627282008514	-1.71627282008514	-1.71627282008514	-1.71627282008514	-1.08478311222902	-0.69474262255148	-0.93058950504641	-0.401415606349449	0.623468838861512	-0.57522527530187	-1.18047416174442	-1.20732479425289	-1.43956050776752	-1.49584618306823	-0.786168259104312	-0.575749767303648	-0.685513582978555	-0.443070269359562	0.00794327118708582	-0.216050845806947	-0.0572194531620779	0.0825632563448037	-0.216708965219592	-0.505138523908466	-0.376339804116545	-0.955356182373198	0.97419515086323	1.48759895433936	0.584943055468428	-0.226350630090444	0.125951909095598	2.13911659524879	0.667753880286052	-0.153756824921103	0.796133952950776	0.515696396503665	1.39723550594033	0.875866913231413	1.1391949513059	0.270666411987332	0.407810364662223	0.783261697844985	1.65684312077781	0.871739868898276
ZMYND15	-1.12257432709664	-1.39871730119544	-1.39871730119544	-1.39871730119544	-1.39871730119544	-1.39871730119544	-1.39871730119544	-1.39871730119544	-1.39871730119544	-0.868964817655794	-1.39871730119544	-0.979930200381092	-1.39871730119544	-0.386681053272751	-1.39871730119544	-1.39871730119544	-1.39871730119544	-1.39871730119544	-0.893544392168398	-0.909468169050867	-1.39871730119544	-0.779069065101422	-0.156672156958584	-0.0612428440874647	-0.852359740891289	0.486228547675134	-0.175196549361606	0.646189753386263	-0.397689618229616	0.0307112688786514	-0.736462286461577	0.272263697923872	0.63152125140957	-0.239956204704901	-1.39871730119544	-0.0230631145193001	0.883872102703099	0.803487382056673	0.957033564534181	0.635681821343575	0.803976446380499	1.50249524404387	1.1623036014098	0.998593418098365	0.0386954963902402	-0.0451553763145297	0.419234304915514	-0.562198218085566	1.42621833615877
MS4A4A	-1.19782537972502	-1.70277105891233	-2.3800727113313	-1.38190443325874	-2.3800727113313	-1.93198113980199	-2.12576030702478	-1.48297129900272	-1.79358416526047	-0.672489827600149	-0.239694210577705	-0.184398494376949	-0.478013756221762	-0.232472309660225	-0.414726765178919	-1.25886189185642	-1.61311398919374	-1.25630602016283	-1.13089460111829	-0.731350116826739	-0.679415656930499	-0.809332071694118	-0.654431102252829	-0.525802354762525	-0.185204258773906	-0.570195097936706	0.270481976229197	-0.0450094174301273	-0.0327893124782899	-0.234765187082868	0.664657961937007	-0.2508349561748	0.00886500958563684	1.55691241893616	0.890248104737252	0.667701309390727	0.836253262184067	1.00742546797269	1.03736592912098	0.580799423719362	0.642429441278117	0.801535562667989	0.0239487561829427	0.443426571275471	-0.223733487177339	0.199714614736343	0.537530275440788	0.5880722817234	1.18967993375489
S100A12	-0.627439898354607	-2.10265738725571	-0.667002869767773	-1.72300451593642	-1.00739134464058	-1.75476235090896	-1.90521108663085	-1.40615437698127	-2.10265738725571	-0.554783925074251	-1.05004281794844	-0.828784316941421	-1.32996278619353	-0.648935710935619	0.000828708226631014	-1.48133761166022	-1.50719621488003	-2.10265738725571	-1.3346414141235	-0.724141367309609	-0.782279622204569	-0.608598700648935	0.66137599420706	-0.495827602774789	-0.886697813077271	0.351787928150981	0.586377575871689	0.362756896332069	0.0429125693689334	0.468576390092856	-0.277755441781507	-0.0845956161472007	-1.17610252493724	0.905346107268844	0.904780237292488	0.155250523238099	0.224109526558381	0.671226299160504	0.71154282575958	0.665208362847576	0.689863540766064	0.361937077796056	0.144976263786634	0.337065868184782	0.928566505989815	1.20916645845434	0.902270922465777	0.477923048220726	1.04265722586387
CD300E	-0.806180733097006	-1.81624806950731	-0.757189406778612	-1.42193084336283	-1.28766595862065	-2.5049523015839	-2.71746683013078	-1.79911588209034	-2.5044771716172	-0.173540911823665	-1.247120608864	-0.306082940251496	-0.664331509510588	-0.320452651697124	-0.600606467285239	-1.66199491029124	-1.44044873206719	-2.49948061189591	-1.53159163111084	-0.375536751012865	-0.714204054686509	0.0165004293734494	0.140285347552748	-0.462662359977563	-0.644127531583803	0.153674099025695	-0.0845991144734317	0.399801422767931	-0.219797643627822	0.210030919085622	0.503529241375459	0.00880900561501877	-0.476652230719238	0.523158726262858	0.252805704807122	0.495878903028331	0.467155451467095	0.743610832567849	0.671313353388161	0.645239634345378	0.567847368025744	0.773871270426069	0.658854220101243	0.720286907344929	0.386677670265886	0.552962349403762	0.870685980624308	0.605123841862442	0.727363913984793
SLC11A1	-0.71953828406735	-1.79700660307191	-0.42450990102065	-1.70724743295363	-1.46028741239627	-1.58776233307384	-2.28639202535621	-1.60976948041777	-1.80927795025758	-0.784571005067177	-1.01675515897399	-0.698632947503814	-0.922114271658543	-0.791321693286474	-0.891961824148566	-1.16604120103842	-1.04214014324979	-2.59177275599071	-1.52213256361423	-1.09027417719129	-1.34857148010082	-0.286495275740715	-0.246712440305551	-0.711952953710853	-0.921512861286302	0.528286493095387	-0.0401686677660159	0.102994354125989	-0.396674850830612	0.206986743049726	0.443732485113975	0.0820297831636679	-0.707429042700867	0.605981993842965	0.59394991234412	0.438389447844391	0.0360157802323079	1.05699994653792	0.447134458455233	0.666107281208419	0.73876193279832	0.856979337425434	0.547741324350685	0.984263848705938	0.586560950597012	0.48442617378088	0.869148088214814	0.0721819645654989	0.870438049517341
SLC46A2	-1.15491932603302	-1.29968421213258	-0.860855000801676	-1.74787765120464	-1.17876759083296	-1.74787765120464	-1.74787765120464	-1.17646678372357	-1.74787765120464	-0.309588725987277	-1.74787765120464	-1.06590838986203	-0.719181727677163	-0.841319565587999	-0.0755153060798264	-1.74787765120464	-1.74787765120464	-1.13058112210088	-1.52247584636546	-1.05636753432158	-1.74787765120464	-0.336211718846157	0.309846273996394	-0.244723819734059	-0.780703911621235	0.437130827556818	0.26772619708393	0.0612795794217426	-0.978730648058707	-0.141422876915118	0.135049990013843	0.138381259947356	-0.391799195728364	0.989356133057134	0.559957900290297	-0.883001295592712	0.40003935954441	0.31836215367139	1.03721706983177	1.10636581366034	0.336943833137912	0.786473578473981	0.654963043929434	0.811037106832628	0.902105746959186	0.523293809470676	0.769216675578224	0.565484194897135	0.766674359148875
SECTM1	-1.09008131112975	-1.5139459758021	-0.738645862906488	-1.62871590057236	-1.66233877627898	-1.97356421930562	-2.17636101521527	-1.68650314427315	-1.28355203442951	-0.503253953115338	-1.49907684170604	-0.51204974937795	-1.06532649114115	-0.607163558469643	-0.660900463899992	-1.47331435695676	-1.51630072571328	-2.20529411317338	-1.64537803321084	-0.675449635433523	-0.572200367043555	-0.505391490957791	-0.0685405075990748	-0.490330677568582	-0.869024993686408	0.116698125943286	-0.266833082138467	0.482753376348426	-2.1153786824534	0.0327656773135919	-0.142102056440459	-0.216720054972953	-0.676623176875992	0.641747678110521	0.594972406253613	0.835331653202126	0.517213999931891	0.633001973316598	0.841561058921586	0.828660135124864	0.818056880211724	1.34685586272705	0.586282324289181	0.730093055026643	0.499884047926327	0.0947489121726935	0.510438946702705	0.365894696314472	0.866105925367016
ARHGEF10L	-1.44915520016968	-1.88786710421857	-0.694734852111427	-1.8524194375624	-1.06107327308723	-2.12574612457524	-2.12574612457524	-2.12574612457524	-2.12574612457524	-0.663096818781167	-0.209035419007699	-1.05863788407756	-1.27081236662368	-1.06910987909284	-1.01943302061615	-1.38497505494212	-1.65967044268812	-2.12574612457524	-2.12574612457524	-0.963014265325456	-0.551520278634171	-0.119569902738292	-0.0148645901924773	-0.20175719833611	0.162029759276396	0.307835913330039	0.141744579397189	-0.00522376498722288	0.672272828242418	0.413304799946067	0.609171663890362	0.498719097953781	0.252115401084931	-0.133963395337732	-0.415107309825435	-1.17915542372217	0.218995799258721	0.686556291544426	0.209737154232297	0.58837145346031	0.746862410857308	1.09880929385511	0.258296258507006	0.729823999174401	0.545591048840922	1.03183424811811	1.02574866309123	0.756276186518197	0.833807744494206
CD14	-0.820136107303591	-2.00894784007473	-0.420444547203285	-1.57092228329106	-0.82669064045422	-2.29519545059168	-2.40860932325568	-1.85275020071233	-2.3945784532419	-0.188991723029808	-0.833911874533691	-0.678360716682082	-1.24678235309689	-0.354060813362762	-0.170003172338359	-1.60156818275789	-1.1138467475663	-2.20523066807581	-1.26011068795148	-0.813881552134244	-0.531203182077386	-0.387380476760084	0.398518074761315	-0.189400445116319	-0.825742687026664	0.63137447654857	0.257070250694544	0.469713036283385	-0.808881481923436	0.10156497891656	-0.0756268769573792	-0.047608259869881	-1.2306423404206	0.822491462105407	0.366216455330506	0.21718691066259	0.111731075871843	0.485009437642183	0.900970042768188	0.999271685413963	0.792061470151939	0.850880716610598	0.535670984731009	0.590586454580943	0.790487626665683	0.681023870694034	0.746879441458401	0.387661120106398	0.847018413365067
LGALS3	-1.47490599001311	-2.3057591537278	-1.02885085916538	-2.28700038119888	-1.3291000052126	-1.38722514294477	-2.59995060723772	-1.9405017250764	-1.92244386456691	-0.712354015394025	-0.81676610193512	-0.487823819362068	-0.886914511848273	-0.846297886284673	-0.702567121416879	-1.76861655052281	-1.54444519755287	-2.07935544962432	-1.7618278346729	-0.379509953126323	-0.75253981371488	-0.673822406971653	0.205491438735568	-0.376906519235865	-0.208198652688243	0.100356837202168	-0.00889078726586619	0.319050183852124	0.175580709989039	0.513046518019675	1.29179096555711	0.198436875942539	-0.220272287706034	0.545845069916259	0.595631887472575	0.676577613755797	0.446187023062224	0.753868733955418	0.564673686688565	0.550960378694917	0.423052814590604	0.650353557780804	0.32411898871234	0.181135125628154	0.607390058972191	0.994898396809334	0.921790646169562	0.638973482912412	0.964117650508735
CDA	-0.885826671938622	-2.09945607130874	-0.64439240492872	-1.84152776957318	-1.17261022319736	-1.58804828708844	-1.60706407764661	-1.8827280495106	-1.8658102949822	-0.549093845516004	-0.360115810048507	-1.00451405214243	-1.4478171221842	-0.945042763219861	-0.771310435086293	-1.02291406606614	-1.27259820817096	-0.939280513266282	-1.37689879573219	-0.955207101045846	-2.09945607130874	-0.41005273575628	0.233880850990153	-0.205481271024875	-0.204931374395778	0.299735890151687	0.122625742487917	0.404464371117155	0.2701329437441	0.680172416552579	0.114512892616481	0.0908408819194482	-0.37697899341158	-2.09945607130874	0.250092892019355	0.43574399823602	-0.0862567017632934	-0.0392479922392784	0.588731656123408	0.620506764429771	0.875883714971953	0.578569243613302	0.0555582087900355	0.249085071881099	0.974959541658911	1.18055202231895	1.01933327860719	0.691067854935107	1.07833516198334
RBM47	-1.15264602634582	-1.7363789265176	-0.784865597331789	-2.02567845394915	-1.31847433788618	-1.78571114069579	-2.09683280658785	-1.82657130691522	-1.49184246266195	-0.847850123602445	-0.394889371330865	-0.814286844004095	-0.891716289591572	-0.603931500048034	-0.962797367191194	-2.67215998721616	-2.15826152922505	-2.06261691299929	-2.1630241009943	-0.961126508977264	-0.650479085517315	-0.311408529106679	0.0431125462844831	-0.835611149256252	-0.578708125463639	-0.106592288911555	-0.00885001782416473	-0.0794683140782695	0.535646063948807	0.752107905704348	0.861101275462527	0.648846106942849	-0.443356602424872	0.793439473272043	0.47478369564101	0.347506195374901	0.280852579840239	0.529111807513831	0.637528146343541	0.460369544629977	0.295340607743686	0.677417068172045	0.150112514748101	0.813479373296174	0.513641771346495	1.16909889598966	0.737362078481245	0.627761965172207	0.688343367854112
PDK4	-0.975722796540247	-1.85351355074654	-1.26268048155497	-1.12509499892353	-1.16709823430213	-1.8437849833574	-2.10607122245144	-2.10607122245144	-2.10607122245144	-0.789585578532846	-1.11286680429581	-0.830538164593598	-1.19838260389896	0.0718836047105897	-1.07040308119453	-1.58512960370078	-1.35232229316558	-1.8370318031416	-1.5161977740293	-0.725828101842895	-0.997173474968458	-0.12216746574572	-0.084042876802783	-0.211485406557806	-0.123355638121144	0.451412424459314	0.393971944959983	0.0134474367138749	-0.3164746497783	0.368064414737242	0.851640797606593	-0.312595824865652	0.665594911552967	0.632165991881507	-0.0695781691581387	-0.314929125354922	0.419185996455169	0.748687251308415	0.581695532645645	-0.349078894448256	1.15946094515893	1.16270849752136	-0.781626384114064	0.738285604955885	0.377736108622151	1.19572489018841	-0.00718639526859103	0.877438216574801	1.06154646223142
SLC15A3	-1.4481182395842	-2.74735746539143	-0.972827172650895	-1.53093186230612	-1.48906766158268	-2.29710336354157	-2.57028416093508	-1.7492848792385	-2.55052520915119	-0.747242025788961	-0.752614505265513	-0.622333911834507	-1.10465288530817	-0.505144898817073	-0.616329421328763	-1.37602018557536	-1.78751932942619	-1.37315885187411	-1.6718694965784	-1.00247052749328	-0.876167439803398	-0.384284247247598	0.0482011079375199	-0.485992082322721	-0.46883890961723	0.171325297314756	-0.167348852553297	0.179218457116585	0.226374048775303	0.0907584646870524	0.194108501199134	0.366837915627071	0.12263610662115	0.376886576209363	0.181999175932755	0.0801421832254797	0.544130992496574	0.589532442158123	0.518686961275549	0.646855966179363	0.711708462177698	1.0258489156263	0.444268572573705	0.544538465189692	0.493928338232809	0.900963482882848	0.906795561508517	0.699077261368321	0.859026612859286
LILRA6	-1.02610733801492	-1.80108129101443	-0.804151006987049	-1.94282408384442	-1.5015876069196	-1.84348519612697	-1.94549480419124	-1.95963527118564	-1.84212407592082	-1.03125367436319	-0.945479897413961	-0.726862219901422	-0.855692242583427	-0.797971629127013	-0.64936808605585	-1.65050324426094	-1.39323125748211	-1.19486243520814	-1.06860097032986	-0.849948489831372	-1.64298311645222	-0.230144301874466	0.208651521201457	-0.876341528984475	-0.429326758858199	0.149741050599855	-0.444168370666709	0.48275585134493	-0.64582368681833	0.431571051126802	0.624596390949745	0.0194091540242906	-0.574381163620086	0.745733139816576	0.350871892449424	-0.0815776959329091	0.050942227055194	0.75763555503888	0.678396557257043	0.508031223206086	1.06414076324047	0.754912535072604	0.43549757347412	0.848447619219118	0.479142219751927	0.254835930603948	0.607535978754569	0.458571187825149	0.961469490638061
LRRC25	-1.40278767142364	-2.45754895760727	-0.705439852670629	-1.47647862156585	-1.28541727650617	-1.89330652190498	-2.18385046495613	-1.53652478776579	-2.5449052718738	-0.628775604581964	-0.673536422038956	-0.533298231505186	-0.827505682708013	-0.504141534404861	-0.907859335528233	-1.81828182034437	-1.77484613872103	-2.53039848499896	-1.60701088691213	-0.646577277928599	-0.792967526064201	-0.346249722362439	-0.0280128254401266	-0.532400416524413	-0.680418419009974	0.123829844995621	-0.0579086048398852	0.165263791339955	-0.014918888417683	-0.506152109916418	0.159458359315667	0.308271436742427	-0.276989948320699	0.648906018334684	0.346125989858205	0.619028670563391	0.368295181529983	0.653662425026404	0.723426915221579	0.637645748967706	0.839450044630606	1.13372946439442	0.488083753284203	0.626372434994614	0.42532402282432	0.519068658677314	0.789919674281105	0.548556520570607	0.824433271999851
LRP1	-0.701549231561904	-2.18557858531037	-0.495434072168462	-1.54945743811123	-1.17252342727444	-2.16820111160164	-2.47969938389572	-2.20142126186074	-2.46298317751513	-0.34374702842145	-0.735963036150988	-0.617469608955581	-1.30874818519429	-0.463567935845136	-0.703093803612876	-1.51820047121696	-1.31564546795632	-2.61495769639566	-1.61445217553611	-0.624480740585129	-0.751933362455576	0.0125567440743758	0.120153818762765	-0.457250594391271	-0.523650548493194	0.356889795523197	0.137306639948096	0.38891914792637	0.147472058136939	0.289557287172557	0.419064373310306	0.477444489566773	-0.771844556977917	0.924192609749084	0.204127982907076	0.244010037511265	0.33030089195935	0.663123859349291	0.598798328099867	0.856576751606532	0.671529233182095	0.91120429157241	0.451249568323813	1.15569852512752	0.432747483299788	0.718179554153474	0.461933496120176	0.48457694441156	0.671811949421646
SAMD4A	-1.41674250905669	-1.88351804589451	-0.758268750139306	-0.776313097433793	-1.88351804589451	-1.88351804589451	-1.55005924647724	-0.899441862504822	-0.743055411433907	-1.20056162297	-0.105801322818398	-1.21255519660168	-1.24501305354593	-1.88351804589451	-1.11898938788695	-0.834197062069546	-1.88351804589451	-1.88351804589451	-1.88351804589451	-0.499823659668594	-0.404030130135037	-0.0121332147123451	-0.672878975341156	-0.378001058593192	-1.04281654186121	0.201416976099063	-0.51451425318433	-0.0445359701418433	0.0150984824530727	-0.443086361650194	-0.896456041624065	0.0647284279248511	-1.32170156902916	-0.32261777831974	0.0492108631294461	-0.0886107595260885	-0.476027292487306	0.421618332663076	0.646063768807078	0.529085668306402	0.654827883736853	0.495075046963135	0.797693352603298	0.620799390811771	0.548895071570727	0.692153846492038	0.872494438322835	1.13446110612369	1.18710105163556
DTX4	-1.1187385201684	-1.73889716980932	-1.25152863045769	-1.0614650975736	-1.50064160697936	-1.96429582778747	-2.0995335136636	-2.24571434155763	-2.40201423896853	-1.25420947710461	0.153593274499257	-0.248135115704949	-0.705382967849985	-0.520530051897214	-0.702441513711108	-1.67138020480743	-2.16099333186615	-1.70176395192759	-1.97435483061296	-1.03675768287577	-0.46132537946469	-0.90338539417466	-0.346500318938006	-0.476673029592534	-0.39616444548566	0.0005356088569207	0.0277780952972837	-0.145250259900467	0.525699712362462	-0.0371222681819425	-0.374255504238218	0.845512262749384	-0.200240566414383	0.595383035698653	-0.267281494139909	0.168226309911311	0.244207671061029	0.747514840240981	0.53116831035001	0.666292227087894	0.559258876373332	0.58100978278774	0.383623197644527	-0.149821791380387	0.76039838527211	0.887041806477826	1.13360458764405	0.930513933241746	1.09349011962885
FCN1	-0.795533197072516	-2.17198371313299	-0.578989764563868	-1.25912593573661	-1.15372488851295	-2.08196692860245	-2.77036605092486	-1.63544809507487	-2.42382443769162	-0.428425213349548	-0.723696125579127	-0.528653372907561	-1.02633311265206	-0.36507184739266	-0.05543743214719	-1.32897002936056	-1.16907239209603	-2.99954686960243	-1.48126356498603	-0.533163182871568	-0.690872680937312	-0.165191330586287	0.441049161667424	-0.311292927831248	-0.684944235197989	0.342952995681893	-0.034633927122868	0.540897677902125	-0.0929492944378751	0.207561210326333	-0.388321737633885	0.301997156593739	-0.584808286722052	0.0675592092517839	0.444283163522231	0.422816271177434	0.150662901709356	0.58389824100412	0.907422215834907	0.681755899367109	0.676571218478155	0.853385237566288	0.443258257154529	0.568310789206966	0.609306356009384	0.705571423985715	0.790130605518712	0.542447223878162	1.02337349470973
VNN3	-0.908345288777486	-1.47823057366637	-0.0547440366041139	-1.47823057366637	-0.976065146791438	-1.47823057366637	-1.47823057366637	-1.47823057366637	-1.47823057366637	-0.72890238352279	-1.47823057366637	-1.47823057366637	-0.468710440203122	-0.426249041060528	-1.04298604319502	-1.47823057366637	-1.47823057366637	-0.928806470165577	-1.47823057366637	-0.777557288081662	-1.47823057366637	-0.67451998661212	0.127326849350692	-0.443929972421175	-1.47823057366637	0.692581792165728	0.636133993888671	-0.124656409454212	1.14037378766879	0.326960580897406	0.0428739445283158	0.665323594181392	-1.09687187580137	0.643211920834027	0.28971700203324	-1.47823057366637	-0.418185934244866	0.630373614484337	0.759855286356772	0.335663426888417	-0.307926648957726	-1.47823057366637	0.192399131655444	0.369523404378289	0.782453363842222	0.342596239943267	1.15786185798617	0.155574473530822	0.96419666763293
TMEM176B	-1.00335187397766	-1.69643009986484	-0.869705748045465	-2.15234661211828	-0.676692568021358	-1.91281112423252	-1.84123957531562	-1.60500957253989	-2.3960861881587	-0.0911949441415555	0.237740227211422	-0.108228186712116	0.258601371363708	-0.151343149329593	0.138833958460412	-0.962870521372368	-1.16065257251377	-1.22148381200021	-0.817291023570944	-0.609371148711522	-0.441465821231118	-1.0173024839243	0.659784516913238	-0.695176917185141	-0.676733558697757	-0.171699835953909	0.333240420811671	0.574091878634356	0.153167721914188	1.05566867283899	0.44460562559077	0.563641282393698	-0.359016521825134	1.18634111447068	0.851053999307227	0.857718551236717	0.261974904169149	0.863834559895739	-0.894113588470571	1.17884138793144	0.159305665483164	0.349437815568281	-1.04500511032656	0.365284553338229	0.849853120935494	1.21568746752119	-0.0871447749519459	-0.0304654816171478	-0.62678049446219
CRISPLD2	-1.58119298841165	-1.67147802404361	-0.562488447807816	-1.94742906693633	-1.17357248548049	-2.24582087161124	-0.750029839809395	-1.9950928006209	-1.97552100772028	-0.19715416835677	-0.757756513401685	-0.720306599631747	0.333603889660641	-0.910304497395997	-0.3295688496564	-1.252478059751	-0.946861357152041	-1.28254612811486	-0.826086745750839	-1.31595643665072	-1.10559226880153	-1.1264271432559	0.257059781527368	-0.371999435812163	-0.7923380939275	0.500380104492542	0.367175012821209	-0.329943503267312	-0.870774415413959	-0.112764084734619	-0.18988495612446	0.341457839272744	-1.22687006908158	1.2413811828425	0.1370324523983	0.0232339199196196	0.38541714130448	0.371853188857069	0.878326196220208	0.0514568127556961	0.539741130785445	0.45765698089587	-0.138795183331223	0.271874878402934	1.00431540100221	0.897155479206605	0.526230484960481	0.375049142640708	0.957734895422489
S100A9	-0.390450430869441	-1.88258312949814	-0.603975890170297	-1.71200131326865	-0.96411651020192	-1.80531737902174	-2.97400107255218	-1.88698506046612	-2.56855870638562	-0.217364867044627	-0.530786150706224	-0.765755616444801	-1.13642339741139	-0.517555783494936	-0.239096412487585	-1.6611967593718	-1.27538874452085	-2.4905725701083	-1.3022589396949	-0.627427927917214	-0.773089818963691	-0.308539225175015	0.556321762799395	-0.474666225464811	-0.338380139306083	0.269624766013748	0.432409997480004	0.43888732197028	0.37279561347431	0.684745320869842	0.00815778956835549	0.0506764053076059	-0.533024446421511	1.10114225854983	0.469418054004573	0.351148168612759	0.2175007105646	0.502804950712553	0.599887175917461	0.816866838100886	0.45770183309786	0.769991353511348	0.286495539507694	0.514918813768936	0.659433561099468	0.838151562654756	0.670566093607337	0.263499432916749	0.616720254491048
PRLR	-1.05721556304656	-1.05721556304656	-1.05721556304656	-1.05721556304656	-0.76266835166285	-1.05721556304656	-1.05721556304656	-1.05721556304656	-1.05721556304656	-1.05721556304656	1.07723917302147	-0.12973514288052	-1.05721556304656	-1.05721556304656	-0.624218702712965	-1.05721556304656	-1.05721556304656	-1.05721556304656	-1.05721556304656	-0.623248035770393	-1.05721556304656	0.288442440241081	-0.167391342014495	-1.05721556304656	-0.292162268634401	-0.428106604549358	0.521484919929972	0.0967714041084202	2.19535405288311	0.962833072661038	2.63226372711999	2.57287010578718	-1.05721556304656	-1.05721556304656	-1.05721556304656	-1.05721556304656	1.08592311248971	0.380672540310851	-0.160901078519684	-0.267554549167963	-0.431083850615768	-1.05721556304656	-0.369800564541239	1.1497436411168	0.348587201962208	0.75420821900625	0.810107794279244	0.0316785263257192	0.661051004883932
LGALS2	-1.35855121805508	-2.18162037584917	-1.07978806749044	-1.68101405762891	-0.582368063105833	-1.97069338561527	-2.18162037584917	-2.18162037584917	-2.18162037584917	-0.465895356197746	-0.767866485358736	-0.0340561468794645	-0.64682296427738	-0.0394937854005182	-0.654814743216164	-1.76268628266078	-1.57546584179718	-1.96526257085981	-1.78736836962819	-0.938490057651725	-0.468199683452974	-0.11473128493785	0.317479252955302	0.3023424083299	0.208607024064139	0.463686743540108	0.130586674078017	0.48240578438489	0.227244832890547	0.0695225336915419	-0.0685950219331903	0.43076776918764	1.0766378414199	-0.519366488136756	-0.236886540458901	-0.338664199932596	0.657325484178017	0.353498777024006	0.418705333434061	0.838896436773998	0.14865122604423	0.597419197355096	0.855267851822314	-0.0913087731822614	0.614243458345185	1.33795217145728	1.21905615884766	1.15188593682301	0.914865884939689
NCF1	-0.680141909459936	-2.51571731061021	-0.954612854311354	-1.25170225902617	-1.1846273792652	-1.83038353998029	-2.22979265975871	-1.81212268866326	-1.95402339080225	-0.897138231917314	-0.254308170786786	-0.955543317737548	-1.31750686748294	-1.0737635398099	-0.593605417218763	-1.80626697092209	-1.84453355564375	-2.06742651963544	-1.86975437354293	-1.13197777602856	-0.866246229218482	-0.277669760265867	0.235336052962947	-0.139111616909046	-0.186828216121609	0.293746434161481	0.042961799859111	0.304031371089174	0.0881327678752631	0.433551561970934	-0.431256845418013	0.211235249381075	0.0565244426377545	-0.976214427066851	-0.276197520785173	-0.283825888336572	0.232577520990146	0.0698271720015029	0.469228660774472	0.520966657080958	0.859596469995545	0.98608002369406	0.306291325082582	0.675053772594432	0.60152023687209	1.26765851223063	0.989615223096361	0.890636515257545	0.766735071782946
LILRB2	-1.3694350492527	-2.79750264443026	-1.15621559612533	-1.38101591507489	-1.23849924304628	-2.18776523420997	-1.12066092404107	-0.782962551729594	-1.60981433787304	-0.560290930896047	-1.28552116707892	-0.710967213373563	-0.908125782004611	-0.571226085845853	-0.903184684582518	-1.31410016603411	-1.67808846264116	-1.42564521908865	-1.92750491453404	-0.895226885003231	-0.830573077294398	-0.467285190583333	-0.121864683596698	-0.746514812556408	-0.487337343137499	0.277527961876327	-0.144733741132772	0.353389152294713	-0.503022368557731	0.138309934795263	-0.0370128307479824	-0.0623390381447528	-0.578593846177731	0.90801669943861	0.488299281568974	0.680023067664703	0.294243789202173	0.990486291321226	0.802423025315274	0.592167756218168	0.60956739084949	0.734755746678667	0.528465893678765	0.750787956269638	0.284977342257893	0.711346077702387	0.648411201615731	0.327761549408415	1.02541940861363
RRAS	-1.29970813190645	-2.77254357525001	-1.59673514085709	-1.93693663686209	-1.07838019912757	-1.26561306274048	-1.73619913689855	-1.02898417555968	-1.43566593928668	-0.807921838150704	-1.11444330812057	-0.438495189663499	-0.775433665675337	-0.49956009813062	-0.795107029488503	-1.31923254595743	-1.41883220091763	-1.94673934063393	-1.7942337828683	-0.990284743140236	-0.758739299856372	-0.86885802132209	-0.441761845538454	-0.580863116857192	-0.0710085516546671	-0.10329216940675	-0.574414318215173	0.4657481344961	-1.06897768145951	-0.397387287698739	-0.441891570173658	-0.329818722459678	-0.515765962662405	0.955007235235344	1.03037172257481	0.782158405672407	-0.0525890338957632	0.880974562252772	0.660708493642817	0.535925025130289	0.590929816380427	1.06606270691201	0.413466598408918	0.431943866110723	0.527446933827791	0.446721157747363	0.49648071480784	0.339169191008801	1.09317447130177
SLC6A12	-0.790112839675769	-0.967959127195922	-1.51857289395588	-1.51857289395588	-1.20511978544072	-1.51857289395588	-1.19564191204162	-1.51857289395588	-0.948473920032336	-0.725266121203139	-0.623970810166542	-0.210013796961022	-1.51857289395588	-1.04897454301802	-1.0577835651034	-1.51857289395588	-1.51857289395588	-1.51857289395588	-1.24166268961654	-0.90334436405298	-1.51857289395588	0.128222711603146	0.0808834297357721	-0.781587416417607	-0.704413655487136	-0.275268981641418	-0.192790698983621	0.142409716051934	0.459900624292979	0.413974892098795	0.280576476913099	-0.837021108704768	-0.193343933458912	-1.51857289395588	-1.51857289395588	0.491513978647939	-0.155518832022831	0.516097033293684	0.760591067781443	0.401779782779737	0.620328534845429	1.32161984273752	0.303297093417238	1.43722764707242	0.432756198409173	0.746411046063585	0.468607049819695	0.482699541398335	0.872284420962666
NLRC4	-1.68392685501443	-1.78211185055658	-0.681523684740437	-1.42538208017937	-1.14001427925663	-1.40209089947819	-2.56427669673428	-1.66782923961095	-2.54873226986547	-0.698141505704659	-0.420017811741319	-0.736074098126904	-1.0629133257836	-0.839698220963352	-0.744026554350878	-1.12240510883253	-2.27009135190612	-1.91711128523774	-1.46420458956798	-1.06762422295853	-1.11336728696214	-0.360850254709137	-0.17238122031841	-0.588668378869981	-0.670333429575207	0.18573977664644	0.0393414839956584	-0.216690673555902	-0.386476005074063	0.297802355216085	0.612922246818902	0.14599986163898	0.702814918434152	0.861995231459185	0.14308551378065	-0.111638882021294	0.295288007384874	0.547192268694502	0.860893177948769	0.523411935814044	0.723876160356973	1.01221221730446	0.231912838452296	0.875801520664409	0.582695282516668	0.538606671918787	0.539202423541016	0.702804264564421	0.855750288422149
LYZ	-0.561650320135347	-1.47086435366595	-0.505274461061439	-1.89438401100881	-1.16215515645011	-1.51776744172646	-2.60461057673809	-2.24262262138661	-2.23158793009805	-0.477701777308644	0.376844397161691	-0.74444399425943	-0.301792246655279	-0.790415051662186	-0.670750914325731	-2.28907023858866	-1.96222485924181	-1.98645352379123	-1.49576053385482	-0.901714191945339	-0.888533062848848	-0.0797037538048391	0.472017575295494	-0.539505876707539	-0.157095711148954	-0.0175027524246688	0.124707735825817	0.148219615137441	0.887702470496907	0.795577061438664	1.30775084096385	0.772238687676498	0.313835036552579	0.106750932666896	-0.167345578500192	-0.105616510971042	0.461959074441671	0.294620202434991	0.771317937597217	0.33313466025216	0.330551833946761	0.411340737615371	0.427317524339394	0.355184468603931	0.729315693791878	1.14049173469811	0.708667472266981	0.844773384850071	0.742737018123722
NEBL	0.265848497071314	-0.0665396512046821	-0.458100878517859	-0.458100878517859	-0.458100878517859	-0.0514566416046301	-0.458100878517859	-0.458100878517859	-0.458100878517859	-0.10739569890249	-0.458100878517859	0.0162391721627183	1.24256398517951	-0.458100878517859	0.430308151762579	-0.458100878517859	0.309083910400959	-0.458100878517859	-0.458100878517859	-0.458100878517859	-0.458100878517859	-0.265334051820362	2.11214543340274	-0.458100878517859	-0.458100878517859	-0.458100878517859	-0.0210621093472583	-0.458100878517859	3.18008407486887	2.60004805940809	-0.458100878517859	-0.458100878517859	-0.182606752964031	2.08594993987838	-0.458100878517859	-0.458100878517859	0.453093064831675	2.86532427433288	-0.00602251788805897	-0.458100878517859	-0.458100878517859	-0.458100878517859	-0.458100878517859	-0.458100878517859	-0.458100878517859	-0.458100878517859	-0.458100878517859	-0.458100878517859	-0.458100878517859
EBI3	-0.543611973481837	-1.22699461306535	-1.22699461306535	-1.22699461306535	-1.22699461306535	-1.22699461306535	-1.22699461306535	-0.870135008848331	-0.842278605531603	-1.22699461306535	-0.213696314276975	0.150746748023021	-0.526605742656561	-0.374822617148988	-1.22699461306535	-1.22699461306535	-1.22699461306535	-1.22699461306535	-1.22699461306535	-0.924517271086758	-1.22699461306535	-0.478198532896278	-0.804571492283661	-1.22699461306535	0.118845520921004	-0.0810680395978388	-0.172411375087561	0.49152625429468	-0.702732541336314	-0.560190710285531	-0.518922486046564	-0.0640507032386158	0.274066334041589	0.485188045375995	1.75342760980508	1.67730205536949	0.684932231752827	1.59511219953219	0.387110751752008	-1.22699461306535	0.782908897884637	1.00883063577302	1.12716920950858	1.02715053826685	-0.517155275560861	-1.22699461306535	0.505618941439124	-1.22699461306535	0.509617374240534
IL10	-1.02067569704078	-1.02067569704078	-1.02067569704078	-1.02067569704078	-1.02067569704078	-1.02067569704078	-1.02067569704078	-1.02067569704078	-1.02067569704078	-1.02067569704078	0.239690804206787	-1.02067569704078	-0.494983757289877	-0.359078724165243	0.0224298300019195	-1.02067569704078	-0.119902892725977	-1.02067569704078	-1.02067569704078	-0.370034069731088	-1.02067569704078	-0.794342853153357	-0.495254948360645	-1.02067569704078	-1.02067569704078	-1.02067569704078	0.291042074037791	-1.02067569704078	0.0263791436320972	0.260519751241834	0.887691579329099	-0.0604666224571171	-0.697210451598285	1.96636448298638	2.28543312222418	1.05927866872212	2.34377940204054	0.652087698422959	0.828888941800215	0.163252350105544	0.399083285705114	1.18356257396732	0.512648667875462	1.28120422142074	-1.02067569704078	-1.02067569704078	0.233583446071472	0.0917925767902925	0.128582727759401
CHST15	-0.752283856261997	-2.27366482600631	-0.537606775713408	-1.45492339696104	-1.36336021272061	-2.43824001286565	-2.277540676031	-2.15599768931558	-1.84315022179592	-0.440597232500014	-0.622352058517706	-0.330714388261068	-0.736274310036464	-0.473252588325304	-0.867408787621369	-1.12781033897943	-2.20467707508815	-2.43145739631546	-1.60080339514847	-0.612566985485378	-1.58793822246688	-0.140816839065127	0.255455882159006	-0.776572300493874	-0.965603289859934	0.331057945643043	-0.0344168008880426	0.049636158366812	-0.9042723095348	0.228426211670644	-0.199896436928026	0.318081597653274	-0.337258983264736	0.795967298881098	0.239414468953202	0.374813215193551	0.323775953934823	0.663343265835447	0.6411289655463	0.705883451545342	0.821265081834704	1.17373616414775	0.448738594897847	1.09453875907643	0.298216537750015	0.530669862736564	0.563310057307127	0.212443070122913	0.700812627571451
NPL	-0.628389553970106	-1.69833349325795	-0.576057783287649	-0.54655796581066	-1.25777909198374	-2.09158118223361	-1.9777896139778	-1.58931730296686	-1.8463204114904	-0.72634581424302	-0.572639354610066	-0.965748577371609	-1.70416924459258	-0.568324815953804	-0.884092543330526	-2.01088585869427	-2.0370332775071	-2.081756210136	-2.04162644154044	-0.692249436155742	-0.704031308106179	-0.412020994267495	0.117492429622218	-0.612875799919223	-0.991025186850293	0.479737430364509	0.0763736549441244	0.374651527540115	-0.362054109175091	0.563589568598266	0.339532253969769	-0.436775263229133	-1.2412371031775	0.61995203185309	0.588701607112115	0.269179628336975	-0.194802122729082	0.643530263489634	0.98121359279999	0.707980818909691	0.753006261124494	0.531946416479591	0.441154158103358	0.630200296373233	0.649587974221207	1.09281317526343	0.457454248784929	0.376557047178505	1.00770019391055
TIMD4	-0.321785072101655	-0.477013511203219	-0.879944481016651	-0.416970541957841	-0.879944481016651	-0.879944481016651	-0.481202148371839	0.155152621085331	-0.879944481016651	-0.879944481016651	-0.879944481016651	-0.0776225986354752	-0.419213937749264	-0.879944481016651	-0.879944481016651	-0.879944481016651	-0.879944481016651	-0.879944481016651	-0.879944481016651	0.0359960606606088	-0.879944481016651	-0.381898853317996	-0.419451616891583	0.472123412040062	-0.879944481016651	-0.0532859208338401	-0.132170213571233	1.08660103478787	-0.879944481016651	0.242929640277	-0.879944481016651	-0.0383914437134096	-0.0629956234485759	-0.879944481016651	-0.879944481016651	-0.879944481016651	0.0577077523294819	-0.243821554564385	-0.414739145110039	0.15768187598949	1.18582736180531	2.11453257021027	0.0233290858864742	0.543475666819665	-0.106132789575135	-0.879944481016651	0.698346623774073	-0.265899494730732	0.892926539016571
SLC7A7	-0.980162022711524	-2.13778108298309	-0.612236732429701	-1.51389647724006	-1.30603104271023	-2.56653430286896	-2.1440590019798	-2.15878950773471	-2.21008173768443	-0.630664844982755	-1.05574263861937	-0.835349346262175	-1.28052560906468	-0.61157112855072	-0.751217761343863	-1.43115581856195	-1.58460819407405	-1.77120177449408	-1.78595947098134	-0.726605319462779	-0.820152526467855	-0.223054687107741	0.244596055627994	-0.561016186284212	-1.01014963942911	0.213511216615554	-0.285200615042262	0.722717155995506	-0.631945419798578	0.134850063165828	-0.188346371756167	-0.105081328213056	-0.553376512976161	0.585541948332165	0.666958770339448	0.475832528680048	0.163140575767603	0.592937193282343	0.86565793109385	0.69232968058457	0.794410207458369	0.999087250768246	0.64938754874864	1.00656766191122	0.34786580600528	0.655625629539216	0.536907344663528	0.294496775501848	1.00115965389462
P2RY13	-0.672431234705387	-1.89714321230672	-0.157588227245742	-1.4964367036268	-1.00205386738943	-1.49399402578549	-2.42699921419841	-1.48198919537803	-2.42699921419841	-0.988267221242554	-0.532338478946728	-0.835542921416748	-1.43982894008138	-0.43628902287553	-0.752464694802318	-1.38172781260138	-1.5445181521509	-2.42699921419841	-2.07690534393014	-0.876868859272892	-1.37508924215656	-0.232813987121664	-0.0773251869898972	0.108503596678634	-0.369070269460146	0.378198941248241	0.547053613513018	-0.345437465958869	-0.494823203236851	0.458251551327368	0.279868033424118	-0.110403255933287	0.649811840078119	0.868839472301842	0.275035761948458	0.126581135678983	0.288706760131953	0.380476185254789	1.02709171776014	0.729849961224122	0.684879038268879	0.955236355298672	0.394191358099914	0.641173207526051	0.574012955009841	0.217379590194366	0.65279792982487	1.04330355598156	0.577830255152789
IGSF6	-1.2911754084369	-1.69418891985038	-0.669428306575334	-1.4162832954549	-1.09185244136855	-1.7543469044637	-2.30123318282241	-1.99579799009383	-2.2877606394769	-0.963236391180441	0.0269249069593526	-0.698923137367283	-1.54312726095688	-0.606749720972828	-0.701637995253636	-2.01907956439625	-1.77669894076475	-2.28134028144267	-2.0510336587467	-0.699942104042891	-1.40694598138081	-0.0577823859945171	0.0407763405333189	-0.170290848053862	-0.430230926377452	0.154677529814815	0.229792072159529	-0.0402353228150348	0.274380992730879	0.322110649414675	0.159090929919204	0.475563171914112	0.573831094167065	0.75226932497672	0.593371436999213	0.0851827051776911	0.5897308310974	0.581758749769664	0.846275076402602	0.566921163567188	0.621498453614265	0.598879054027524	0.597726800339388	0.381263103481396	0.337543026749144	0.925224554863848	0.754396447815194	1.02952841189268	0.870797349066305
TMEM176A	-1.02588053405567	-1.81030600181089	-0.590900606055911	-2.18384621122229	-0.711286837827384	-1.79783560598459	-1.52629603470464	-1.35827089259046	-2.18384621122229	-0.0755888415366083	0.163427041557658	-0.125375239903477	-0.155990241548729	-0.189809795526301	0.240410534040145	-0.858785215473752	-1.25083660954677	-1.26004458153711	-0.743305713296242	-0.607598706803905	-0.390285873495876	-1.07942462479164	0.708025570478482	-0.564447358734769	-0.668698027683425	-0.154990015541008	0.241474986728851	0.623670816696261	0.200269776707358	0.905509881277319	0.383807181525007	0.72143805053639	-0.440700237316626	1.39463201267891	0.86416696443296	0.518350583122732	0.24084104745997	0.839012095647883	-0.951141842549724	1.02390508154641	0.153656307238675	0.360337045360525	-1.02290128122602	0.321353654593873	1.0179632358199	1.09305450987567	0.0324211482202737	-0.0404206193820659	-0.691246846344934
CASP5	-0.928042086702166	-0.981051524898167	-0.43896642608039	-1.5347042408876	-1.5347042408876	-1.5347042408876	-1.5347042408876	-1.21790775865914	-1.5347042408876	-0.869659453668594	-0.635164666469912	-0.692268585101618	-1.5347042408876	-0.414834330825981	-0.299468442950795	-0.857894070591883	-0.891811253618964	-1.5347042408876	-1.5347042408876	-0.0914537212612419	-1.5347042408876	0.0628301792923908	-0.109977754143671	-0.652991096186218	-1.01612854193423	0.254393562615233	-0.743943329977552	0.700145105550913	-1.5347042408876	-0.336076804247444	-0.906124383843421	-0.502319136749908	-1.1287350128714	1.00840657760644	0.34733572961272	0.928703566368585	0.631817248979414	1.19872397461038	1.47982229959667	0.674651931257961	0.555984225276463	1.03255158997709	0.745361508658641	1.0140297613096	-0.17038277752657	-1.5347042408876	0.190805925527203	-1.0346605792696	1.02105548644693
CEBPD	-1.168347184874	-0.928698772039564	-0.948206947180544	-2.19238974724667	-1.43902701467297	-1.67097770729807	-2.79722313930748	-2.08707725421354	-2.54105913800846	-1.09789631370858	-0.0389693408219787	-0.541737780201423	-0.602357967361865	-0.169765495916849	-0.699474854664221	-1.57931136063927	-1.86062229278584	-1.57102026427032	-1.20499801681568	-0.839143112238816	-0.954985544124611	-0.774261574788761	-0.147447774158587	-0.300743839924703	-0.0734771348004936	0.128611569476527	0.164049074992702	-0.179111797053857	0.218455530407818	-0.198313085364375	0.722448300020007	0.597916572330604	-0.121832151764023	0.482430394657055	0.358170743053964	-0.130025987478577	0.395178662761499	0.738187056477801	0.464557284228224	0.625048297493421	0.618326427080697	0.552916806283959	0.140274767013193	0.168847702464497	0.720392273661444	1.0990013913402	0.926346724001136	0.767716335167084	1.06621812289129
ASGR1	-2.24159079145114	-1.97348361630162	-0.667440586172831	-1.49114682974316	-2.19277740075028	-1.79519007053054	-1.41301860339354	-0.684024653433161	-1.30598338605918	-0.848769031755799	-0.542587215610951	-1.19700319652813	-0.868498965112173	-0.566660413373941	-0.582869638304982	-0.926275265774046	-0.725295620470294	-1.44604807484049	-1.21889509401319	-1.19804331345309	-0.74095147600541	-0.942911275240989	-0.0426425336615198	-0.775084718364752	-0.559527730865735	0.403220845516692	0.114068917890877	0.0631655274757388	-0.320228355205404	-0.151507138792634	-0.515214466229566	-0.187094502898579	-0.288541470087092	1.10004021660304	0.745700081634936	-0.180217634337359	-0.187980456076982	0.655920691539362	0.632363452818981	0.735934297907599	0.753942967687539	0.876709187062794	0.0643012543797993	0.511938105013819	0.994182611164933	1.07552955394939	0.881516077858233	0.752054036575364	0.834164826202234
FFAR2	-0.477048819730814	-1.48623618835247	-1.78808926698567	-0.908792002561373	-1.78808926698567	-1.78808926698567	-1.78808926698567	-1.78808926698567	-1.78808926698567	-0.397020490786002	-0.960571174088037	-0.662945856602676	-0.799464086031226	-0.53575075443189	-0.140300673272447	-1.78808926698567	-1.78808926698567	-1.78808926698567	-1.20215040046666	-0.83868784181655	-1.78808926698567	-0.712488252970238	0.193303955786936	-0.775196522034242	-0.292391019877206	0.337791829240171	0.409770252316359	-0.193897116867708	0.630197186156173	0.633101342726612	-0.0510705278835283	0.157193733556706	-0.746195597406915	1.10830416610769	1.44144554145508	1.23799757892354	0.584030360802519	0.657522033626929	1.09640370507482	1.9002293069298	0.0750442120897992	0.728094555389943	0.645619892112599	0.877952924530072	0.182419462398154	-0.129260897953985	0.436921491371352	0.178363404605563	-0.155249748797033
LY96	-1.52683456350655	-1.30997516809913	-1.48023624605436	-1.43926011364565	-1.4761543586902	-1.79598349808415	-2.44288861639576	-0.621599262780713	-1.71507432755354	-1.02702261232594	-1.26539823050525	-1.14895952126107	-0.794669565255249	-0.432034629505491	-1.01227918476095	-1.11294733698822	-1.35487082967991	-1.86674737105153	-1.40093399487415	-1.20353292608244	-1.55458641101214	-1.10401757495417	-0.297317255889156	-0.631578298860973	-0.248689410332331	-0.522731564521945	-0.167515402502589	0.504045659913994	-0.573966063579199	-0.00179740154718154	-0.205736201995939	-0.883514271118107	-0.583106708757216	0.865421078228104	0.970224972413929	0.325287956691351	0.146971515383034	0.609732949435134	0.811080830239302	0.729402656107324	0.524312887536037	0.455086714128441	0.339232194215694	0.235484396875195	0.292665498553892	1.16876756844201	0.741352512013613	0.645031173144038	1.31727456768956
SIGLEC9	-1.26490442658797	-1.92094248449292	-0.818626368515635	-1.60966162122633	-1.3131677225874	-1.77685925365169	-1.80387776517378	-1.93844822636332	-2.56180577441766	-0.760267643092595	-0.617165413715312	-0.660906857052059	-1.09504044918418	-0.721843480100645	-0.643525494862821	-1.17213139618331	-1.34056027361219	-1.76231273382798	-2.13836561580553	-1.24876390877112	-1.28951578811836	-0.125230963716348	0.315947825741432	-0.892974155701439	-1.0578350713035	0.124769508903712	0.100544878564725	0.193241423047384	-0.209710022629367	0.359889974051999	0.306492377452942	0.265580005053193	-0.252921419152643	0.87875013481755	0.0970298445861126	0.254751349990374	0.620530626359346	0.413941579523915	0.795401269863276	0.784692054662171	0.704564407831567	1.14771265521595	0.181505793476778	0.941019343562027	0.244075912021164	0.859062665232979	0.699145000265501	0.63506146509463	0.584044713420064
ASGR2	-1.86236834793528	-2.22140320891829	-1.0244326848856	-1.92359620039387	-1.2020664232211	-2.22140320891829	-2.22140320891829	-1.97116652143258	-1.95163308584931	-0.769953693620377	-0.213140771153433	-0.832113930430215	-0.630968490437949	-0.466057532268451	0.0800705123123033	-1.41428547497191	-1.44787677216472	-0.36692387976015	-0.78198006306246	-0.954532050073321	-1.08340925628042	-0.431731797859606	-0.520090752908924	-0.378253159580901	-0.32423787313714	0.00971188968729551	0.00906781134472497	0.392203018820386	0.202358651736008	0.152228804350872	-0.12635377174499	0.0252022827316393	0.581422663468892	1.28725042965667	1.43988670476577	0.711704005367177	0.71654495971789	0.662116373795238	0.320878663757168	0.735802490722505	0.408172472034664	0.8557752899699	0.468048878478595	0.353174426541101	0.624921538852757	0.80660902421435	0.975799522417017	0.759422057924164	1.02505909760586
FCGR3B	0.984039189972435	-0.655635725627402	-1.06151761327289	-1.06151761327289	-1.06151761327289	-1.06151761327289	-1.06151761327289	-1.06151761327289	-1.06151761327289	-1.06151761327289	0.534647260031283	-0.569829412995329	-1.06151761327289	0.126690620431416	-0.140616591775389	-1.06151761327289	-1.06151761327289	-0.629148140497122	-0.717095827214652	-1.06151761327289	0.720576384964958	-0.698200541272992	-0.597652269229214	-0.644660896517311	-1.06151761327289	-0.228804910646292	-0.608494922996798	-1.06151761327289	-1.06151761327289	-1.06151761327289	-0.283979394721993	-1.06151761327289	-1.06151761327289	2.69594413535356	1.85726568325004	1.33936679217503	-1.06151761327289	-0.049770712351064	0.710941098239463	0.763229224274517	0.479541885139144	0.454540233472753	0.0972772361992527	1.52959231934951	0.626115339429137	-1.06151761327289	0.528332313535051	-0.442975587951838	1.76122004388687
IFI30	-1.5481475176224	-1.65260933587197	-0.554762233303494	-1.22370697801265	-1.00834787519013	-1.17981762203709	-2.59351636919835	-1.29115697376737	-1.52898972467507	-1.23734252772278	-1.35661793714929	-0.863528616180416	-0.911000008158739	-0.915676973017967	-1.13074019936999	-1.94475579217802	-1.43496920234945	-2.59351636919835	-2.32661739512364	-1.21007965238812	-1.21253793203889	-0.461676887064717	-0.233079240206533	-0.446144123549984	-0.318737604626228	0.0915376356967263	-0.376055723302652	0.438718264845135	0.426913337530121	0.350398297342146	0.0207132953284847	0.324867756807537	-0.124529051603929	0.967817752323174	-0.0573465551585328	0.597023595766084	0.249800926041587	0.766378888598031	0.74973844583562	0.606789286844863	0.552139830811937	0.943037939663937	0.75120090891913	0.483711204413866	0.316428973054617	0.617177637835903	0.74981758373018	0.595298426900533	0.964967119475598
MPEG1	-0.78973203762763	-2.17575999249839	-0.471739103562011	-1.3534174416225	-1.04465884545175	-2.58362239599032	-2.69095834428303	-2.13609183390804	-2.58236426789817	-0.590945368202269	0.0862257653100949	-0.524095946828859	-1.30856039533388	-0.61426062469433	-0.715959420634384	-1.58061681192856	-1.77801463117915	-2.38210457906158	-1.87220032006243	-0.818847560175183	-0.588778155742282	-0.131191474313619	0.294766206147563	-0.387518962417616	-0.53604399000944	0.337486269820141	0.17542952729447	0.20742145913231	0.471355950641268	0.543286583112632	0.417871615258621	0.819802179360641	0.137688281083328	-0.273716291885471	0.150808612299938	0.225635943784025	0.173745080235143	0.521152919940805	0.762901615993217	0.615102830377247	0.648258588604094	0.868018757976888	0.587845126230129	0.883784969664728	0.393375366418755	0.685751322505796	0.783997890235187	0.731041639733206	0.860394362717956
CLEC7A	-0.718255944886292	-1.68934157708351	-0.20353639968053	-1.13488902766204	-1.23569323076832	-1.57340271628907	-1.93827302774009	-1.23226727917488	-0.611451201949265	-0.759652142569963	-1.10900263491891	-0.954842069519388	-1.07323884512609	-0.602139642056286	-0.788639345329396	-1.98085868409667	-1.83112136665664	-2.79976403769026	-2.02096971773582	-0.786926557565335	-1.05949362777131	-0.305948909047613	0.136191261316452	-0.62930968450249	-0.684373832229508	0.455901347946524	-0.247724213386247	0.449675357218929	-0.565693921808116	0.562591517355896	0.0916903827899912	-0.0847660455349553	-0.669223838941801	0.915046894932354	0.472237408116632	0.328313708249911	0.255418165994986	0.788376344934588	0.692222237115461	0.611768184447639	0.448277107694925	0.880578853615551	0.879084412460405	0.658600291449257	0.505624352976657	0.508562828619213	0.250468812833755	0.105438668716272	0.970068881709116
SERPINA1	-0.436760422135046	-2.15835243656256	-0.594706253204224	-1.19147628319894	-0.69857215559116	-1.50738496309908	-3.33409201320339	-1.35031356877525	-1.62947353148319	-0.298881300002662	-0.845743604817122	-0.715446028019983	-1.3089437230927	-0.504356324628994	-0.683552792065548	-1.42035225790554	-1.73878150229048	-2.93566787155628	-1.84934770400819	-0.54360936362306	-0.921031758979489	-0.121442464809285	0.215431213370366	-0.471702316758025	-0.527082414756136	0.260027010025462	0.0416535551184292	0.595642686311962	-0.319445064568667	0.678659653665799	0.0666841221961418	0.0890754577414535	-0.0610754139530599	0.63145090257774	0.575716067408241	0.65494315835042	-0.0183978171057181	0.517094984698187	0.782010668204274	0.635974577761324	0.607603052870288	1.15568994024874	0.558298488257732	0.920109959492203	0.357535764951979	0.612001576034906	0.516128349970542	0.369845716808886	0.802867527733762
C19orf38	-1.13158911054833	-2.38790359910368	-0.993112763748871	-1.87929823357058	-1.30240456002622	-1.95198738551042	-1.68294792067327	-0.621448523257239	-0.940369578805682	-0.859007177524481	-0.613347513839721	-0.819870948079841	-1.16834620100286	-0.608998116803648	-1.02655408782042	-1.19885162717872	-2.00282697339286	-2.66692833172398	-2.17972931304154	-0.876920445769011	-1.12505566961221	-0.679527913957439	0.0240094474678143	-0.456921924055708	-0.747132102277089	0.130478985899696	-0.251639652024432	0.334234593444837	0.208359638103815	0.263415935000393	-0.448863728973262	-0.231036686213348	-0.510731691084876	0.912401614855929	0.76497174418529	0.493546396463765	0.0551225484312887	0.45473516241934	0.758544924780095	0.583631673539328	0.686341185876234	0.807333414600196	0.584791277176227	0.488119914108538	0.576737923361132	1.05465981297033	0.784702557305278	0.4321200599175	1.17997952864476
LILRA5	-1.44716398037862	-2.13811401441833	-1.05296579159903	-1.20528131336826	-1.32727583694933	-2.21813932450577	-2.5066969112582	-1.72334359064575	-2.33708517074373	-0.461983921163525	-1.22551733448223	-0.307553441208757	-0.759793241581997	-0.0959757826591369	-0.257223316070865	-1.387976417911	-1.53902354091555	-2.2078966115647	-1.30983645972093	-0.463663616843592	-0.499652328814655	-0.792059818469253	0.25537726932342	-0.636386999686748	-0.239735151395819	0.306809935906085	0.0186674874462084	0.759895196206633	-0.866468619701569	0.102809989507324	-0.459052417270715	0.119928197629826	-0.229891992103452	1.11389867336464	0.991953440940239	0.864273095686168	0.479362548392667	0.892485368830725	0.686658037979397	0.634719658680435	0.536616300661834	0.744307080990385	0.350152708648962	0.670209156992991	0.361204454397757	0.377769183136972	0.282905140396304	0.1752378649654	1.07665682359096
AQP9	-0.398134186138168	-1.96439264615048	-0.832837886223329	-1.44870043797914	-1.30273288789827	-2.18999474289711	-1.51990384154526	-2.18999474289711	-1.95517859265513	-0.0661755715468314	-1.5715156546638	-0.484193543364127	-1.37918407079936	-0.0573963390197394	-0.410545170607956	-1.20570136361646	-1.74797320220515	-1.94967000164468	-1.24514528710418	-0.463178983173679	-0.887799961049786	-0.43258663169597	0.108937432913861	-0.890721549153321	-1.13145417674048	0.53466453115558	0.675156230310927	0.379583845387326	-0.693639294961582	0.410176430094403	-0.0162328013046537	0.116096718143928	-1.05739642071963	1.38414173816383	0.834796561938082	0.539019454659347	0.0337351747455882	0.812054228747426	1.15744875836164	0.764822496055339	0.172061957785676	0.645185914982101	0.345914934670753	0.92116929532651	0.573064984822995	-0.146057422482031	0.663220371689762	0.070723886576047	0.683817371196531
CARD14	-1.01513320225845	-1.16998668971158	-1.57194438663628	-0.807088289817184	-1.1858398422534	-1.15450320621366	-0.899852466084659	-1.57194438663628	-1.57194438663628	-0.757253502655436	-1.57194438663628	-0.356165077879752	0.329895465039683	-1.57194438663628	-1.00435437384023	-0.742840713436802	-1.57194438663628	-1.14375519468768	-0.984567003702505	-1.00308198386971	-1.57194438663628	-0.595192922779433	-0.127786924367457	-0.491831174595197	-0.569081204601877	-0.325761695972436	0.0611245363855608	-0.218491461542417	0.198378655292495	0.199241382873256	0.908196925613268	0.196555485907967	-1.57194438663628	-0.224623403781173	-1.57194438663628	-0.696779068103	-0.636557036275435	1.49706609142755	-0.180372283975434	0.23516023817474	-0.330635081521959	-0.273802296219048	0.60667629538398	0.170288768508062	0.744203988259915	0.433684317927545	1.11839916440001	0.893178340966492	0.880448270462593
KCNJ2	-0.493851814115842	-1.5381765630485	-0.412056633471029	-1.15070282109924	-0.675107885976422	-1.1879643224164	-1.5381765630485	-1.5381765630485	-1.5381765630485	-1.5381765630485	-0.212021039642366	-1.5381765630485	-1.15258037162345	-1.05289373158634	-1.5381765630485	-1.5381765630485	-1.5381765630485	-1.5381765630485	-1.2520176194445	-1.06092950160012	-1.5381765630485	0.254004436627517	-0.559610269485949	-0.315073172577268	-1.00522203533723	0.300528522476273	-0.168113537500547	0.178282496878351	-0.770159539679381	0.0293580914678916	1.23989348806409	-0.0544937546244154	-1.12095080677152	1.62359922778917	0.396047747184606	0.258119488456002	-0.129596798469225	0.80368251532016	0.890651179594631	1.4449307700366	0.782120601377014	1.64491304546805	0.0175881920954705	0.672529319560652	0.128476090461649	0.0419860212798243	0.0425715181920286	0.618182148674508	0.467385919853764
RGMA	-0.715685126958589	-0.255351078492463	-0.715685126958589	-0.715685126958589	-0.273506585766883	0.333053659274706	-0.715685126958589	-0.271243158070962	-0.715685126958589	-0.303382978816482	-0.715685126958589	-0.715685126958589	-0.715685126958589	0.631930332836544	-0.0656639668754358	-0.715685126958589	-0.715685126958589	-0.715685126958589	-0.715685126958589	-0.715685126958589	-0.715685126958589	-0.489061223584586	-0.189588697759793	-0.24290389208368	-0.715685126958589	1.03820499335125	0.138619907055864	-0.715685126958589	2.97226663542289	0.682317424277692	3.20580450827609	-0.715685126958589	0.36031559250302	2.06045496484829	-0.715685126958589	-0.715685126958589	1.20713280113937	-0.715685126958589	-0.415833662172803	-0.715685126958589	-0.715685126958589	0.0393986636028592	-0.0748292823900122	-0.715685126958589	0.168366721517167	-0.715685126958589	0.540186968193487	0.691360161016143	-0.715685126958589
SDC3	-1.37082911634578	-1.59781729338652	-1.59781729338652	-0.664090216786352	-1.32485856586101	-0.950426300993757	-1.31660511999499	-1.59781729338652	-1.59781729338652	-0.524743139107779	-0.261084086793841	-0.73831543592863	-0.772907702699125	-0.627973902833153	-0.953075676388794	-1.59781729338652	-1.59781729338652	-1.59781729338652	-1.35668056523811	-1.06206890838826	-1.59781729338652	-0.687742546775896	-0.363958294140001	-1.59781729338652	0.213272371688158	-0.716821598162081	0.00996427173376763	0.477972730857189	0.0870291105723639	0.471444083325119	0.721551036091983	-0.121162745222517	-0.372259170830043	0.357984132740942	-1.59781729338652	0.720931970588675	0.388242608647312	0.528188779592424	1.30387388091204	0.379069139064842	1.08890854083377	0.802601357832483	-0.107613272737746	0.680239881989466	0.157736826860666	0.847968800626718	0.132642842697756	0.541856334475227	-0.262698865630629
FCER1G	-1.07576212116984	-2.10907790735171	-1.20776769816979	-1.58693074520639	-1.14486186257292	-1.80553048659467	-2.24280931286953	-1.29908292282248	-2.10365145759014	-1.08279505987302	-0.954726189371844	-0.606989162677463	-1.02360047765167	-0.508216919407825	-0.8383868577303	-1.69588043291989	-1.57646235202249	-1.61157910686385	-1.22022474651713	-0.854746514654277	-1.11632291958704	-0.796839641885617	-0.0481757893116994	-0.349714718395884	-0.288667563726139	0.12857179193226	-0.0961329247111643	0.316367622451817	-0.272382940935043	0.345964176547581	-0.130973586480978	-0.0886916402596825	0.0939783587990368	0.368392951023896	0.392476228187037	0.346868335630906	0.298934250306795	0.625073415859831	0.758773669234737	0.682022760176999	0.639313752279571	0.636841238955113	0.540528805094123	0.312466511454413	0.61565981591865	0.973065218607385	1.05288711692961	0.870237671391896	1.23373471398446
FCGR2A	-1.05806021708599	-2.62740912580936	-0.865412772951043	-2.00822563459174	-1.46617988449264	-2.6045420923143	-1.4947514971854	-1.61487238691807	-1.07484762929427	-0.712852678497297	-0.523604486754416	-0.696837814682689	-0.843401247191353	-0.258324990313668	-0.53322271271942	-1.91051418433346	-1.90074843589326	-1.44078169028815	-1.4334243604611	-0.845048383605599	-1.09226531985452	-0.648318292028017	-0.0836106924640602	-0.415783732695924	-0.883546482951532	0.440468962663071	0.104222121736831	0.0274779485537855	-0.506420255905983	0.488240429434608	0.51449651301972	0.172399919827994	0.10834764831348	0.683582396861204	0.525307751695034	0.222391626773133	0.384735858991239	0.678833099056087	0.978092931650182	0.645779504263034	0.664613441247122	0.912693577205192	0.514024139588224	0.655703893453802	0.408299254033243	0.886796947155757	0.636661724698402	0.620438672453679	0.853493104930488
TLR8	-0.655027512958145	-2.30263329632981	-0.616499463519649	-1.54409727582425	-1.10439175108547	-2.29330445904954	-2.30515086476357	-1.92267164401371	-2.29274214630241	-0.504999634244569	-0.130404456164779	-0.34284511109606	-1.13231670598885	-0.607578806970559	-0.873109345486504	-1.61845902094165	-2.07031022701072	-2.54481380749607	-1.97917724497185	-0.668580604189158	-0.678112688747923	0.132571981405662	0.313679433776372	-0.49440799079903	-0.732151208561373	0.146583688161586	0.30108777456342	0.103379851389257	0.103459834551678	0.342012147117289	0.661371230915875	0.376602875037616	0.287472508996802	0.805950931476652	0.143742387891422	0.0583081441056661	0.425722432015771	0.498013662090559	0.795391214841078	0.586590388351794	0.846280507584134	1.01768493558045	0.3732777126831	0.94546061903854	0.571914696171863	0.661509779254979	0.416715684386683	0.563303037237774	0.603621601657873
KIF26B	-0.817461489804911	-1.17903722994825	-0.375918890537606	-1.09916393489855	-0.562880296122108	-1.43583805120906	-1.93786781849565	-1.09702121046273	-1.43486457687923	-1.23792641087543	0.382030600200882	-0.483749669102492	-1.23087574300165	-1.52353714332565	-0.471981229115424	-1.34399009973879	-1.93786781849565	-0.948780519714948	-1.08518899309798	-1.39504638041047	-0.673715289870317	-0.178052173909126	0.251673107394798	-0.175810276578467	-0.586937601265641	-1.04524104887854	0.286911453980172	0.121347709396431	1.54241275775507	0.859430156730879	0.316135356341835	1.40399514944799	-0.631028771298264	-1.93786781849565	-1.93786781849565	-1.000400536174	-0.735233463741138	0.0317623155118514	0.259748597747183	0.428875605442866	0.811198267980251	0.539544800184743	-0.171009486611033	0.776531094601349	0.292017581071238	1.74587615336617	0.852672595789984	0.994249536460125	0.651804081130693
FPR1	-0.616883736997532	-1.7316994122375	-0.389428806986406	-1.38021079949492	-1.1380343653011	-1.85983517526089	-2.23359510528455	-2.23884037010857	-2.44873287190642	-0.0723233216941212	-0.729483879026884	-0.376557883552507	-1.13574877854185	-0.522227302653709	-0.113810657706135	-1.61717377642605	-1.36133224242334	-2.21714793308689	-1.69883388517964	-0.541206205704589	-1.4942109744583	-0.455744819426875	0.380969680181514	-0.565928020127696	-0.648952835100021	0.579705806456749	0.391854051883342	0.613047575352017	-0.61137278231633	-0.00199001067408473	0.569836116237871	0.0663838053926629	-0.613349062296002	1.33645111630852	0.902620475250195	0.822674727668567	0.0865156270700484	0.545946443104599	0.610625223662802	0.841387225424066	0.699815091113372	1.27705888472925	0.390340288842525	0.862588587532391	0.191831111074163	0.521430819696939	0.546230201565576	-0.319989819949688	0.238903636817218
MAFB	-0.951784303288187	-1.72487361205565	-0.304561454005774	-1.64833030137033	-1.18050247845717	-2.25087352854247	-2.62295422244597	-1.94098875731895	-2.45902983526967	-0.395461012264287	-0.617596989424041	-0.599324988714081	-0.973414942570356	-0.651456913644899	-0.245015001109391	-1.54174621917183	-1.62901721588022	-2.33417317541007	-1.46622641894199	-0.63062051527723	-0.683209059672336	-0.298687814334378	0.246071244154908	-0.558967128385333	-0.789883821810552	0.38080575462129	0.213630799124803	0.617759982948088	0.191628369774554	0.452400613601636	0.47066041462504	0.541101903133292	-0.715512075450335	0.796904046178239	0.758380779415696	0.909595962461592	0.3883060738212	0.836532629983689	0.780724798856837	0.769205651180953	0.658212051010858	0.864789555295041	0.624561986711971	0.534312075813721	0.199391934874856	0.788593153794787	0.473919503108297	0.207602062537497	0.877657458634969
CD1D	-1.66563734633625	-1.87547271256024	-0.566228858869627	-1.54516623473611	-1.03066232870829	-2.39971916564427	-2.39971916564427	-2.39971916564427	-1.98559791100591	-1.01256679164906	0.113617225330149	-0.931401296691765	-1.27816856290266	-0.216727842122006	-0.650610022944188	-1.91078119140174	-1.69227621751442	-1.74570855623064	-1.48727094995997	-0.948861788835841	-0.831032604560536	-0.386082532937562	-0.0140250233114411	-0.21880877822401	0.105725878590566	0.133759047161554	0.55562609801133	0.0824072788524453	0.11858125166455	0.49632113951178	0.756823870403762	0.356052315727448	0.946331675174007	0.540710109253455	0.136399900347669	-0.620115850158017	0.364616985027787	0.926416500775238	0.585216399372981	0.672069362942915	0.679213847213813	0.647360617609384	0.45237308121098	0.667414003655846	0.566927707688207	1.02800449069958	0.793783019046806	0.900601309126897	0.871368880681997
EMR3	-0.795828622744824	-1.55046643127492	-1.08106675231074	-1.20221915755498	-1.42112631043991	-2.0298826847559	-2.0298826847559	-1.5649212211925	-2.0298826847559	-0.491397227720836	-0.294666311796612	-0.755305801677572	-1.3321971650504	-0.259734439115029	-0.528918276278518	-2.0298826847559	-2.0298826847559	-1.72721290772512	-1.47835108263639	-0.610631934837146	-2.0298826847559	-0.191603117784673	0.0726792539271136	-0.760423099660473	-0.781493626160912	0.558297455942063	-0.026731793166573	0.482240027344427	-1.20715405359211	0.733920059773132	0.409001639090081	0.391675685962991	0.457393725393094	-0.484326028056705	0.261175257408256	0.829974648024067	0.202942296637804	0.812657777975996	1.08405152412943	0.400861138519388	0.909662934371384	0.888425820308794	0.792923431497127	1.07069445704932	0.333985697418261	0.399506988917631	1.08513876758172	0.696617954946666	0.884377941304273
FOLR2	-1.41588410021833	-1.65833247797641	-0.256607203556181	-0.564118758757142	-1.36678248825341	-1.34311999567658	-1.35796689888123	-0.679810431857014	-1.65833247797641	-1.04315422558968	-0.826242378214836	-1.65833247797641	-1.65833247797641	-0.769783539362299	-0.969677407249231	-0.713148528672642	-1.65833247797641	-1.65833247797641	-1.65833247797641	-0.703685645039457	-1.65833247797641	-0.35002344256034	0.50106015774066	-0.557464458275227	-1.17864073639253	0.812613136529166	-0.357868293110647	0.622910060497576	-0.109344674274266	-0.150396924709049	-1.07688493433211	-0.322927010295363	0.350329109925618	-0.640961860562866	0.524350427767076	-0.285152982969177	-0.614493056665596	0.562394983194185	0.904433963694272	0.872282328342755	1.89068792128528	1.50139980556871	0.338712769338337	0.507107409461798	0.216792711667551	0.882602394078199	1.11922649261556	0.113063754709692	1.2720820455097
SIRPD	-1.40102089310536	-1.40102089310536	0.221608097477384	-1.40102089310536	-1.40102089310536	-1.40102089310536	-1.40102089310536	-1.40102089310536	-1.40102089310536	-0.688894141226959	-0.437798253627403	-1.40102089310536	-1.40102089310536	-1.40102089310536	-1.40102089310536	-1.40102089310536	-1.40102089310536	-1.40102089310536	-1.40102089310536	-1.11349152088469	-1.40102089310536	-0.484873065473699	0.321121911783044	-0.607504859781987	-0.845732534793447	0.405429058855084	0.456623293795295	-0.38744212870968	0.729211663824009	1.26121139923921	0.944802624045063	0.793095374991319	-0.322305515607027	0.510222592583398	-1.40102089310536	-1.40102089310536	-0.583392552518362	0.496227830984161	0.730032581684743	0.377051179157122	0.509556246151816	0.283546415956832	0.613953096970886	0.584234011306544	0.443730108631213	1.25381295367543	0.446647074161153	0.386992984955872	0.84065570467607
PLBD1	-0.87244439607691	-1.48131674819845	-0.145804762378287	-1.26504045871728	-1.01899121720311	-1.87977832534699	-1.78151386512032	-1.55643174642903	-2.26066409892484	-0.437455535480984	-1.23310658283828	-0.553599338528355	-1.18970257548254	-0.781257811105576	0.125103707632592	-1.30761504053251	-1.34004150703797	-2.26066409892484	-1.46153147883407	-1.21754791802084	-0.999804748646568	-0.145458765519713	0.699465652612555	-0.673511673039706	-1.37616644277864	0.733712081980462	0.574519499271588	0.552190141251905	0.0452002229924296	0.802689009361401	-0.66028550980403	0.218403797031845	-0.337945801949467	1.29692664516903	0.607467373212777	-0.0448054552061789	0.296132473894644	0.469548289676738	0.326346693670874	0.728624780039016	0.924222798611841	0.490073163539733	0.122175793664602	0.978156029244761	0.818525978113091	0.638895880969738	0.714030506553623	0.110939688238785	0.905561166525934
C2	0.318853222498666	0.991684592150171	-0.512499957845749	-0.835083365856594	-1.40018120847023	-0.951900879753023	-1.00993078607965	-1.34059773570267	-1.20009525295876	-0.618180156573001	-0.568585993464056	-1.34102046893126	-1.24713442849757	-1.24035286572032	-0.818033628684964	-2.23150672554634	-1.12232715383715	-0.345762746213902	-0.0361067223387964	-0.624985300300844	-1.18257822494545	-0.210823728477003	-0.118212943195112	-0.10822848439463	-0.525405586751762	-0.246767049360915	-0.344243191617459	0.377349889304976	0.34500640621325	0.875419271745281	0.925552022744129	-0.990079012160508	-0.392131646965813	-2.23150672554634	-2.23150672554634	-0.437959249543125	0.238231948055314	-0.852499221000166	0.753057378378576	0.344740526059782	0.624633947168754	1.34219029641228	0.540736064460731	0.411808399450441	0.337077799186254	0.673475796636745	0.888607246943224	0.987735345753648	1.09023198240383
FBP1	-1.56049303342363	-1.76421737344308	-0.903246169001295	-1.76802852871882	-1.12106266193812	-1.78522123523466	-2.2001814989701	-1.78709576653676	-2.53313535573017	-0.545319008808481	-0.24706716405501	-1.0627226067272	-0.796559287368151	-0.929426341494602	-0.508490088104167	-1.60469854312866	-1.36404543192016	-1.768431973254	-2.06974321741303	-1.39647552621988	-1.04095466127495	-0.696380626721304	0.312654864253234	-0.39554763369364	-0.148067439840208	-0.0286908147579707	0.187981644730517	0.186264598577852	0.297866957504458	0.400137131220251	0.644414298205269	0.794494362238861	0.616292275870014	-0.0739363744898635	0.640879459968434	0.376944290337889	0.373467062103613	0.248067615159851	0.714751969958481	0.693381797839731	0.45385598785328	0.853419108087971	0.421351483778525	0.605967238753865	0.509470836946028	0.985748562931504	0.95887427184286	0.687836702381599	1.15693349261215
FGR	-1.20813939340056	-2.29562432688568	-0.902088640905208	-1.98764360331337	-1.4234661074903	-1.56537898076829	-2.20271886532728	-1.49971300777222	-1.64737774192841	-1.03684963908888	-0.862155487233803	-0.583582786451126	-0.992421408129658	-0.942236286974268	-1.003016435466	-2.06003071674865	-2.02202451176585	-1.86351493662044	-1.88519260331088	-1.21163611488104	-0.968103219428434	-0.417304651921248	-0.144627952212558	-0.72068961855096	-0.542103690111553	0.19803206688849	-0.0649563803119051	-0.142278458983063	-0.19981951229023	0.350452937630482	0.054223676767452	0.0135948742703042	0.248091060081842	0.766948699124301	0.486468718753293	0.157175180597918	0.230865955948635	0.679767672021856	0.374548399796491	0.623534799565189	0.705339746159553	0.775202227337209	0.471243885822218	0.665218369867629	0.679944058145215	0.856842985136603	0.976553195187909	0.837943030594886	0.857456842362396
CTSH	-0.593462979565648	-2.36697765097513	-0.954768916648405	-1.89173138217489	-1.44524450664495	-2.30685279869387	-2.90199349845313	-1.90800396931881	-2.02810967746716	-1.12970837452049	-0.494999628702893	-0.882280011059488	-0.664626539303217	-0.770200480210199	-0.58333880576121	-1.43873133129763	-1.65637444500275	-2.28778906693148	-1.78515077018496	-0.829070237806697	-0.249119939714084	-0.639627841277881	0.113973878629104	-0.354474017238187	-0.295686164843751	-0.236850695064264	-0.0149292773059598	0.208051686758364	0.530756843245629	0.370825282356072	0.52943552322549	0.156571873369129	0.409790403091898	0.826898727727286	0.474093636999876	0.502184531159474	0.521422372234706	0.349341284135652	0.0755676284237002	0.526924252112278	0.646352753898454	1.34772712014735	0.372337186781811	0.41929009718619	0.683023873558458	0.597742736456748	0.92373227222785	0.863904255042962	0.874330465300188
FCGR2B	-2.3448342249935	-1.91374783428346	-1.56963707351447	-1.32776319435086	-1.60814149859822	-2.58856179007047	-1.20124648699919	-0.697908888718646	-0.572943472421792	-0.936396386191582	-0.84018692951157	-0.698532046098569	-0.381137549809979	0.0553480930542577	-0.337095418204583	-1.0147716068359	-1.4646516441793	-1.38236439248428	-1.3603949933384	-0.721007322191364	-0.382843533021262	-1.40663640840689	-0.879072908102079	-0.222327831743918	-0.500272631627801	0.75929585619407	0.170818892655835	-0.873533767089961	-0.534770798800992	0.275695253921527	0.682092419645864	0.174047593316933	0.296310174864553	0.197952037381288	0.0624535860268351	0.84322451116513	1.34218210470845	0.653404156819509	0.800722184509232	0.678200367271274	0.817956942445982	0.302063563987368	0.300080702315876	0.732175459150928	0.496165335024356	0.11783023454572	0.118422126271238	1.3965351803569	1.23581986490192
PILRA	-1.18618541396566	-2.00830461395864	-1.14065941371385	-1.86829562143563	-1.49607763851695	-2.32212315020345	-1.95927019219737	-1.60825906559452	-2.07335995106645	-0.819336689089436	-0.613993955452166	-0.734645668767176	-0.723238617569006	-0.581118082136327	-0.542264003959971	-1.73452249529828	-1.68544709146462	-1.57799843152724	-1.7259729270902	-0.861240262986189	-0.868305320344207	-0.558147345096802	0.0261518210267469	-0.541846973302107	-0.681945357640503	0.237620010316729	-0.103239184539524	0.215532174089124	0.272662523038291	0.572726594985417	0.391632213402323	0.397992297132285	-0.161323174869598	0.295597068308851	0.58256792382161	0.629123749962672	0.638768659766901	0.570667080291162	0.84527875791325	0.612518460317862	0.746434596984154	0.781493709207691	0.6186274034542	0.617244581851912	0.272708745049067	0.81657675697267	0.639606110037813	0.627489545258272	0.834918774072974
FCGR3A	-0.607261713239671	-1.77036629032452	-0.6816489816007	-1.13843500140692	-1.59838092023748	-2.18349767360993	-1.90566460969087	-1.15581567171147	-1.6540620374773	-0.423812061934977	-1.04762806507785	0.299449213075473	-0.733460853681773	-0.0610272126027434	-1.16063681312968	-0.802508982535502	-1.16912871263432	-1.28244194862737	-1.48098435487831	-0.182822186324767	-0.180966219510904	-0.341316686827459	0.0460015555567901	-0.459123176670923	-1.15604923044857	0.363377505510964	-0.626942457748236	0.708180701556957	-3.19998055141968	-0.541318274478613	-0.584004456554619	-0.196391338668134	-0.653758682027832	0.22105421793027	0.975506435314174	1.05744016526131	0.197314530227419	1.04184424098719	1.24888825551711	0.729338662685337	0.817905367465026	1.39351844794993	0.996776590901531	1.02909871939084	0.0232172232720209	-0.733343209937922	0.28044981307789	-0.272875600223156	1.57919233736675
TLR7	-1.42482685597061	-2.11309491387269	-0.353224511631663	-1.17380744137453	-1.06876310277379	-2.60411618136565	-2.60411618136565	-2.32315700650973	-1.93998336298654	-0.901173050583496	-0.578496759226928	-0.403792675856271	-1.40504300544795	-0.554239534037401	-1.18344699835355	-2.0038695320255	-1.37766841040225	-1.80121745470893	-2.03923390136617	-0.568257514993508	-0.500446931588905	-0.0813611663364581	0.0750892258651266	-0.131954080658152	-0.612443095640272	-0.0220848693766431	0.00554489158974507	0.216225209651379	0.125777707632193	0.390808403696117	0.276400367108822	0.570174261663556	0.387952136939215	0.324736632373116	-0.257599628176044	-0.419379090878628	0.625166536203463	0.410204640808479	0.73406765234889	1.08734251609186	0.577089679660824	1.11672432376264	0.446561346847436	0.704351617674858	0.628747424792653	0.819652197438206	0.828029372094535	0.976721291542868	0.52380647137677
ADAMTS2	-0.855359753698394	-1.04662745648351	-0.247015850036383	-0.771498233459829	-0.349781447989825	-0.797956098332207	-1.04662745648351	-1.04662745648351	-1.04662745648351	0.022521492918507	-0.104978773587557	-0.756558708617629	-1.04662745648351	0.184772255628443	-0.708511846489753	-1.04662745648351	-1.04662745648351	-0.791553465460948	-0.843437719240994	-0.595188248479893	0.00470909045080227	-0.928746556546861	-0.772972649536405	-0.317178752052038	0.375841734620988	0.942668626642231	0.471225336225653	-0.708680298912919	-0.706999181015977	1.74103236770473	2.51401483307161	-1.04662745648351	-0.1797368801893	1.82270686840745	0.675292686477668	0.481078974605596	0.280302827709866	1.1046149481911	-0.113862466290875	0.439139655496325	-0.00900725307491855	0.0295010151125386	-1.04662745648351	1.85522292611866	0.807863962039539	0.212129997294738	-1.04662745648351	-0.314737473438097	-1.04662745648351
LIPN	-0.553202838215987	-1.22940339598241	-1.55188846324255	-1.55188846324255	-1.55188846324255	-1.55188846324255	-1.55188846324255	-1.24053652499786	-1.55188846324255	-0.767912487535721	-0.283688644049444	-0.258720510980107	-0.940815005361983	-1.08781348240084	-0.337881738257853	-1.55188846324255	-1.55188846324255	-1.55188846324255	-1.27823524977405	-0.619661239383149	-1.55188846324255	0.0569268321443457	0.395333922859201	-1.22068357228132	-1.04222513661733	0.763691277054417	-0.410541290838661	0.355679415011603	-0.131582919608395	0.220470735098526	-0.934111537641666	-0.878353023751842	-1.32499485015777	0.947515813406375	1.0484625569136	0.684303379927267	0.116224491773161	-0.378534181815721	0.645646466556232	0.539357691366205	1.01019077915238	1.17221865482168	1.08066002649115	1.29638063290957	0.0419280662173783	0.143389196340749	0.143966651672281	0.0892140153238638	1.60853252435348
GUCY2C	-1.32790430288447	-1.32790430288447	0.133374281790337	-1.32790430288447	-1.32790430288447	-0.873461011468184	-1.32790430288447	-1.32790430288447	-1.32790430288447	-0.935975433190059	-0.128276163378002	-1.32790430288447	-1.32790430288447	-0.698190370557498	-0.335067107135046	-1.32790430288447	-1.32790430288447	-1.32790430288447	-1.32790430288447	-1.32790430288447	-1.32790430288447	-0.787021418735169	0.660732406136833	-0.878484827792661	-1.32790430288447	0.339320026454486	0.342094982674211	0.706625897431905	0.32420302237358	1.44381914675721	-0.489628694026141	0.048886954501413	0.0155621692768266	0.138843614565898	-1.32790430288447	-0.375164068954988	0.177003811380333	0.442733048051773	-0.0488328112444874	0.3072160637264	0.333535043114317	-0.201566782848529	-0.718715367220109	1.24760309947155	0.678224428305815	1.3360212216104	1.17191875301625	0.796590077113977	0.84316497528211
MEFV	-1.02767664063975	-2.38040924698037	-0.0914529281632978	-1.23362067675681	-1.0533245281104	-1.66712263319808	-1.94013072156406	-1.94950335503499	-2.10633766299376	-0.602185056019433	-0.871580682075683	-0.864628962827473	-1.73382490671691	-0.70842212469874	-0.989381263163341	-1.56042209165773	-1.27065457602986	-1.33947395933275	-1.9956260943891	-0.768729972004636	-2.38040924698037	0.200213035430098	0.0803013295985911	-0.632585080381665	-0.475990790087983	0.304426828613941	-0.106464073904197	0.0781306926627931	0.385404722112667	0.46525864692889	0.883287950878429	0.442526608450033	0.345918045724476	0.0572560487918587	0.140876874001156	-0.437793624440314	0.298796864027534	0.317666182542439	0.591174874620065	0.688315593523002	0.738406868887765	1.16548228446493	0.499459792470296	0.972483452673341	0.517027891151267	0.914794610015238	0.732155322306898	0.465158215455176	0.758694127467352
FGL2	-1.38634383885942	-1.7281862116044	-0.715958087680432	-1.49512932007919	-0.871138305495811	-1.08932437208892	-2.97663212692232	-1.94045197524008	-2.56557653855085	-0.686598497946195	-0.129208882486236	-0.443127774883716	-0.804995032213385	-0.375730110336232	-0.958353030151434	-1.69533035023523	-2.42382319689022	-3.16720622918538	-1.96491599216506	-0.679248922822896	-0.536750773749457	-0.124577223012403	0.262318429057168	-0.174304882467718	-0.63991247051121	0.265418769708639	0.162171733878575	0.250672396067129	0.116783728174134	0.481502524710835	0.77918850108381	0.48978587188594	0.823446004334479	0.296574098347426	0.342569005598694	0.394092894112888	0.678044376858713	0.729797046933026	0.81743912150096	0.504148555587878	0.541626199908682	0.668225382141039	0.596139760800166	0.768027542481197	0.419475890546936	0.624823080459153	0.541349752675196	0.846004795504762	0.944897058615569
CLEC1A	-1.04309768456368	-1.04309768456368	-1.04309768456368	-1.04309768456368	-1.04309768456368	-1.04309768456368	-1.04309768456368	-0.545979846871076	-1.04309768456368	-0.581928923041424	-1.04309768456368	-1.04309768456368	-1.04309768456368	-0.302135696968919	-1.04309768456368	-1.04309768456368	-1.04309768456368	-1.04309768456368	-0.606171245229362	-1.04309768456368	-1.04309768456368	-0.789614006825708	-0.0678649248406332	-1.04309768456368	-1.04309768456368	0.0132646330208973	0.779226087052243	0.442256733312722	-0.31278238856932	-0.348773686461417	-0.0567285899549223	0.0322978410804242	-0.184615339196449	0.682772423150864	2.65961115837411	-1.04309768456368	0.155100137384516	1.92904094511204	0.352163118719051	-1.04309768456368	0.00826541863640506	0.880142318295575	1.04991084268256	-0.0325854333493936	1.31744264291613	-1.04309768456368	0.361622085540513	0.530712531524221	1.51152231822346
TNFRSF8	-1.18103058666337	-2.18456107236996	-1.451521941839	-0.907926016708601	-0.918687046644547	-1.95153994806838	-1.56719803518291	-0.876751821439751	-1.64772888591134	-0.689559935087122	-0.844783826723795	-0.112031998691067	-0.195692459645233	-0.438860256291518	-0.643966823673638	-0.622391412981811	-1.04308424987943	-1.76970678620186	-1.41704297526793	-0.900665530951323	-2.49790618747802	-0.342037803588638	-0.349526569669778	-0.482971139022901	-0.6882114673516	0.338625685820985	-0.0908581226738065	0.1027930873489	-2.05346331801815	-1.04136188531422	-0.770310414045227	-0.0150476075776045	-1.0427595402373	0.402894069876299	0.854582251197306	0.802438162913398	0.312289815576381	0.861093587740183	0.736886299041217	1.01125187425178	1.07889257807521	1.35182023742656	0.572124357815751	0.514222891501925	0.458348977930537	0.29679428197613	0.471406768776741	-0.186574232450929	1.0058045451897
ADAP2	-1.06330074859545	-2.34786816551513	-1.27544862368659	-1.50284307484658	-1.10099108280602	-1.58591777470304	-2.09468997946136	-1.9209286863414	-2.06001748673413	-1.05746366422403	-0.619894091999698	-0.86903805629252	-1.10410427948335	-0.735083117383636	-0.753308450722006	-1.36458350224791	-2.08994118550707	-1.84804376107274	-1.54555031633668	-1.0866219866966	-1.6206367053108	-0.254961760236861	0.162533458352823	-0.730659515212937	-1.1033596420153	0.0904893994322638	-0.435764613725301	0.353282581555027	0.233208237439451	0.241555254975456	0.102595762833785	0.225777488822898	0.405348987594807	0.901238921974836	0.222571519921559	0.471219700464305	0.507046023513405	0.589986897221902	0.742401835143811	0.8287569573318	0.562372883217016	1.01106108997194	0.505126407243269	0.878720686112802	0.0174371918085328	0.754731016946114	0.713806967913347	0.289936234548639	0.762354726157674
PLA2G7	-0.952125745630288	-1.47144526189709	-1.47144526189709	-1.47144526189709	-1.20163982862542	-1.17974214628269	-1.47144526189709	-1.47144526189709	-1.47144526189709	-1.47144526189709	-0.36684738356879	-0.211422300109612	-0.314079687267452	-1.47144526189709	-0.834151877291543	-1.47144526189709	-1.47144526189709	-1.47144526189709	-1.47144526189709	-1.24158518378079	-1.47144526189709	0.0490641347933843	0.302796939285676	-0.384748327329667	-1.47144526189709	0.679831581393718	0.54212345475451	0.727459592919255	0.49539788234069	1.13792729529212	-0.648653233202687	0.481911919023003	-0.670451325453312	1.33130480821942	0.548447476354471	0.024747886132141	-0.817807295153332	0.630000604510326	1.98948773386865	0.901733365517065	0.262256886373658	0.419347273762538	0.990201406026833	0.35820886593518	0.314934005940718	1.22077445451678	0.329512795003454	1.11660480302716	1.29689479254419
PPARG	-0.779622202889717	-1.35421681731267	-0.316398580483361	-0.997125796076305	-1.0556939541351	-1.03146553608349	-1.35421681731267	-1.35421681731267	-1.35421681731267	-0.72432561600774	-0.132048244575301	-0.55631144696294	-0.998856123480532	-0.90698614561986	-0.915375580668625	-1.35421681731267	-1.35421681731267	-1.35421681731267	-1.35421681731267	-0.455826202199612	-1.35421681731267	-1.07602832014442	-0.999039445003618	-1.03503351295983	-0.578837213959961	-0.716616458921946	0.0974899418738206	-0.307773183708579	0.346115841579368	1.82999242351097	1.48831453402831	-0.154549775226135	-0.627788947952219	1.71896260740749	-1.35421681731267	0.301227467112102	0.115806754332808	1.25139239076748	-0.0308828017584886	1.07787493771137	-0.00748652811047165	0.0424934655157208	-0.195051651689657	0.474940592702197	0.50416752098247	1.02132722620827	0.421188627938199	0.293089414360932	0.26080679972369
LYNX1	-1.4604864396378	-1.71883787607052	-1.71883787607052	-0.776687606258065	-1.19191391591952	-1.71883787607052	-1.71883787607052	-1.40657379685392	-1.71883787607052	-0.932565153433299	-0.197406458131238	0.316034466735892	-0.924644850726286	-0.614989929755327	-1.26213424942451	-0.711655921487847	-1.71883787607052	-1.71883787607052	-1.09101554166814	-0.21274249763127	-0.29876379602655	-0.603176924017965	0.167098698581967	-0.733548055312951	-1.71883787607052	-0.172979046926843	0.520906844701519	0.388541944118096	0.282922064444485	0.485417452811899	1.72387513250779	-0.0381519980363503	-0.962841823897437	0.231672854754598	1.58251515707965	-1.01464793988752	0.175808182437149	1.10378040720872	0.765481013211966	0.378534822380295	1.12530978569145	1.40880923556787	0.818864630617416	1.07249255448736	0.490338103255644	-0.452484210057958	0.128832848344175	-0.148580308903501	0.753881967167459
KCTD12	-1.18900482029132	-1.45987789155989	-0.681563747350501	-1.47556712105194	-0.969308988266792	-1.43094750936609	-2.47703529676961	-2.16294359095978	-2.13215920406079	-0.891464525095516	-0.693107231456717	-0.721016603778732	-0.754957834981747	-0.655146367135591	-1.0418850499048	-1.89399816941825	-2.14000662069478	-1.40340714008191	-1.60694040619942	-1.28304342233258	-1.18561291926557	-0.319014253593923	0.0447154338009492	-0.440157875745872	-0.410155835360337	0.188469676316212	0.414856554891776	-0.00756207284382746	0.504779775175351	-0.0589239321024408	0.172398959811067	-0.0153911970282409	0.435174681627257	0.938016006225093	0.228997195287332	-0.108643079228457	0.515976535612403	0.801856426062907	0.778927509684256	0.60272253540392	0.649341150903042	0.801456742102426	0.497692698236188	0.708172174396163	0.4076493541941	1.09727153165465	0.631723331328107	1.02348487796782	0.948045541274966
NFAM1	-0.653849485680251	-2.32466635059768	-0.396451795196093	-0.699771100332297	-0.500941500616395	-1.9945005365015	-1.656389497123	-1.16506318830187	-1.82936344911436	-0.556923955425187	-0.482209028801775	-0.90286620967959	-1.35801486917613	-0.762051036184828	-0.723184821064437	-1.78300682357498	-1.5619553501445	-2.80628491241721	-1.98751734853766	-0.961120518539725	-1.97483627304702	-0.0786072619654648	0.332164087692873	-0.51753234089486	-0.617070494669831	0.426184237529917	0.0284147467334119	0.130159305643254	0.140052676156117	0.544208179333265	0.678462754527421	-0.0960910883691126	-0.195698914692537	0.68107345361749	0.171998457930467	0.263127573990584	0.169871722197943	0.285438333903562	0.635572753850231	0.622578379527969	0.826206912980731	0.980493030191786	0.419772374104986	0.920985695216709	0.488326041985912	0.750709443293227	0.615761550279525	0.392602247109537	0.642500079417972
MSR1	-1.18897024667159	-1.60844168655246	-0.0504063675527574	-1.34775444534506	-0.818945491278216	-1.37282349372174	-1.60844168655246	-1.60844168655246	-1.60844168655246	-0.912086884888517	-1.60844168655246	-0.698655782044557	-1.34901763666203	-0.834117063841245	-0.953699472498755	-1.60844168655246	-1.60844168655246	-1.60844168655246	-1.41591771014139	-1.60844168655246	-0.612291510323347	0.155133341893531	0.506653629936966	0.0286050853786421	-0.225748854243284	0.864124975014495	0.183861507456523	0.907211802581946	-0.751862769683568	0.527463005706527	-0.569948756402041	-0.51180641610639	0.642405660214954	-0.0469264809684827	0.866654477429621	0.122740043845726	-0.160705985321055	-0.339311109223482	1.38052663746003	0.652488142681361	0.58799957493412	0.783137898606303	0.989867684649165	1.18377945849245	0.42127323358624	0.737471830965156	0.44750308423506	0.665070369332519	1.50518284860914
FCGRT	-1.54923885860882	-2.06489014264151	-1.06002338076177	-1.93667635486153	-1.85876303378935	-1.68148461413975	-2.2343921276493	-2.544954419626	-1.76869536380396	-0.987618445293034	-0.174009982106908	-0.994789578202065	-0.915410712518553	-0.692055239585514	-0.677692795775872	-1.40387168523835	-1.32759447922892	-1.83789117815482	-2.01134243129891	-0.40507130085954	-0.84036845248381	-0.797874147047902	0.0132348407827422	-0.719968086823772	-0.555557823298986	0.289570571768772	-0.306905607723533	0.260285615633092	-0.12596047341688	0.283718537868073	0.0010976561687998	0.123746913319724	-0.253204278213653	0.433095295934236	0.638597046053584	0.604522121966734	0.23619777275691	0.73135968965762	0.407898941609436	0.761716529846058	0.743203463529924	0.903380584036895	0.403434892961957	0.372010607213197	0.501206580576387	0.893883428087815	0.775310646393015	0.350990936722579	0.97196024529221
HSPA6	-0.960561228950994	-2.18327248614239	-0.433067157498917	-1.4661700468444	-1.24842547096996	-2.18327248614239	-1.89535782251395	-1.90237745779772	-2.18327248614239	-0.553995193364337	-0.81467920337132	-0.764149259908384	-0.919638941441292	-0.815622301798536	-0.762927659762454	-2.18327248614239	-1.3149756246374	-1.50714362106995	-1.40631441277729	-0.944678157675152	-0.90585450721181	-0.46970449932507	-0.32061390899016	-0.252101845460454	-0.741653599782373	0.650383907712914	0.320469977658102	-0.0798464840619371	-0.591492827912357	-0.252867346753145	0.191376322117134	-0.0771467985760972	0.064282966428614	0.197852709897729	0.602496143589732	-0.21523427521322	0.505606646495142	0.656732655630595	0.475324619048891	0.553252251753836	1.03193826396418	1.47795002856367	-0.0913301261478712	0.983105579069667	0.465524340911359	0.491188736517629	0.959702801537297	0.546087104539882	0.970141357427124
KNDC1	-1.20088560957857	-1.20088560957857	0.186432602647542	-0.21381281581484	-0.912332197652438	-1.20088560957857	-1.20088560957857	-0.554660692469763	-1.20088560957857	-1.20088560957857	-0.0195325036273881	0.316279348710671	-0.463240182915471	-0.321469259250296	-1.20088560957857	-0.581258886136136	-0.304349486256879	-1.20088560957857	-1.20088560957857	0.120425194885165	-1.20088560957857	-0.322243279739977	-0.217355388901191	-1.20088560957857	-1.20088560957857	1.03185921112854	-0.643389916263895	0.576051434318859	-0.774802161069413	-1.20088560957857	-1.20088560957857	0.932338621662232	-0.82921657501867	1.89473048036321	1.86540670096906	1.19118662562359	-1.20088560957857	1.51001725709828	0.743075178091512	0.663095750284317	0.951467286068235	1.00533052896696	1.65932674591164	1.30862115343844	-0.319099732656451	-0.38175800302556	-0.381338426166426	-0.473986192133359	0.790163619913181
KCNH3	-0.851605895108598	-0.940689481434993	-0.135816363275288	-0.599612228786135	-1.15759510433112	-1.09689617201743	-0.870391264260624	-1.54479437117604	-2.32911293944867	-0.757050291621665	-0.614039335140644	-0.775692728204924	0.34964306623694	-0.709617199567378	-0.33882308225128	-0.934516328363911	-0.636345254402334	-2.32911293944867	-1.24935256918825	-1.02363634639246	-2.32911293944867	-0.576832749069287	-0.746030398662771	-0.766608668477115	-0.00542406549438237	-0.153067270257018	-0.505995367173082	-0.633956311812767	-1.09722192273539	0.20168549337745	-0.417573385595393	-0.320804394389761	-0.7566807022787	1.00053116834447	-0.237887257830687	-0.272654364723616	-0.60453942722729	0.369102847728343	-0.736952227966552	0.622770203010498	0.60107690974433	1.55925145843672	0.10557780255215	0.768639041572465	-0.148929936149333	0.457781375440256	1.60955461266553	0.707914359044727	0.430803984874883
C5AR1	-0.589653588494101	-1.92287322756316	-0.00949648936707643	-1.55848288423458	-1.08808480967588	-2.2816550140821	-2.58384763042444	-1.84487887542797	-2.17963871491575	-0.366441415141661	-0.806010022688731	-0.57033905830381	-1.13306713125268	-0.529554542413224	-0.431300140468432	-1.19462621380774	-1.50683064078844	-2.56610576300371	-1.45689286684431	-0.303075292562307	-0.837540110164875	-0.341482106034329	0.460410246536351	-0.668165126609601	-0.990946476267704	0.590047379139885	0.0730051019241415	0.469343637311441	0.447608100514359	0.509187171100076	0.134818612079561	0.531503784413048	-1.11812191267553	0.584830941762763	0.507785886739538	0.70799338689941	0.174938086041112	0.526896196341856	0.817266241752019	0.702006560312064	0.574618464791419	0.926931679656339	0.594428782496635	0.905265555711354	0.188773213183488	0.651293166715746	0.553545267151678	-0.127674617304365	0.889514100751008
FXYD6	-1.15158470928753	-1.80598331774689	-0.559789585833516	-2.08761017643331	-0.742665914237484	-1.22316506041953	-2.08761017643331	-1.48177271973541	-0.871729156617367	-0.355968063845884	-0.127273483139854	-0.433252728449202	-0.509377207969372	-0.69843081820244	-1.27487223681877	-2.08761017643331	-2.08761017643331	-1.43312252052072	-1.84862827400492	-1.55664930102893	-2.08761017643331	-0.682628539001448	0.484821861322922	-0.880672521380925	-0.461101210321498	0.537967586265344	-0.00685903782925151	0.179594263919581	0.687236024074606	1.00083747937384	0.910135788884566	0.977107157623114	0.143290017739769	0.159187465703934	-0.472268018816077	0.308467960151751	0.326156347882123	0.357265496855317	0.127327222651107	-0.0187927556001856	0.817006141160685	0.990354587445255	0.277177837957768	0.557810714351152	0.517960999945973	1.33053679823545	0.85315270813039	0.389211288268258	0.622898711239572
NLRP12	-0.950095100754736	-2.11392892100145	-0.70451129581235	-1.75363674451782	-0.996262774511424	-2.09737035432748	-1.49744445356475	-0.833822088960501	-1.61502236701777	-0.425241065952011	-0.814694174833424	-1.07820473100969	-1.07835166841685	-0.743398619869989	-0.759189682940044	-1.48553168012998	-2.0339817119148	-2.29678856554604	-1.73936877154553	-1.2062094911694	-0.913193361708002	-0.0850070863524461	0.319396020629207	-0.861811644910257	-0.227357151897843	0.426536109481145	0.0908636308495869	-0.170161718572406	0.400782538765796	0.760999156111531	0.818605340146624	0.453757920755177	-0.197270594760001	0.419261358380224	-0.0559366570302341	-0.211302818604452	0.34258095554217	0.276074765583442	0.443707119618189	0.409837483144502	0.603521557370198	0.844896460155138	0.401746843555497	1.13233031878874	0.398880372832597	1.04268713050475	0.698106522299979	0.184554642648634	0.544271745069062
SHROOM1	-0.63932079334186	-1.27285924871281	-1.27285924871281	-1.27285924871281	-0.292974051103272	-0.475404023993148	-0.820267036739052	-0.524433647228844	-0.796833754680236	-0.863232904578889	-1.27285924871281	-0.71882642533198	0.054777644899796	0.288038916202496	0.0469824435617247	-1.27285924871281	-0.376781521247737	-0.785666593671641	-0.385085952641748	-0.410608003671087	-1.27285924871281	-1.04770611417116	-0.406623147363808	-0.803146321701378	-1.27285924871281	0.145044484372888	-1.27285924871281	-0.627378412738946	-0.624167468775727	0.00165825474243118	1.91009939392892	0.49258120538659	-0.70701082531183	1.21494729239833	-1.27285924871281	-1.27285924871281	0.890440225905427	1.09949247953305	-0.399000528346461	0.436094670695995	1.21407992985476	0.204163767148333	0.0328673922962696	1.09016264379512	0.387140018749995	1.42882813257771	-0.0251376509595889	-0.575887906966419	-0.548387896518626
TLR5	-1.4984697043908	-1.93667303322297	-0.326288737739375	-1.69496948903083	-1.1776143730324	-1.50697975791501	-1.648080156139	-2.1610880143061	-1.50553247732436	-0.52841407506089	-0.164002980385921	-0.535492875789882	-0.308309162500496	-0.86244611474288	-0.621836515849201	-1.10484717981344	-2.4612442543916	-1.90708550557925	-1.73513211915909	-0.876523156555443	-2.4612442543916	-0.422360288843468	0.243951936144956	-0.640992272568339	-0.56655826481518	0.0422035969472757	0.365562211427532	-0.237736363414341	0.179925849478757	0.417978774762228	0.67923959237096	0.660077094888543	0.103121808841131	0.909423260464092	-0.225574801076265	0.0755589664992589	0.370777407317507	0.8112541913993	0.855109349349878	0.702059595377325	0.692903753822284	0.61021041099175	0.0291069578800416	0.823836271955524	0.524309907712348	0.622216369383266	0.651111647027651	0.557512887469745	0.683341586998071
ZNF703	-1.36913867374373	-1.6270770190803	-0.690761269210089	-1.42270791697452	-1.18818683385515	-1.76343267235846	-1.98314971182626	-1.33211530360351	-2.2715025279467	-1.01511995716316	-0.398065984009929	-0.0528611348428966	-1.31717256489952	-0.218975074997921	-1.17458497958769	-2.2715025279467	-1.0434687714808	-1.59434472067518	-1.70588976832313	-0.0791801903830266	-0.589621311971018	-0.311952198784918	-0.01423433435694	-0.593394759861189	-1.35624573075674	0.459694033557891	-0.333456931923422	0.457639768606733	0.240895623813462	-1.06668361196603	0.0838057506438238	0.491569886065041	-1.05046187972069	-0.514263741296105	0.402112147298374	0.158831382389103	0.586222930664925	1.08160160162212	0.998619271240801	0.903134759787739	1.06031407648356	1.69868482461177	0.661074674390245	0.64620307621708	0.268289909177158	0.600184212035483	0.78523556739505	0.315105766802819	1.25961427129887
OLR1	-0.162105703949484	-0.35082526414885	-0.840690110139745	-0.840690110139745	-0.840690110139745	-0.840690110139745	-0.840690110139745	-0.840690110139745	-0.840690110139745	-0.840690110139745	-0.840690110139745	-0.247264357880298	-0.840690110139745	-0.840690110139745	-0.148969572551945	-0.840690110139745	-0.840690110139745	-0.840690110139745	-0.840690110139745	-0.147418914057985	-0.840690110139745	-0.599528102041336	0.0871372466231543	-0.337579580772884	-0.840690110139745	0.16432315170635	0.737920719534535	0.270290053862806	2.45661158119063	1.43638336525919	-0.840690110139745	1.70486650741505	0.760718957050881	1.42850031995438	1.96905375077822	-0.840690110139745	3.74799161310488	-0.840690110139745	-0.0742376110832747	0.420808046247345	0.159566945742174	-0.840690110139745	0.986436159145149	-0.257209880349947	0.100074371750214	0.0202501737960099	1.07812325219648	0.656618258842822	0.383866895323761
CECR1	-1.80992569003447	-2.34559799928661	-0.589510356174162	-2.11966582472602	-1.34100236177718	-2.09210521183854	-2.14356424963747	-1.63337512652044	-1.03433824329423	-0.726251830404528	-0.0814737357210606	-0.706974623976802	-1.34277948450977	-0.916812765332622	-1.09194227936811	-1.34358739765096	-1.57545205450246	-1.78222934932867	-2.18969684542528	-0.980638425966273	-0.861423320495774	-0.31564388351839	0.151001500336263	-0.69689791567965	-0.82143586542863	0.0921603700984506	-0.096279741783015	0.142802228997678	0.731884761267149	0.669363404871941	0.693222770056819	0.574089569795887	0.424128880069133	-0.675609591703048	-0.393192082052246	-0.185948614426229	0.247940080188651	0.313575537903256	0.668193224574777	0.710089465014295	0.619411099975863	0.979342818136787	0.501688057493197	0.627156989241548	0.428834784213606	1.09734463615986	0.88501986548535	0.898201896848658	0.898624292890707
TYMP	-1.66719568464132	-1.88447302371724	-1.20545476364193	-2.42164257363464	-2.25542049475318	-1.05887012014469	-1.56138002656243	-2.02056115061878	-1.89441033974418	-0.928519674487997	-1.64893308018085	-1.21687352323796	-0.749478298336292	-0.63078348395793	-0.92161668871885	-1.21503836721974	-0.706308765630976	-1.216807523229	-0.828379547624849	-1.0442006397395	-1.06461060343902	-0.624629156038685	-0.0779267436308368	-0.767811736480325	-0.0936210971521757	-0.229202709504518	-0.378550098509912	0.330604416651488	0.260087071745148	0.126539762303047	0.273429263732824	0.151915566439148	-0.2269449565724	0.442257074648467	-0.068152854993508	-0.440052895799161	0.287708483187184	0.418392959855756	0.353218956636347	0.747595932723915	0.339269802733326	0.991042564204694	0.338975652254845	0.52752748175166	0.798260796823912	0.884270445673665	0.669909215321167	0.912461058501176	0.875157116053332
CD300LB	-0.682577802455512	-1.83547282913132	-0.46890405432284	-1.43181031000773	-0.368281283503694	-0.931232857463881	-2.30416963275397	-1.09505142574535	-2.18292610229108	-0.73849544885818	-0.00660118637770683	-0.615088267229615	-0.991925346647778	-0.80085194467067	-0.882026650048436	-2.05401599000344	-2.60000703291766	-1.74432323355583	-1.59993581645128	-1.00176138350451	-0.917755496020066	-0.284127647417013	0.26088010565208	-0.264967531217467	-0.22994370622256	0.237610713856006	0.0295220319538183	-0.222429749836951	0.475341148271944	0.703535246301239	0.493040509567164	0.404085255575816	0.906764467091587	-1.5815259631735	-0.371343527832507	0.265126891681054	0.386366986638063	0.309029764057638	0.557670939945105	0.643509662660803	0.502553286538206	0.793454421519765	0.432908945793421	0.700202194567847	0.624752621218221	1.23518065079334	1.00880561285678	0.903438475346203	0.720363561516282
FGD2	-1.10255035858858	-2.39422507857322	-0.85883293077401	-0.92416454843828	-0.779064261894662	-2.09924170424082	-2.74371045849769	-2.12016570112416	-2.26354675535532	-1.03536585239669	-0.502872234226908	-0.599589507161045	-0.975643865402005	-0.866783070087543	-1.0788496521972	-2.16069263538093	-1.8867937305519	-1.65205750494744	-2.37006601565487	-0.85897296294068	-0.725779306736282	-0.034868021656729	-0.0705953829845896	-0.33085000561862	-0.365691814011216	0.10423862605735	-0.122645488060548	0.215606923983634	0.264542741440822	0.534287262622679	0.821893630316482	0.330184336259022	0.82948798546175	0.537308602385978	0.126617591151213	-0.172791974848323	0.794673330526237	0.942244037357325	0.39816148051243	0.499853889110918	0.525741561552577	0.789488318896963	0.665854548003769	0.900214413679084	0.118651922858076	0.398820775116765	0.660774581762885	0.727885019037979	0.888984378146856
ABI3	-1.32865596995132	-2.33341651062842	-0.620628927352695	-1.52473657972479	-1.32862644379114	-2.01154020192365	-2.43756565236568	-1.19167125833674	-1.84838055393208	-1.15707720844029	-0.62393604541307	0.0864487191258529	-1.14091942033567	-0.407300942165807	-0.913334637709624	-1.13894441648407	-1.90649332207231	-1.83014347250617	-1.61731325055675	-0.901816872234316	-0.08501166540983	-0.336015295205229	-0.266685162219096	-0.349350420407786	-0.553241384466685	0.254989915655615	-0.142412173550118	0.21295127187878	-0.890434170156537	-1.27395631363799	-0.460975640626275	-0.282634156499375	0.207302820867519	0.858795158086577	0.788219214288359	0.724654033641231	0.583719068083412	0.724388131605301	0.81311758081848	0.869786650527816	1.0165669932125	1.45975560258173	0.681354355786752	0.818205502555192	0.119911288537869	-0.580330084862491	0.611438450799146	0.913898405511806	1.22150069785562
TRNP1	-0.598221104217957	-1.43048346441174	-1.43048346441174	-1.00210421558186	-1.43048346441174	-1.43048346441174	-1.43048346441174	-1.07053154539565	-1.43048346441174	-1.43048346441174	-1.43048346441174	0.241973153273364	-0.724025476502746	-0.158059855602991	-0.354565914575083	-0.661475179048708	-0.317807588956723	-1.43048346441174	-1.11411479207191	-0.352741729194009	0.206459188547965	-1.09675852493429	-0.724339213022525	-1.04757967790851	-0.500310168840727	-0.665595112877716	-1.43048346441174	0.538525011473977	-0.350926819366009	-0.391513595852487	0.409367559990005	-0.651813592186649	-0.457640447562353	2.25621324648001	2.55835904150404	-0.216563351579108	0.856742445509067	1.26473750236972	0.23628846543088	-0.0373667561606317	0.596836571967769	1.698324394951	0.524647432271812	0.843194652625595	-0.71449311776419	0.0292631493449628	0.317143799888831	-0.106575429459147	1.23459926816719
CDKN2B	-1.52907985412151	-0.849975808036106	-0.346172325792138	-1.18714989875283	-1.27190198294845	-1.77647028526615	-1.77647028526615	-1.26964842817628	-1.77647028526615	-1.02355653902828	-0.558518324447468	-0.323802035914568	-1.18960841620878	-0.320592157634842	-1.3391430976904	-1.77647028526615	-1.77647028526615	-1.22441717224914	-1.05311715673823	-0.1384838111466	-0.416645297372578	-0.349635466077004	-0.663749294494408	-0.578256267079642	-0.803650167732671	0.201589008747231	0.731664322855821	-0.264910131899964	0.443023558592503	0.723131995296607	1.08637906084281	0.465522848410276	-0.606646006101687	0.623904082836197	-1.77647028526615	-0.239865708426327	0.199805209511556	0.993355335773418	1.02615070259032	0.805728423528704	1.0569570821672	1.19877832923078	0.161045239436157	0.349299976850344	0.864372231797938	0.0530692349573085	0.373771959802001	0.342043502361184	1.10278015915789
LRRK2	-0.643463318347782	-1.43980277451454	-0.152882662818235	-1.14020623004303	-1.29438703460789	-2.27708644113118	-2.11049602608444	-1.78222177034056	-2.27647588702857	-0.660883293680875	-1.04340589470656	-0.57622912048434	-1.46667068966431	-0.911918591996917	-0.894596147934465	-1.54434535894987	-1.58157589724971	-1.82466046687985	-2.03973606014793	-0.268597344072052	-1.03236013399072	-0.0772109722459972	0.305142736604921	-0.666336066794546	-1.89410819344733	0.648473089690385	-0.116100450303697	0.712960459443489	0.0217824381954049	0.553742892873188	-0.879851446681451	0.668173482083751	-1.48227859937205	0.727060694843627	0.20213359465635	0.524605487684421	0.157842955617854	0.825648162565504	0.823958889981079	0.596270801526423	0.481796718182112	0.724572081573869	0.52289054947567	1.12485321409441	0.33180864910788	0.75553436049544	0.426638838530501	0.273375294666835	1.0068920078927
KCNE1	-0.163023174624768	-0.688244822593766	0.130938617497914	-0.424751636301941	-1.33698171135836	-1.88217285622488	-1.32263530738706	-1.88217285622488	-0.749560004477206	-1.582447552075	0.363595886303713	-1.02300253930186	-0.910735404905729	-1.11064298770087	-1.40963641471541	-1.88217285622488	-1.88217285622488	-1.88217285622488	-1.88217285622488	-1.40857711026092	-1.88217285622488	-0.618925562389126	-0.503710536984817	-1.12639907155987	-0.224001970003102	0.643920289238848	0.180796978171891	-0.755380956163304	0.00337553051738283	1.14098100888222	1.34223343420702	-0.264654416691555	-0.146359099518346	1.56629638018418	0.52431176876292	-0.368194195656321	-0.299277609660271	0.868306865154512	0.297040321606766	0.371071328753417	0.25004633431449	1.1073457539861	-0.0138571057926391	1.19255783075978	0.246105621655987	0.782913614233096	0.584533291335581	0.661957490312524	0.540405850108335
ANXA5	-1.47320333491321	-1.55782819550656	-1.02010376491059	-0.967656911404757	-1.30756268400375	-1.21028842446172	-3.12291214423348	-2.51424600753696	-2.28786277553418	-0.883301080423887	-1.69521298962937	-0.689735194714715	-1.25887575612308	-0.434023724609754	-0.833698783013072	-1.68364837046822	-1.95979156254531	-1.23857110130373	-1.95114790682924	-1.10657846407582	-0.232589142495129	-0.710658637844742	-0.150735605810291	-0.388947625611202	-0.386069813079762	-0.0577560873389905	-0.0409022541311948	0.227227704978844	0.531705894387637	0.479568899038485	0.368526441674387	0.316168379954684	0.057116618585483	0.741873822419092	0.580437783969196	0.539516063924672	0.364922038952868	0.617672256448182	0.728906806015048	0.398680437153477	0.591455719113219	0.926858579056204	0.504653996381728	0.446287935588694	0.311014513336753	0.924717513884499	0.706282117000816	0.823965687992997	1.13898745663276
GBP1	-1.38841990718042	-1.27731530994536	-0.620759586630685	-0.894167686843745	-1.99189730847344	-1.30640673698768	-1.84242308082594	-1.74610562999077	-1.51340697123057	-1.05610221910446	-1.42629805166672	0.464665542813576	-0.382973267111502	-0.78262851633969	-0.679532998871655	-0.70839736043961	-1.50500916839291	-1.49685682966998	-1.39704591641607	-0.69614736464683	0.6506022410176	0.0596266352612249	-0.34782374417047	-0.592721375954998	-1.28058067554938	-0.0965824954083645	-0.998310834898781	0.739055506207466	-1.75394507585465	0.116804411693681	-0.513147272032112	-0.134851388949242	-1.02991775125674	0.811256982990641	1.35208991212968	2.11482506554941	0.51879439201323	-0.128159031694354	1.51707473067361	0.592010034328749	0.186405452334522	1.08981342682825	1.37926381035537	1.00936184385314	-0.283598988311488	-0.226971710002729	-0.339807384010745	0.666284542068158	0.750240865533593
SIGLEC7	-1.04462894471261	-2.1428594537996	-0.908763365079205	-1.89106730248443	-1.08986438960159	-2.42175237059344	-2.14575866315521	-1.52262828276661	-2.42175237059344	-0.523754591999045	-0.135580927530447	0.0671150437518601	-0.826169198537804	-0.389716147270184	-0.948442245528702	-1.55326130325717	-1.87531827912426	-1.77361826785054	-1.88038237600433	-1.23444139303659	-1.19722521553237	-0.576810380705243	0.0831570624864259	-0.53478826765919	-0.644271171473778	0.206116225415449	0.100422941780798	-0.271847004330575	0.00546754944319401	0.794070188911724	0.774994928221546	0.356807149297483	0.174373418857259	0.680059945174056	-0.822091428951693	0.159092220861495	0.20744909256295	0.496791955607914	0.701384653812769	0.744095407791256	0.804323908258343	0.641051194772781	0.20309605355866	0.835314108570869	0.466090762278624	0.682127764404994	0.837058628112993	0.628895211393157	0.811934839958982
ANG	-1.37169639695188	-0.98300452252981	-1.37169639695188	-0.925083399532839	-1.37169639695188	-1.37169639695188	-1.37169639695188	-0.996423304434851	-0.967129547182594	-1.37169639695188	-1.37169639695188	-0.373757810104121	-0.417250168541308	0.109682725676555	0.335706723816196	-0.569955658332566	-0.211660029060128	-0.678854337919749	-0.22057162885924	-0.638882137444381	-1.37169639695188	-0.776376758087102	-0.635495468488141	-0.493854358197228	0.043587325683872	-0.166641512787773	-0.650347571885074	-0.490169653553124	1.03398101954243	-0.847552835364893	0.24174226454328	0.12872467696936	0.472318818014161	2.07172117617606	-1.37169639695188	0.820679305215763	-0.0349448675539594	-0.151754343829733	0.946470148870995	0.915684237066101	-1.37169639695188	0.5947066084976	-0.26197912248859	-0.908723750391667	1.52183906100482	-0.0503111626839578	0.150819800273747	1.36225548979655	0.454522494951859
LILRB3	-1.26241716746655	-1.80985490811914	-1.84554606381072	-1.86519222333159	-1.63141890642435	-2.08117231063729	-2.28245667887141	-1.14101117745424	-1.77794121630963	-0.904645209015178	-1.4836173619708	-0.980807910538661	-0.525694320120076	-0.428393832194373	-0.800065614712034	-1.47964103741251	-0.69384591564203	-0.141833482729489	-0.0499877488813416	-1.37730580104254	-1.46994378282867	-0.802406109632114	-0.416673471579537	-1.00008571664045	-0.384827931421118	0.297726732011795	-0.381181334194668	0.136481156770107	-0.314491676610449	0.118119752310434	0.0822873034230264	0.338519049939221	-0.44362133523318	0.99122796074117	0.595682230044366	0.0134311929739851	0.0893367433088522	0.714210507144662	0.421137920114637	0.523972354427988	0.474168632785422	0.713674660179916	0.297997068790016	0.628382877744735	0.274087000739334	1.10405369047583	1.12844175109352	0.66503896375398	1.05273480161196
CDH13	-1.10672948350957	-1.01970349399665	-1.45220960736465	-1.45220960736465	-0.525546085875143	-0.698067521565542	-1.45220960736465	-1.03463487175316	-1.0020390550437	-0.575602963126407	0.582322586318527	-0.341781095785321	-0.390176012547716	-0.82980786957111	-0.204054054698421	-1.45220960736465	-1.45220960736465	-0.68126880348132	-0.171327417095947	-0.636790844954214	-1.45220960736465	-0.0121956914178618	0.101702498003716	-0.290008781478171	-1.45220960736465	-0.564874287588659	-0.409894440281986	-1.45220960736465	0.452656362682596	0.336136306714254	-0.185269166987204	-1.45220960736465	0.0406536876286562	-0.0024934650637916	-1.45220960736465	-1.45220960736465	1.08140338117864	0.446883511326539	0.842612727121986	0.163923854887828	1.52369824205301	0.163295560261189	0.543143667924375	0.00346365051931342	0.117628135474736	0.821439705626674	1.81663737305556	-0.130222474623835	1.59851319119865
RGL3	-0.699821921962834	-0.699821921962834	-0.699821921962834	-0.699821921962834	-0.699821921962834	-0.699821921962834	-0.699821921962834	-0.699821921962834	-0.699821921962834	-0.335084134834374	-0.699821921962834	-0.699821921962834	-0.699821921962834	-0.699821921962834	-0.699821921962834	-0.699821921962834	-0.699821921962834	-0.699821921962834	-0.699821921962834	-0.699821921962834	-0.699821921962834	-0.499342003535249	-0.234417489153486	0.00342709458556142	-0.699821921962834	-0.699821921962834	0.281575848008033	0.474942998560893	0.227632818771627	1.09458949975568	2.13433488573259	-0.699821921962834	-0.699821921962834	-0.699821921962834	-0.699821921962834	-0.699821921962834	0.247831211950559	1.83930382345402	0.569732627692353	0.821857725344927	0.131699819587742	-0.699821921962834	-0.699821921962834	-0.699821921962834	0.495540912135012	-0.699821921962834	-0.699821921962834	-0.079227596131532	-0.699821921962834
SHISA4	-1.30121729693872	-1.4460266574004	-1.82191252204351	-1.82191252204351	-1.01656039350159	-1.43154746561771	-1.82191252204351	-1.20679337065639	-1.43067470582321	-0.908116760919871	-0.791436519396466	-1.07344323803545	-1.3921066456083	-0.539035035355905	-0.555808520133805	-0.651378972703386	-1.08544042621687	-1.82191252204351	-1.50294465283053	-0.639659959939464	-0.171521204291463	-1.14816368258084	-0.113681163388896	-0.56059669597751	-0.641220969817498	0.711147775853541	-0.0660849733338049	0.290863119617456	0.901049900968296	1.01457387341971	0.422890127807258	-1.82191252204351	-0.0763322359363851	-1.82191252204351	0.334076031187832	-0.598019179756168	0.576651960228329	0.347827370917872	0.907403415647325	0.0803066808153721	0.32457243507687	1.65803870145869	-0.0877749735360538	-0.494033671560488	0.25334482310877	1.41329426270649	-0.0599272390200226	0.533943907040829	0.0430277186508302
[truncated: 334 more columns]

## Sheet: Figure-2B
sample	value	gene	subtype
X100249	11.2547	PLXNB1	primitive
X100249	11.9212	PLXNB1	primitive
X100249	14.7891	PLXNB1	primitive
X110417	16.1637	PLXNB1	primitive
X110417	13.8033	PLXNB1	primitive
X110417	18.9497	PLXNB1	primitive
X110661	13.1709	PLXNB1	primitive
X110661	14.1845	PLXNB1	primitive
X110661	14.6732	PLXNB1	primitive
X100769	10.9798	PLXNB1	committed
X100769	7.79826	PLXNB1	committed
X100769	5.01251	PLXNB1	committed
X90106	0.808336	PLXNB1	committed
X90106	0.76606	PLXNB1	committed
X90106	0.901785	PLXNB1	committed
X100602	1.95037	PLXNB1	committed
X100602	1.69654	PLXNB1	committed
X100602	2.55256	PLXNB1	committed
X100249	23.5487	MDFI	primitive
X100249	25.6635	MDFI	primitive
X100249	28.8288	MDFI	primitive
X110417	14.3865	MDFI	primitive
X110417	13.6309	MDFI	primitive
X110417	16.8811	MDFI	primitive
X110661	41.7139	MDFI	primitive
X110661	42.8786	MDFI	primitive
X110661	56.5328	MDFI	primitive
X100769	11.8593	MDFI	committed
X100769	15.6291	MDFI	committed
X90106	1.86186	MDFI	committed
X90106	1.85722	MDFI	committed
X90106	2.52132	MDFI	committed
X100602	2.71267	MDFI	committed
X100602	2.93982	MDFI	committed
X100602	5.02813	MDFI	committed
X100249	791.983	CDH2	primitive
X100249	682.771	CDH2	primitive
X100249	768.208	CDH2	primitive
X110417	772.497	CDH2	primitive
X110417	790.981	CDH2	primitive
X110417	916.981	CDH2	primitive
X110661	1739.88	CDH2	primitive
X110661	2121.89	CDH2	primitive
X110661	2922.96	CDH2	primitive
X100769	340.405	CDH2	committed
X100769	121.565	CDH2	committed
X100769	249.655	CDH2	committed
X90106	93.7912	CDH2	committed
X90106	93.4342	CDH2	committed
X90106	198.427	CDH2	committed
X100602	30.7457	CDH2	committed
X100602	27.478	CDH2	committed
X100602	16.2436	CDH2	committed
X100249	4.42265	GPR12	primitive
X100249	3.35988	GPR12	primitive
X100249	3.66331	GPR12	primitive
X110417	13.0702	GPR12	primitive
X110417	9.51841	GPR12	primitive
X110417	14.9288	GPR12	primitive
X110661	10.8521	GPR12	primitive
X110661	13.8739	GPR12	primitive
X110661	11.6537	GPR12	primitive
X100769	2.13404	GPR12	committed
X100769	1.60772	GPR12	committed
X100769	2.2604	GPR12	committed
X90106	1.32237	GPR12	committed
X90106	1.91361	GPR12	committed
X90106	1.60082	GPR12	committed
X100602	2.54228	GPR12	committed
X100602	1.38246	GPR12	committed
X100602	1.72299	GPR12	committed
X100249	174.863	ZNF521	primitive
X100249	162.359	ZNF521	primitive
X100249	190.623	ZNF521	primitive
X110417	168.784	ZNF521	primitive
X110417	163.388	ZNF521	primitive
X110417	219.901	ZNF521	primitive
X110661	238.244	ZNF521	primitive
X110661	212.7	ZNF521	primitive
X110661	238.119	ZNF521	primitive
X100769	23.3966	ZNF521	committed
X100769	21.1315	ZNF521	committed
X100769	23.2714	ZNF521	committed
X90106	0.390813	ZNF521	committed
X90106	0.667765	ZNF521	committed
X90106	0.950602	ZNF521	committed
X100602	0.634846	ZNF521	committed
X100602	0.297997	ZNF521	committed
X100249	0.348739	CD163	primitive
X100249	0.182166	CD163	primitive
X100249	0.135697	CD163	primitive
X110417	0.109104	CD163	primitive
X110417	0.0480148	CD163	primitive
X110417	0.110067	CD163	primitive
X110661	0.558596	CD163	primitive
X110661	0.735233	CD163	primitive
X110661	0.5034	CD163	primitive
X100769	11.5415	CD163	committed
X100769	14.5162	CD163	committed
X100769	12.7691	CD163	committed
X90106	9.75776	CD163	committed
X90106	8.07793	CD163	committed
X90106	8.63836	CD163	committed
X100602	29.0024	CD163	committed
X100602	28.4017	CD163	committed
X100249	0.77647	C1QA	primitive
X100249	1.3855	C1QA	primitive
X110417	0.185458	C1QA	primitive
X110417	0.110815	C1QA	primitive
X110661	2.97891	C1QA	primitive
X110661	2.16863	C1QA	primitive
X110661	2.61493	C1QA	primitive
X100769	51.9224	C1QA	committed
X100769	51.6181	C1QA	committed
X100769	81.0943	C1QA	committed
X90106	4.97114	C1QA	committed
X90106	6.30341	C1QA	committed
X90106	6.0693	C1QA	committed
X100602	111.613	C1QA	committed
X100602	126.22	C1QA	committed
X100602	146.945	C1QA	committed
X100249	0.0911837	CD14	primitive
X100249	0.0547121	CD14	primitive
X100249	0.107375	CD14	primitive
X110417	0.0265285	CD14	primitive
X110417	0.0328065	CD14	primitive
X110661	0.489518	CD14	primitive
X110661	0.484029	CD14	primitive
X110661	0.49094	CD14	primitive
X100769	25.4766	CD14	committed
X100769	26.8085	CD14	committed
X100769	30.007	CD14	committed
X90106	4.51814	CD14	committed
X90106	4.27552	CD14	committed
X90106	5.79195	CD14	committed
X100602	47.2687	CD14	committed
X100602	57.3712	CD14	committed
X100249	0.0209216	MARCO	primitive
X100249	0.017749	MARCO	primitive
X100249	0.027084	MARCO	primitive
X110417	0.0149543	MARCO	primitive
X110417	0.0066799	MARCO	primitive
X110661	0.0105263	MARCO	primitive
X110661	0.00736967	MARCO	primitive
X100769	0.6681	MARCO	committed
X100769	1.39366	MARCO	committed
X90106	1.60597	MARCO	committed
X90106	1.93903	MARCO	committed
X90106	3.36762	MARCO	committed
X100602	8.9793	MARCO	committed
X100602	7.85214	MARCO	committed
X100602	11.0917	MARCO	committed
X100249	0.270912	MSR1	primitive
X100249	0.138488	MSR1	primitive
X100249	0.143756	MSR1	primitive
X110417	0.075244	MSR1	primitive
X110417	0.0931843	MSR1	primitive
X110417	0.124972	MSR1	primitive
X110661	0.099113	MSR1	primitive
X110661	0.195089	MSR1	primitive
X110661	0.300131	MSR1	primitive
X100769	45.2398	MSR1	committed
X100769	52.0618	MSR1	committed
X100769	73.5178	MSR1	committed
X90106	6.81985	MSR1	committed
X90106	6.18001	MSR1	committed
X90106	7.77669	MSR1	committed
X100602	27.5547	MSR1	committed
X100602	24.8218	MSR1	committed
X100602	34.2719	MSR1	committed

## Sheet: Figure-2C
Name	Genes (tot)	Stat (dist.dir)	Genes (up)	Genes (down)	p	fdr
REACTOME_IMMUNE_SYSTEM	735	0.53289	528	207	0.001007	0.0357038
REACTOME_ADAPTIVE_IMMUNE_SYSTEM	448	0.45596	310	138	0.0010267	0.0357038
REACTOME_SIGNALING_BY_GPCR	299	0.49842	218	81	0.0010582	0.0357038
REACTOME_HEMOSTASIS	341	0.40132	214	127	0.0010627	0.0357038
REACTOME_METABOLISM_OF_LIPIDS_AND_LIPOPROTEINS	355	0.38868	207	148	0.0010764	0.0357038
REACTOME_GPCR_DOWNSTREAM_SIGNALING	236	0.51409	167	69	0.0010881	0.0357038
REACTOME_CYTOKINE_SIGNALING_IN_IMMUNE_SYSTEM	217	0.56903	157	60	0.0011136	0.0357038
REACTOME_INNATE_IMMUNE_SYSTEM	187	0.63186	149	38	0.0011351	0.0357038
REACTOME_PLATELET_ACTIVATION_SIGNALING_AND_AGGREGATION	160	0.50031	113	47	0.001139	0.0357038
REACTOME_GPCR_LIGAND_BINDING	149	0.54462	102	47	0.0011601	0.0357038
REACTOME_TOLL_RECEPTOR_CASCADES	106	0.60769	87	19	0.0012019	0.0357038
REACTOME_INTERFERON_SIGNALING	123	0.60603	90	33	0.001224	0.0357038
REACTOME_CLASS_A1_RHODOPSIN_LIKE_RECEPTORS	105	0.60338	76	29	0.0012255	0.0357038
REACTOME_MYD88_MAL_CASCADE_INITIATED_ON_PLASMA_MEMBRANE	77	0.56161	62	15	0.0012563	0.0357038
REACTOME_SIGNALING_BY_ILS	95	0.56195	72	23	0.001261	0.0357038
REACTOME_ACTIVATED_TLR4_SIGNALLING	86	0.57375	69	17	0.0012706	0.0357038
REACTOME_G_ALPHA_I_SIGNALLING_EVENTS	89	0.59803	67	22	0.0012723	0.0357038
REACTOME_TRANSCRIPTIONAL_REGULATION_OF_WHITE_ADIPOCYTE_DIFFERENTIATION	60	0.61636	38	22	0.001328	0.0357038
REACTOME_PEPTIDE_LIGAND_BINDING_RECEPTORS	56	0.60396	44	12	0.0013387	0.0357038
REACTOME_COSTIMULATION_BY_THE_CD28_FAMILY	54	0.61171	43	11	0.0013532	0.0357038
REACTOME_INTERFERON_GAMMA_SIGNALING	42	0.75717	40	2	0.0013587	0.0357038
REACTOME_NUCLEOTIDE_BINDING_DOMAIN_LEUCINE_RICH_REPEAT_CONTAINING_RECEPTOR_NLR_SIGNALING_PATHWAYS	42	0.61091	27	15	0.0013587	0.0357038
REACTOME_IMMUNOREGULATORY_INTERACTIONS_BETWEEN_A_LYMPHOID_AND_A_NON_LYMPHOID_CELL	45	0.7263	39	6	0.0013928	0.0357038
REACTOME_INTERFERON_ALPHA_BETA_SIGNALING	43	0.72396	40	3	0.0014045	0.0357038
REACTOME_TCR_SIGNALING	43	0.59436	31	12	0.0014045	0.0357038
REACTOME_GPVI_MEDIATED_ACTIVATION_CASCADE	28	0.66568	23	5	0.0014771	0.0357038
REACTOME_CHEMOKINE_RECEPTORS_BIND_CHEMOKINES	25	0.74963	23	2	0.0014859	0.0357038
REACTOME_LATENT_INFECTION_OF_HOMO_SAPIENS_WITH_MYCOBACTERIUM_TUBERCULOSIS	23	0.72561	22	1	0.0015314	0.0357038
REACTOME_COMPLEMENT_CASCADE	14	0.76192	11	3	0.0015385	0.0357038
REACTOME_INITIAL_TRIGGERING_OF_COMPLEMENT	8	0.89514	6	2	0.0017182	0.038545
REACTOME_CREATION_OF_C4_AND_C2_ACTIVATORS	5	0.94786	3	2	0.0019342	0.0419909
REACTOME_GASTRIN_CREB_SIGNALLING_PATHWAY_VIA_PKC_AND_MAPK	104	0.46922	73	31	0.0024301	0.0497852
REACTOME_RESPIRATORY_ELECTRON_TRANSPORT_ATP_SYNTHESIS_BY_CHEMIOSMOTIC_COUPLING_AND_HEAT_PRODUCTION_BY_UNCOUPLING_PROTEINS_	78	0.53137	62	16	0.0025575	0.0497852
REACTOME_RESPONSE_TO_ELEVATED_PLATELET_CYTOSOLIC_CA2_	63	0.55762	42	21	0.0025806	0.0497852
REACTOME_NFKB_AND_MAP_KINASES_ACTIVATION_MEDIATED_BY_TLR4_SIGNALING_REPERTOIRE	67	0.55558	52	15	0.0026178	0.0497852
REACTOME_TRAF6_MEDIATED_INDUCTION_OF_NFKB_AND_MAP_KINASES_UPON_TLR7_8_OR_9_ACTIVATION	70	0.55071	55	15	0.0026631	0.0497852
REACTOME_IL1_SIGNALING	36	0.68073	26	10	0.0028409	0.051187
REACTOME_ACTIVATION_OF_THE_PRE_REPLICATIVE_COMPLEX	29	-0.64241	1	28	0.0028902	0.051187
REACTOME_THE_ROLE_OF_NEF_IN_HIV1_REPLICATION_AND_DISEASE_PATHOGENESIS	25	0.67388	23	2	0.0029718	0.0512826
REACTOME_INFLAMMASOMES	15	0.75695	10	5	0.0031596	0.0524431
REACTOME_TRAF6_MEDIATED_INDUCTION_OF_TAK1_COMPLEX	13	0.77213	7	6	0.0031949	0.0524431
REACTOME_ACTIVATION_OF_ATR_IN_RESPONSE_TO_REPLICATION_STRESS	35	-0.57811	5	30	0.0032895	0.0526975
REACTOME_PHOSPHORYLATION_OF_CD3_AND_TCR_ZETA_CHAINS	9	0.83059	9	0	0.003367	0.0526975
REACTOME_RESPIRATORY_ELECTRON_TRANSPORT	63	0.5334	51	12	0.003871	0.0570763
REACTOME_ANTIGEN_PROCESSING_CROSS_PRESENTATION	62	0.53776	50	12	0.0038911	0.0570763
REACTOME_CELL_SURFACE_INTERACTIONS_AT_THE_VASCULAR_WALL	66	0.544	45	21	0.0039012	0.0570763
REACTOME_TRANSMEMBRANE_TRANSPORT_OF_SMALL_MOLECULES	252	0.39716	129	123	0.004315	0.0617871
REACTOME_GENERATION_OF_SECOND_MESSENGER_MOLECULES	20	0.71338	17	3	0.0044313	0.0621305
REACTOME_PEPTIDE_CHAIN_ELONGATION	81	-0.47633	9	72	0.0047393	0.0650928
REACTOME_PD1_SIGNALING	11	0.81654	11	0	0.0049261	0.0663053
REACTOME_3_UTR_MEDIATED_TRANSLATIONAL_REGULATION	101	-0.42694	18	83	0.005291	0.0698205
REACTOME_SIGNALING_BY_THE_B_CELL_RECEPTOR_BCR	115	0.4457	88	27	0.0059172	0.0765822
REACTOME_TRANSLOCATION_OF_ZAP_70_TO_IMMUNOLOGICAL_SYNAPSE	7	0.82843	7	0	0.0088496	0.112373
REACTOME_GLYCOSPHINGOLIPID_METABOLISM	26	0.61731	21	5	0.0090361	0.112617
REACTOME_TCA_CYCLE_AND_RESPIRATORY_ELECTRON_TRANSPORT	113	0.44145	82	31	0.0096735	0.117822
REACTOME_INFLUENZA_VIRAL_RNA_TRANSCRIPTION_AND_REPLICATION	97	-0.37508	16	81	0.0098039	0.117822
REACTOME_NUCLEAR_RECEPTOR_TRANSCRIPTION_PATHWAY	30	0.59314	19	11	0.0099857	0.117901
REACTOME_G2_M_CHECKPOINTS	41	-0.48231	8	33	0.010204	0.117946
REACTOME_CIRCADIAN_REPRESSION_OF_EXPRESSION_BY_REV_ERBA	20	0.66468	15	5	0.01034	0.117946
REACTOME_NEF_MEDIATES_DOWN_MODULATION_OF_CELL_SURFACE_RECEPTORS_BY_RECRUITING_THEM_TO_CLATHRIN_ADAPTERS	18	0.67523	17	1	0.010989	0.120395
REACTOME_NONSENSE_MEDIATED_DECAY_ENHANCED_BY_THE_EXON_JUNCTION_COMPLEX	99	-0.4285	17	82	0.01105	0.120395
REACTOME_SIGNAL_REGULATORY_PROTEIN_SIRP_FAMILY_INTERACTIONS	12	0.75911	11	1	0.011236	0.120395
REACTOME_G_ALPHA_Q_SIGNALLING_EVENTS	85	0.46674	56	29	0.01148	0.120395
REACTOME_PHOSPHOLIPID_METABOLISM	154	0.42187	97	57	0.011521	0.120395
REACTOME_TRIF_MEDIATED_TLR3_SIGNALING	68	0.49549	52	16	0.011628	0.120395
REACTOME_THE_NLRP3_INFLAMMASOME	10	0.75843	7	3	0.012007	0.120809
REACTOME_TRAF6_MEDIATED_IRF7_ACTIVATION_IN_TLR7_8_OR_9_SIGNALING	8	0.80162	7	1	0.012027	0.120809
REACTOME_GENERIC_TRANSCRIPTION_PATHWAY	291	-0.39913	71	220	0.013514	0.133749
REACTOME_TRANSPORT_OF_GLUCOSE_AND_OTHER_SUGARS_BILE_SALTS_AND_ORGANIC_ACIDS_METAL_IONS_AND_AMINE_COMPOUNDS	44	0.5322	22	22	0.014025	0.136795
REACTOME_PPARA_ACTIVATES_GENE_EXPRESSION	83	0.46551	47	36	0.014323	0.137705
REACTOME_ENDOGENOUS_STEROLS	5	0.87013	4	1	0.015474	0.146676
REACTOME_TIGHT_JUNCTION_INTERACTIONS	13	-0.66355	2	11	0.015957	0.147984
REACTOME_RIG_I_MDA5_MEDIATED_INDUCTION_OF_IFN_ALPHA_BETA_PATHWAYS	55	0.51378	39	16	0.016216	0.147984
REACTOME_FGFR_LIGAND_BINDING_AND_ACTIVATION	5	-0.82782	1	4	0.016495	0.147984
REACTOME_TAK1_ACTIVATES_NFKB_BY_PHOSPHORYLATION_AND_ACTIVATION_OF_IKKS_COMPLEX	21	0.64112	13	8	0.01682	0.147984
REACTOME_IKK_COMPLEX_RECRUITMENT_MEDIATED_BY_RIP1	9	0.77319	7	2	0.016835	0.147984
REACTOME_INTEGRIN_ALPHAIIB_BETA3_SIGNALING	22	0.61933	18	4	0.017054	0.147984
REACTOME_SLC_MEDIATED_TRANSMEMBRANE_TRANSPORT	149	0.41568	68	81	0.017401	0.147984
REACTOME_DEFENSINS	5	0.86578	5	0	0.017408	0.147984
REACTOME_SPHINGOLIPID_METABOLISM	48	0.51515	34	14	0.017591	0.147984
REACTOME_CLASS_C_3_METABOTROPIC_GLUTAMATE_PHEROMONE_RECEPTORS	2	0.96573	2	0	0.018443	0.153236
REACTOME_MITOCHONDRIAL_TRNA_AMINOACYLATION	21	-0.57602	4	17	0.020115	0.164909
REACTOME_NEURONAL_SYSTEM	142	0.42215	87	55	0.020525	0.164909
REACTOME_TRAFFICKING_AND_PROCESSING_OF_ENDOSOMAL_TLR	10	0.74688	9	1	0.020583	0.164909
REACTOME_CS_DS_DEGRADATION	7	0.79708	6	1	0.021239	0.167522
REACTOME_INSULIN_RECEPTOR_RECYCLING	17	0.66035	16	1	0.021407	0.167522
REACTOME_IRON_UPTAKE_AND_TRANSPORT	28	0.58931	22	6	0.022157	0.171398
REACTOME_BOTULINUM_NEUROTOXICITY	16	0.65611	16	0	0.023585	0.178244
REACTOME_ANTIGEN_ACTIVATES_B_CELL_RECEPTOR_LEADING_TO_GENERATION_OF_SECOND_MESSENGERS	27	0.57602	23	4	0.023988	0.178244
REACTOME_INFLUENZA_LIFE_CYCLE	131	-0.33859	28	103	0.024242	0.178244
REACTOME_PI3K_EVENTS_IN_ERBB4_SIGNALING	33	0.56179	21	12	0.024531	0.178244
REACTOME_CELL_CELL_JUNCTION_ORGANIZATION	28	-0.49199	8	20	0.024615	0.178244
REACTOME_CD28_DEPENDENT_VAV1_PATHWAY	11	0.73382	10	1	0.024631	0.178244
REACTOME_RORA_ACTIVATES_CIRCADIAN_EXPRESSION	21	0.61024	15	6	0.025994	0.183792
REACTOME_REGULATION_OF_INSULIN_LIKE_GROWTH_FACTOR_IGF_ACTIVITY_BY_INSULIN_LIKE_GROWTH_FACTOR_BINDING_PROTEINS_IGFBPS	6	-0.78623	3	3	0.026128	0.183792
REACTOME_TRANSPORT_OF_ORGANIC_ANIONS	4	0.88089	3	1	0.026217	0.183792
REACTOME_SIGNALING_BY_ERBB4	72	0.45416	48	24	0.026752	0.185609
REACTOME_CREB_PHOSPHORYLATION_THROUGH_THE_ACTIVATION_OF_CAMKII	8	0.74234	6	2	0.027491	0.186978
REACTOME_ENDOSOMAL_VACUOLAR_PATHWAY	3	0.91061	3	0	0.027505	0.186978
REACTOME_SIGNALLING_BY_NGF	190	0.38386	138	52	0.028249	0.1887
REACTOME_PYRIMIDINE_CATABOLISM	7	0.78809	4	3	0.028319	0.1887
REACTOME_METABOLISM_OF_CARBOHYDRATES	178	0.38675	106	72	0.028825	0.18878
REACTOME_CHONDROITIN_SULFATE_BIOSYNTHESIS	12	0.71191	8	4	0.028892	0.18878
REACTOME_HEPARAN_SULFATE_HEPARIN_HS_GAG_METABOLISM	34	0.53785	18	16	0.029851	0.19317
REACTOME_TETRAHYDROBIOPTERIN_BH4_SYNTHESIS_RECYCLING_SALVAGE_AND_REGULATION	12	0.70846	9	3	0.030498	0.195478
REACTOME_FATTY_ACID_TRIACYLGLYCEROL_AND_KETONE_BODY_METABOLISM	139	0.40706	79	60	0.031288	0.198649
REACTOME_VOLTAGE_GATED_POTASSIUM_CHANNELS	13	0.70187	6	7	0.031949	0.200049
REACTOME_ACTIVATION_OF_IRF3_IRF7_MEDIATED_BY_TBK1_IKK_EPSILON	12	0.70345	9	3	0.032103	0.200049
REACTOME_CD28_CO_STIMULATION	30	0.55827	22	8	0.03281	0.202579
REACTOME_METABOLISM_OF_PORPHYRINS	13	0.70057	6	7	0.033546	0.203392
REACTOME_NUCLEOTIDE_LIKE_PURINERGIC_RECEPTORS	13	0.6994	9	4	0.033546	0.203392
REACTOME_ACYL_CHAIN_REMODELLING_OF_PI	6	0.81831	4	2	0.034423	0.206845
REACTOME_BINDING_AND_ENTRY_OF_HIV_VIRION	4	0.86832	4	0	0.035581	0.211912
REACTOME_BETA_DEFENSINS	4	0.8657	4	0	0.037453	0.221104
REACTOME_ACTIVATED_POINT_MUTANTS_OF_FGFR2	3	-0.87755	1	2	0.03854	0.224649
REACTOME_DOWNREGULATION_OF_ERBB2_ERBB3_SIGNALING	9	0.72878	5	4	0.038721	0.224649
REACTOME_REGULATION_OF_IFNG_SIGNALING	13	0.68664	13	0	0.039936	0.22955
REACTOME_PYRIMIDINE_METABOLISM	19	0.60769	7	12	0.040248	0.22955
REACTOME_TRANS_GOLGI_NETWORK_VESICLE_BUDDING	53	0.4726	39	14	0.040816	0.230833
REACTOME_EARLY_PHASE_OF_HIV_LIFE_CYCLE	13	0.68256	6	7	0.041534	0.232937
REACTOME_SIGNALING_BY_RHO_GTPASES	95	0.42186	61	34	0.042875	0.23847
REACTOME_GLYCOSAMINOGLYCAN_METABOLISM	73	0.44791	43	30	0.045045	0.247756
REACTOME_SIGNALING_BY_EGFR_IN_CANCER	95	0.42064	69	26	0.045397	0.247756
REACTOME_MUSCLE_CONTRACTION	30	0.5407	23	7	0.045649	0.247756
REACTOME_AMINO_ACID_SYNTHESIS_AND_INTERCONVERSION_TRANSAMINATION	16	-0.56488	4	12	0.046448	0.24877
REACTOME_MYOGENESIS	18	-0.56261	9	9	0.046575	0.24877
REACTOME_P130CAS_LINKAGE_TO_MAPK_SIGNALING_FOR_INTEGRINS	11	0.68732	9	2	0.049261	0.261045
REACTOME_NGF_SIGNALLING_VIA_TRKA_FROM_THE_PLASMA_MEMBRANE	120	0.39559	91	29	0.050119	0.263516
REACTOME_UNWINDING_OF_DNA	11	-0.62316	0	11	0.050891	0.264617
REACTOME_FGFR1_LIGAND_BINDING_AND_ACTIVATION	4	-0.82581	1	3	0.051282	0.264617
REACTOME_TRANSMISSION_ACROSS_CHEMICAL_SYNAPSES	102	0.41404	61	41	0.051508	0.264617
REACTOME_XENOBIOTICS	3	-0.85892	0	3	0.052738	0.268884
REACTOME_DOWNSTREAM_SIGNAL_TRANSDUCTION	82	0.41682	57	25	0.054847	0.275433
REACTOME_SIGNALING_BY_FGFR_MUTANTS	28	-0.45059	11	17	0.055385	0.275433
REACTOME_POTASSIUM_CHANNELS	39	0.49488	21	18	0.055394	0.275433
REACTOME_TRANSFERRIN_ENDOCYTOSIS_AND_RECYCLING	19	0.58252	16	3	0.055728	0.275433
REACTOME_ADVANCED_GLYCOSYLATION_ENDPRODUCT_RECEPTOR_SIGNALING	12	0.67467	10	2	0.05618	0.275433
REACTOME_DNA_STRAND_ELONGATION	30	-0.43001	4	26	0.056478	0.275433
REACTOME_CHONDROITIN_SULFATE_DERMATAN_SULFATE_METABOLISM	36	0.5076	18	18	0.058239	0.279238
REACTOME_RNA_POL_I_TRANSCRIPTION_TERMINATION	20	-0.50226	3	17	0.058462	0.279238
REACTOME_SIGNALING_BY_WNT	59	0.46205	47	12	0.058503	0.279238
REACTOME_UNBLOCKING_OF_NMDA_RECEPTOR_GLUTAMATE_BINDING_AND_ACTIVATION	4	0.84073	3	1	0.059925	0.280794
REACTOME_REGULATED_PROTEOLYSIS_OF_P75NTR	10	0.6705	9	1	0.060034	0.280794
REACTOME_IL_6_SIGNALING	8	0.71597	8	0	0.060137	0.280794
REACTOME_FORMATION_OF_THE_TERNARY_COMPLEX_AND_SUBSEQUENTLY_THE_43S_COMPLEX	46	-0.40567	8	38	0.060498	0.280794
REACTOME_GLYCEROPHOSPHOLIPID_BIOSYNTHESIS	64	0.43471	37	27	0.062581	0.288473
REACTOME_SIGNALING_BY_FGFR3_MUTANTS	3	-0.83322	1	2	0.064909	0.297168
REACTOME_PI3K_EVENTS_IN_ERBB2_SIGNALING	37	0.48982	22	15	0.067321	0.305565
REACTOME_MEMBRANE_TRAFFICKING	101	0.40385	77	24	0.067651	0.305565
REACTOME_CTLA4_INHIBITORY_SIGNALING	21	0.56367	16	5	0.068807	0.308714
REACTOME_ACTIVATION_OF_NF_KAPPAB_IN_B_CELLS	57	0.44421	44	13	0.069705	0.310672
REACTOME_DEPOSITION_OF_NEW_CENPA_CONTAINING_NUCLEOSOMES_AT_THE_CENTROMERE	31	-0.43297	8	23	0.07074	0.313211
REACTOME_G_ALPHA_S_SIGNALLING_EVENTS	59	0.45416	39	20	0.072109	0.317185
REACTOME_NUCLEAR_SIGNALING_BY_ERBB4	25	0.53542	15	10	0.072808	0.317527
REACTOME_P2Y_RECEPTORS	10	0.65695	6	4	0.073756	0.317527
REACTOME_PROTEOLYTIC_CLEAVAGE_OF_SNARE_COMPLEX_PROTEINS	14	0.64564	14	0	0.073846	0.317527
REACTOME_MAP_KINASE_ACTIVATION_IN_TLR_CASCADE	47	0.48105	37	10	0.074074	0.317527
REACTOME_NEUROTRANSMITTER_RECEPTOR_BINDING_AND_DOWNSTREAM_TRANSMISSION_IN_THE_POSTSYNAPTIC_CELL	73	0.42937	47	26	0.074646	0.317954
REACTOME_CD28_DEPENDENT_PI3K_AKT_SIGNALING	20	0.5717	13	7	0.076809	0.32511
REACTOME_REGULATION_OF_GENE_EXPRESSION_IN_BETA_CELLS	5	0.78038	3	2	0.077369	0.325433
REACTOME_DOWNSTREAM_SIGNALING_EVENTS_OF_B_CELL_RECEPTOR_BCR	88	0.41134	65	23	0.078261	0.327141
REACTOME_PLATELET_AGGREGATION_PLUG_FORMATION	27	0.52251	20	7	0.07946	0.330102
REACTOME_CREB_PHOSPHORYLATION_THROUGH_THE_ACTIVATION_OF_RAS	19	0.56208	15	4	0.080495	0.332351
REACTOME_ER_PHAGOSOME_PATHWAY	50	0.44572	40	10	0.082287	0.337678
REACTOME_VIF_MEDIATED_DEGRADATION_OF_APOBEC3G	46	0.46841	37	9	0.084605	0.345086
REACTOME_SIGNALING_BY_SCF_KIT	72	0.41328	50	22	0.086624	0.349867
REACTOME_APOPTOTIC_CLEAVAGE_OF_CELLULAR_PROTEINS	31	-0.4216	17	14	0.086817	0.349867
REACTOME_REGULATION_OF_ORNITHINE_DECARBOXYLASE_ODC	45	0.45641	36	9	0.089136	0.35532
REACTOME_PROLACTIN_RECEPTOR_SIGNALING	9	0.68495	4	5	0.089226	0.35532
REACTOME_DOWNSTREAM_TCR_SIGNALING	26	0.51895	17	9	0.091867	0.361901
REACTOME_REGULATION_OF_IFNA_SIGNALING	11	0.65387	11	0	0.091954	0.361901
REACTOME_PLATELET_SENSITIZATION_BY_LDL	14	0.62938	11	3	0.093846	0.364469
REACTOME_CELL_JUNCTION_ORGANIZATION	42	-0.38761	20	22	0.093985	0.364469
REACTOME_REGULATION_OF_SIGNALING_BY_CBL	17	0.57193	13	4	0.094801	0.364469
REACTOME_FACILITATIVE_NA_INDEPENDENT_GLUCOSE_TRANSPORTERS	9	0.67833	6	3	0.09596	0.364469
REACTOME_GRB2_SOS_PROVIDES_LINKAGE_TO_MAPK_SIGNALING_FOR_INTERGRINS_	12	0.64385	9	3	0.096308	0.364469
REACTOME_ACTIVATION_OF_NMDA_RECEPTOR_UPON_GLUTAMATE_BINDING_AND_POSTSYNAPTIC_EVENTS	23	0.54629	18	5	0.096478	0.364469
REACTOME_POST_NMDA_RECEPTOR_ACTIVATION_EVENTS	23	0.54629	18	5	0.096478	0.364469
REACTOME_SIGNALING_BY_ERBB2	85	0.39649	58	27	0.096939	0.364469
REACTOME_ACTIVATION_OF_THE_MRNA_UPON_BINDING_OF_THE_CAP_BINDING_COMPLEX_AND_EIFS_AND_SUBSEQUENT_BINDING_TO_43S	54	-0.36078	13	41	0.098859	0.368741
REACTOME_HYALURONAN_UPTAKE_AND_DEGRADATION	8	0.68525	8	0	0.099656	0.368741
REACTOME_ACTIVATION_OF_CHAPERONE_GENES_BY_XBP1S	43	0.46316	28	15	0.099719	0.368741
REACTOME_ANTIGEN_PRESENTATION_FOLDING_ASSEMBLY_AND_PEPTIDE_LOADING_OF_CLASS_I_MHC	15	0.58702	13	2	0.10111	0.371842
REACTOME_CTNNB1_PHOSPHORYLATION_CASCADE	15	0.58628	13	2	0.10427	0.379457
REACTOME_CHOLESTEROL_BIOSYNTHESIS	20	-0.45952	6	14	0.10462	0.379457
REACTOME_TRAFFICKING_OF_AMPA_RECEPTORS	15	0.58436	10	5	0.10585	0.379457
REACTOME_ERKS_ARE_INACTIVATED	12	0.63658	11	1	0.10594	0.379457
REACTOME_P53_DEPENDENT_G1_DNA_DAMAGE_RESPONSE	50	0.4268	40	10	0.106	0.379457
REACTOME_TRAF6_MEDIATED_NFKB_ACTIVATION	19	0.54583	13	6	0.10681	0.380334
REACTOME_HYALURONAN_METABOLISM	10	0.63149	9	1	0.10806	0.381179
REACTOME_GOLGI_ASSOCIATED_VESICLE_BIOGENESIS	46	0.45666	32	14	0.10818	0.381179
REACTOME_TELOMERE_MAINTENANCE	45	-0.37363	10	35	0.10915	0.382593
REACTOME_NOTCH_HLH_TRANSCRIPTION_PATHWAY	11	0.63452	8	3	0.11002	0.383645
REACTOME_TRAFFICKING_OF_GLUR2_CONTAINING_AMPA_RECEPTORS	9	0.66714	7	2	0.11111	0.384059
REACTOME_NEGATIVE_REGULATORS_OF_RIG_I_MDA5_SIGNALING	29	0.49334	20	9	0.11128	0.384059
REACTOME_METABOLISM_OF_NON_CODING_RNA	46	-0.36593	14	32	0.11388	0.389315
REACTOME_BILE_ACID_AND_BILE_SALT_METABOLISM	12	0.63153	8	4	0.11396	0.389315
REACTOME_TRNA_AMINOACYLATION	41	-0.37145	10	31	0.11565	0.393093
REACTOME_REGULATION_OF_COMPLEMENT_CASCADE	7	0.70286	6	1	0.11681	0.395041
REACTOME_ION_TRANSPORT_BY_P_TYPE_ATPASES	23	-0.43098	9	14	0.11748	0.39532
REACTOME_RECYCLING_PATHWAY_OF_L1	24	0.52139	20	4	0.11936	0.399648
REACTOME_SEMA4D_IN_SEMAPHORIN_SIGNALING	25	0.50415	20	5	0.12036	0.401001
REACTOME_TRANSLATION	140	-0.27844	44	96	0.12195	0.404297
REACTOME_PIP3_ACTIVATES_AKT_SIGNALING	27	0.49733	18	9	0.12294	0.405474
REACTOME_OPIOID_SIGNALLING	60	0.40703	46	14	0.12351	0.405474
REACTOME_AMINO_ACID_AND_OLIGOPEPTIDE_SLC_TRANSPORTERS	27	0.49686	15	12	0.12444	0.406544
REACTOME_EXTRACELLULAR_MATRIX_ORGANIZATION	48	-0.35286	27	21	0.12548	0.407962
REACTOME_BMAL1_CLOCK_NPAS2_ACTIVATES_CIRCADIAN_EXPRESSION	31	0.4795	21	10	0.12735	0.411333
REACTOME_STRIATED_MUSCLE_CONTRACTION	13	0.60617	10	3	0.1278	0.411333
REACTOME_HOST_INTERACTIONS_OF_HIV_FACTORS	114	0.3696	73	41	0.12979	0.411333
REACTOME_GAB1_SIGNALOSOME	35	0.46446	23	12	0.13037	0.411333
REACTOME_RIP_MEDIATED_NFKB_ACTIVATION_VIA_DAI	16	0.56717	12	4	0.1305	0.411333
REACTOME_INTEGRIN_CELL_SURFACE_INTERACTIONS	57	0.41979	40	17	0.13137	0.411333
REACTOME_TRAF6_MEDIATED_IRF7_ACTIVATION	15	0.57093	10	5	0.1327	0.411333
REACTOME_APOPTOTIC_CLEAVAGE_OF_CELL_ADHESION_PROTEINS	6	-0.69157	3	3	0.13302	0.411333
REACTOME_SHC1_EVENTS_IN_ERBB4_SIGNALING	17	0.5498	14	3	0.13303	0.411333
REACTOME_CROSS_PRESENTATION_OF_SOLUBLE_EXOGENOUS_ANTIGENS_ENDOSOMES	42	0.44807	34	8	0.13315	0.411333
REACTOME_IL_2_SIGNALING	35	0.46281	28	7	0.13324	0.411333
[truncated: 455 more rows]

## Sheet: Figure-2D
Gene rank
FAM84A	-5.79889
ATRNL1	-4.93778
[truncated: 12,382 more rows]

## Sheet: Figure-3
	X140659	X90784	X90047	X110661	X90202	X120942	X130023	X120541	X8107	X120170	X90376	X120899	X597	X80197	X90669	X110530	X477	X120805
[truncated: 27 more rows]

[truncated: 3 more sheets: Figure-4, Figure-5, Figure-6]
